# Supplementary material for: Leveraging sequences missing from the human genome to diagnose cancer
Source: Commun Med (Lond). 2025 Aug 21;5:363. doi: 10.1038/s43856-025-01067-3 (PMC12371106; doi:10.1038/s43856-025-01067-3)
Supplement: Supplementary file 3 — Supplemental Data 1-6 [file 43856_2025_1067_MOESM3_ESM.zip]

Archive with 16 entries (15 files):
- Supplemental Data/
- __MACOSX/._Supplemental Data
- Supplemental Data/Supplemental Data 3 - Patient cohorts and performance metrics.xlsx
- __MACOSX/Supplemental Data/._Supplemental Data 3 - Patient cohorts and performance metrics.xlsx
- Supplemental Data/.DS_Store
- __MACOSX/Supplemental Data/._.DS_Store
- Supplemental Data/Supplemental Data 4 - Promoters cloned for luciferase assays.xlsx
- __MACOSX/Supplemental Data/._Supplemental Data 4 - Promoters cloned for luciferase assays.xlsx
- Supplemental Data/Supplemental Data 1 - Minimal recurrency thresholds.xlsx
- __MACOSX/Supplemental Data/._Supplemental Data 1 - Minimal recurrency thresholds.xlsx
- Supplemental Data/Supplemental Data 2 - Neomer driver mutations.xlsx
- __MACOSX/Supplemental Data/._Supplemental Data 2 - Neomer driver mutations.xlsx
- Supplemental Data/Supplemental Data 6 - Neomers resulting in neoantigens.xlsx
- __MACOSX/Supplemental Data/._Supplemental Data 6 - Neomers resulting in neoantigens.xlsx
- Supplemental Data/Supplemental Data 5 - PROSTATE MPRA reported results.xlsx
- __MACOSX/Supplemental Data/._Supplemental Data 5 - PROSTATE MPRA reported results.xlsx
