# Supplementary material for: Leveraging sequences missing from the human genome to diagnose cancer
Source: Commun Med (Lond). 2025 Aug 21;5:363. doi: 10.1038/s43856-025-01067-3 (PMC12371106; doi:10.1038/s43856-025-01067-3)
Supplement: Supplementary file 3 — Supplemental Data 1-6 [file 43856_2025_1067_MOESM3_ESM.zip › Supplemental Data/Supplemental Data 3 - Patient cohorts and performance metrics.xlsx]

## Sheet: Ancestry
ID	TYPE	DISEASE	Stage	StageNum	Sex	Age	Ancestry
NEO_00162	LUNG	CANCER	I	1	F	50	Caucasian
NEO_00163	LUNG	CANCER	I	1	M	50	Caucasian
NEO_00164	LUNG	CANCER	I	1	M	52	Caucasian
NEO_00165	LUNG	CANCER	I	1	F	55	Caucasian
NEO_00166	LUNG	CANCER	I	1	M	54	Caucasian
NEO_00167	LUNG	CANCER	I	1	M	56	Caucasian
NEO_00168	LUNG	CANCER	I	1	M	56	Caucasian
NEO_00169	LUNG	CANCER	I	1	M	57	Caucasian
NEO_00170	LUNG	CANCER	I	1	F	57	Caucasian
NEO_00171	LUNG	CANCER	I	1	F	57	Caucasian
NEO_00172	LUNG	CANCER	I	1	F	57	Caucasian
NEO_00173	LUNG	CANCER	I	1	M	60	Caucasian
NEO_00174	LUNG	CANCER	I	1	M	57	Caucasian
NEO_00175	LUNG	CANCER	I	1	M	60	Caucasian
NEO_00176	LUNG	CANCER	I	1	M	58	Caucasian
NEO_00177	LUNG	CANCER	I	1	F	58	Caucasian
NEO_00178	LUNG	CANCER	I	1	M	59	Caucasian
NEO_00179	LUNG	CANCER	I	1	M	61	Caucasian
NEO_00180	LUNG	CANCER	I	1	M	60	Caucasian
NEO_00181	LUNG	CANCER	I	1	M	60	Caucasian
NEO_00182	LUNG	CANCER	I	1	F	61	Caucasian
NEO_00183	LUNG	CANCER	I	1	F	61	Caucasian
NEO_00184	LUNG	CANCER	I	1	F	61	Caucasian
NEO_00185	LUNG	CANCER	I	1	M	62	Caucasian
NEO_00186	LUNG	CANCER	I	1	М	62	Caucasian
NEO_00187	LUNG	CANCER	I	1	F	61	Caucasian
NEO_00188	LUNG	CANCER	I	1	F	61	Caucasian
NEO_00189	LUNG	CANCER	I	1	F	62	Caucasian
NEO_00190	LUNG	CANCER	I	1	M	62	Caucasian
NEO_00191	LUNG	CANCER	I	1	M	63	Caucasian
NEO_00192	LUNG	CANCER	I	1	F	63	Caucasian
NEO_00193	LUNG	CANCER	I	1	F	62	Caucasian
NEO_00194	LUNG	CANCER	I	1	N/A	63	Caucasian
NEO_00195	LUNG	CANCER	I	1	M	64	Caucasian
NEO_00196	LUNG	CANCER	I	1	F	63	Caucasian
NEO_00197	LUNG	CANCER	I	1	M	64	Caucasian
NEO_00198	LUNG	CANCER	I	1	F	65	Caucasian
NEO_00199	LUNG	CANCER	I	1	M	65	Caucasian
NEO_00200	LUNG	CANCER	I	1	M	65	Caucasian
NEO_00201	LUNG	CANCER	I	1	M	65	Caucasian
NEO_00202	LUNG	CANCER	I	1	M	65	Caucasian
NEO_00203	LUNG	CANCER	I	1	F	65	Caucasian
NEO_00204	LUNG	CANCER	I	1	F	65	Caucasian
NEO_00205	LUNG	CANCER	I	1	M	66	Caucasian
NEO_00206	LUNG	CANCER	I	1	F	66	Caucasian
NEO_00207	LUNG	CANCER	I	1	M	66	Caucasian
NEO_00208	LUNG	CANCER	I	1	M	66	Caucasian
NEO_00210	LUNG	CANCER	I	1	F	66	Caucasian
NEO_00211	LUNG	CANCER	I	1	M	66	Caucasian
NEO_00212	LUNG	CANCER	I	1	F	67	Caucasian
NEO_00213	LUNG	CANCER	I	1	M	66	Caucasian
NEO_00214	LUNG	CANCER	I	1	M	66	Caucasian
NEO_00215	LUNG	CANCER	I	1	M	67	Caucasian
NEO_00216	LUNG	CANCER	I	1	M	69	Caucasian
NEO_00217	LUNG	CANCER	I	1	F	69	Caucasian
NEO_00218	LUNG	CANCER	I	1	M	66	Caucasian
NEO_00219	LUNG	CANCER	I	1	M	67	Caucasian
NEO_00220	LUNG	CANCER	I	1	M	67	Caucasian
NEO_00221	LUNG	CANCER	I	1	M	67	Caucasian
NEO_00222	LUNG	CANCER	I	1	M	67	Caucasian
NEO_00223	LUNG	CANCER	I	1	F	70	Caucasian
NEO_00224	LUNG	CANCER	I	1	F	71	Caucasian
NEO_00225	LUNG	CANCER	I	1	M	67	Caucasian
NEO_00226	LUNG	CANCER	I	1	M	67	Caucasian
NEO_00227	LUNG	CANCER	I	1	F	68	Caucasian
NEO_00228	LUNG	CANCER	I	1	M	69	Caucasian
NEO_00229	LUNG	CANCER	I	1	F	69	Caucasian
NEO_00230	LUNG	CANCER	I	1	F	69	Caucasian
NEO_00231	LUNG	CANCER	I	1	M	73	Caucasian
NEO_00232	LUNG	CANCER	I	1	M	73	Caucasian
NEO_00233	LUNG	CANCER	I	1	F	73	Caucasian
NEO_00234	LUNG	CANCER	I	1	F	74	Caucasian
NEO_00235	LUNG	CANCER	I	1	F	75	Caucasian
NEO_00236	LUNG	CANCER	I	1	F	67	Caucasian
NEO_00237	LUNG	CANCER	II	2	M	55	Caucasian
NEO_00238	LUNG	CANCER	II	2	M	57	Caucasian
NEO_00240	LUNG	CANCER	II	2	M	58	Caucasian
NEO_00241	LUNG	CANCER	II	2	M	59	Caucasian
NEO_00242	LUNG	CANCER	II	2	M	59	Caucasian
NEO_00243	LUNG	CANCER	II	2	M	60	Caucasian
NEO_00244	LUNG	CANCER	II	2	M	69	Caucasian
NEO_00245	LUNG	CANCER	II	2	M	60	Caucasian
NEO_00246	LUNG	CANCER	II	2	M	61	Caucasian
NEO_00247	LUNG	CANCER	II	2	M	61	Caucasian
NEO_00248	LUNG	CANCER	II	2	M	63	Caucasian
NEO_00249	LUNG	CANCER	II	2	F	53	Caucasian
NEO_00250	LUNG	CANCER	II	2	F	70	Caucasian
NEO_00251	LUNG	CANCER	II	2	M	63	Caucasian
NEO_00252	LUNG	CANCER	II	2	M	64	Caucasian
NEO_00253	LUNG	CANCER	II	2	M	65	Caucasian
NEO_00254	LUNG	CANCER	II	2	F	58	Caucasian
NEO_00255	LUNG	CANCER	II	2	M	72	Caucasian
NEO_00256	LUNG	CANCER	II	2	M	67	Caucasian
NEO_00257	LUNG	CANCER	II	2	F	45	Caucasian
NEO_00258	LUNG	CANCER	II	2	M	67	Caucasian
NEO_00259	LUNG	CANCER	II	2	M	68	Caucasian
NEO_00260	LUNG	CANCER	II	2	F	56	Caucasian
NEO_00261	LUNG	CANCER	II	2	M	73	Caucasian
NEO_00262	LUNG	CANCER	II	2	M	68	Caucasian
NEO_00263	LUNG	CANCER	II	2	M	69	Caucasian
NEO_00264	LUNG	CANCER	II	2	M	76	Caucasian
NEO_00265	LUNG	CANCER	II	2	M	69	Caucasian
NEO_00266	LUNG	CANCER	II	2	M	69	Caucasian
NEO_00267	LUNG	CANCER	II	2	F	77	Caucasian
NEO_00268	LUNG	CANCER	III	3	M	59	Caucasian
NEO_00269	LUNG	CANCER	III	3	M	73	Caucasian
NEO_00270	LUNG	CANCER	III	3	F	66	Caucasian
NEO_00271	LUNG	CANCER	III	3	F	82	Caucasian
NEO_00272	LUNG	CANCER	III	3	M	46	Caucasian
NEO_00273	LUNG	CANCER	III	3	F	61	Caucasian
NEO_00274	LUNG	CANCER	III	3	M	64	Caucasian
NEO_00275	LUNG	CANCER	III	3	F	71	Caucasian
NEO_00276	LUNG	CANCER	III	3	F	76	Caucasian
NEO_00277	LUNG	CANCER	III	3	F	81	Caucasian
NEO_00278	LUNG	CANCER	III	3	F	67	Caucasian
NEO_00279	LUNG	CANCER	IV	4	M	49	Caucasian
NEO_00280	LUNG	CANCER	IV	4	F	55	Caucasian
NEO_00281	LUNG	CANCER	IV	4	F	56	Caucasian
NEO_00282	LUNG	CANCER	IV	4	F	56	Caucasian
NEO_00283	LUNG	CANCER	IV	4	F	57	Caucasian
NEO_00284	LUNG	CANCER	IV	4	F	58	Caucasian
NEO_00285	LUNG	CANCER	IV	4	M	60	Caucasian
NEO_00286	LUNG	CANCER	IV	4	M	60	Caucasian
NEO_00287	LUNG	CANCER	IV	4	F	61	Caucasian
NEO_00288	LUNG	CANCER	IV	4	F	63	Caucasian
NEO_00289	LUNG	CANCER	IV	4	F	63	Caucasian
NEO_00290	LUNG	CANCER	IV	4	M	64	Caucasian
NEO_00291	LUNG	CANCER	IV	4	F	42	Caucasian
NEO_00292	LUNG	CANCER	IV	4	M	44	Caucasian
NEO_00293	LUNG	CANCER	IV	4	M	50	Caucasian
NEO_00294	LUNG	CANCER	IV	4	M	50	Caucasian
NEO_00295	LUNG	CANCER	IV	4	M	50	Caucasian
NEO_00296	LUNG	CANCER	IV	4	M	50	Caucasian
NEO_00297	LUNG	CANCER	IV	4	M	53	Caucasian
NEO_00298	LUNG	CANCER	IV	4	F	55	Caucasian
NEO_00299	LUNG	CANCER	IV	4	M	58	Caucasian
NEO_00300	LUNG	CANCER	IV	4	M	59	Caucasian
NEO_00301	LUNG	CANCER	IV	4	M	59	Caucasian
NEO_00302	LUNG	CANCER	IV	4	M	60	Caucasian
NEO_00303	LUNG	CANCER	III	3	M	49	Caucasian
NEO_00304	LUNG	CANCER	III	3	M	51	Caucasian
NEO_00305	LUNG	CANCER	III	3	M	53	Caucasian
NEO_00306	LUNG	CANCER	III	3	M	54	Caucasian
NEO_00307	LUNG	CANCER	III	3	F	56	Caucasian
NEO_00308	LUNG	CANCER	III	3	M	56	Caucasian
NEO_00309	LUNG	CANCER	III	3	M	57	Caucasian
NEO_00310	LUNG	CANCER	III	3	M	57	Caucasian
NEO_00311	LUNG	CANCER	III	3	M	59	Caucasian
NEO_00312	LUNG	CANCER	III	3	M	59	Caucasian
NEO_00313	LUNG	CANCER	III	3	M	60	Caucasian
NEO_00314	CONTROL	HEALTHY	HEALTHY	HEALTHY	M	60	White
NEO_00315	CONTROL	HEALTHY	HEALTHY	HEALTHY	M	44	White
NEO_00316	CONTROL	HEALTHY	HEALTHY	HEALTHY	M	20	White
NEO_00317	CONTROL	HEALTHY	HEALTHY	HEALTHY	M	46	White
NEO_00318	CONTROL	HEALTHY	HEALTHY	HEALTHY	M	66	White
NEO_00319	CONTROL	HEALTHY	HEALTHY	HEALTHY	M	61	White
NEO_00320	CONTROL	HEALTHY	HEALTHY	HEALTHY	M	66	White
NEO_00321	CONTROL	HEALTHY	HEALTHY	HEALTHY	M	61	White
NEO_00322	CONTROL	HEALTHY	HEALTHY	HEALTHY	M	63	White
NEO_00323	CONTROL	HEALTHY	HEALTHY	HEALTHY	M	64	White
NEO_00324	CONTROL	HEALTHY	HEALTHY	HEALTHY	M	70	White
NEO_00325	CONTROL	HEALTHY	HEALTHY	HEALTHY	M	55	White
NEO_00326	CONTROL	HEALTHY	HEALTHY	HEALTHY	M	61	White
NEO_00327	CONTROL	HEALTHY	HEALTHY	HEALTHY	M	65	White
NEO_00328	CONTROL	HEALTHY	HEALTHY	HEALTHY	M	82	White
NEO_00329	CONTROL	HEALTHY	HEALTHY	HEALTHY	M	65	White
NEO_00330	CONTROL	HEALTHY	HEALTHY	HEALTHY	M	56	White
NEO_00331	CONTROL	HEALTHY	HEALTHY	HEALTHY	M	57	White
NEO_00332	CONTROL	HEALTHY	HEALTHY	HEALTHY	F	59	White
NEO_00333	CONTROL	HEALTHY	HEALTHY	HEALTHY	F	58	White
NEO_00334	CONTROL	HEALTHY	HEALTHY	HEALTHY	F	59	White
NEO_00335	CONTROL	HEALTHY	HEALTHY	HEALTHY	F	59	White
NEO_00336	CONTROL	HEALTHY	HEALTHY	HEALTHY	F	65	White
NEO_00337	CONTROL	HEALTHY	HEALTHY	HEALTHY	F	53	White
NEO_00338	CONTROL	HEALTHY	HEALTHY	HEALTHY	F	54	White
NEO_00339	CONTROL	HEALTHY	HEALTHY	HEALTHY	F	56	White
NEO_00340	CONTROL	HEALTHY	HEALTHY	HEALTHY	F	56	White
NEO_00341	CONTROL	HEALTHY	HEALTHY	HEALTHY	F	56	White
NEO_00342	CONTROL	HEALTHY	HEALTHY	HEALTHY	F	56	White
NEO_00343	CONTROL	HEALTHY	HEALTHY	HEALTHY	F	56	White
NEO_00344	CONTROL	HEALTHY	HEALTHY	HEALTHY	F	56	White
NEO_00345	CONTROL	HEALTHY	HEALTHY	HEALTHY	F	56	White
NEO_00346	CONTROL	HEALTHY	HEALTHY	HEALTHY	F	57	White
NEO_00347	CONTROL	HEALTHY	HEALTHY	HEALTHY	F	57	White
NEO_00348	CONTROL	HEALTHY	HEALTHY	HEALTHY	F	57	White
NEO_00349	CONTROL	HEALTHY	HEALTHY	HEALTHY	F	58	White
NEO_00350	CONTROL	HEALTHY	HEALTHY	HEALTHY	F	58	White
NEO_00351	CONTROL	HEALTHY	HEALTHY	HEALTHY	F	58	White
NEO_00352	CONTROL	HEALTHY	HEALTHY	HEALTHY	F	58	White
NEO_00353	CONTROL	HEALTHY	HEALTHY	HEALTHY	F	58	White
NEO_00354	CONTROL	HEALTHY	HEALTHY	HEALTHY	F	58	White
NEO_00355	CONTROL	HEALTHY	HEALTHY	HEALTHY	F	58	White
NEO_00356	CONTROL	HEALTHY	HEALTHY	HEALTHY	F	58	White
NEO_00357	CONTROL	HEALTHY	HEALTHY	HEALTHY	F	58	White
NEO_00358	CONTROL	HEALTHY	HEALTHY	HEALTHY	F	58	White
NEO_00359	CONTROL	HEALTHY	HEALTHY	HEALTHY	F	58	White
NEO_00360	CONTROL	HEALTHY	HEALTHY	HEALTHY	F	59	White
NEO_00361	CONTROL	HEALTHY	HEALTHY	HEALTHY	F	59	White
NEO_00362	CONTROL	HEALTHY	HEALTHY	HEALTHY	F	59	White
NEO_00363	CONTROL	HEALTHY	HEALTHY	HEALTHY	F	59	White
NEO_00364	CONTROL	HEALTHY	HEALTHY	HEALTHY	F	59	White
NEO_00365	CONTROL	HEALTHY	HEALTHY	HEALTHY	F	59	White
NEO_00366	CONTROL	HEALTHY	HEALTHY	HEALTHY	F	60	White
NEO_00367	CONTROL	HEALTHY	HEALTHY	HEALTHY	F	60	White
NEO_00368	CONTROL	HEALTHY	HEALTHY	HEALTHY	F	60	White
NEO_00369	CONTROL	HEALTHY	HEALTHY	HEALTHY	F	60	White
NEO_00370	CONTROL	HEALTHY	HEALTHY	HEALTHY	F	61	White
NEO_00371	CONTROL	HEALTHY	HEALTHY	HEALTHY	F	61	White
NEO_00372	CONTROL	HEALTHY	HEALTHY	HEALTHY	F	61	White
NEO_00373	CONTROL	HEALTHY	HEALTHY	HEALTHY	F	61	White
NEO_00374	CONTROL	HEALTHY	HEALTHY	HEALTHY	F	62	White
NEO_00375	CONTROL	HEALTHY	HEALTHY	HEALTHY	F	63	White
NEO_00376	CONTROL	HEALTHY	HEALTHY	HEALTHY	F	63	White
NEO_00377	CONTROL	HEALTHY	HEALTHY	HEALTHY	F	63	White
NEO_00378	CONTROL	HEALTHY	HEALTHY	HEALTHY	F	63	White
NEO_00379	CONTROL	HEALTHY	HEALTHY	HEALTHY	F	63	White
NEO_00380	CONTROL	HEALTHY	HEALTHY	HEALTHY	F	64	White
NEO_00381	CONTROL	HEALTHY	HEALTHY	HEALTHY	F	64	White
NEO_00382	CONTROL	HEALTHY	HEALTHY	HEALTHY	F	65	White
NEO_00383	CONTROL	HEALTHY	HEALTHY	HEALTHY	F	65	White
NEO_00384	CONTROL	HEALTHY	HEALTHY	HEALTHY	F	65	White
NEO_00385	CONTROL	HEALTHY	HEALTHY	HEALTHY	F	66	White
NEO_00386	CONTROL	HEALTHY	HEALTHY	HEALTHY	F	68	White
NEO_00387	CONTROL	HEALTHY	HEALTHY	HEALTHY	F	48	White
NEO_00388	CONTROL	HEALTHY	HEALTHY	HEALTHY	M	44	White
NEO_00389	CONTROL	HEALTHY	HEALTHY	HEALTHY	M	46	White
NEO_00390	CONTROL	HEALTHY	HEALTHY	HEALTHY	M	48	White
NEO_00391	CONTROL	HEALTHY	HEALTHY	HEALTHY	M	49	White
NEO_00392	CONTROL	HEALTHY	HEALTHY	HEALTHY	M	50	White
NEO_00393	CONTROL	HEALTHY	HEALTHY	HEALTHY	M	53	White
NEO_00394	CONTROL	HEALTHY	HEALTHY	HEALTHY	M	55	White
NEO_00395	CONTROL	HEALTHY	HEALTHY	HEALTHY	M	55	White
NEO_00396	CONTROL	HEALTHY	HEALTHY	HEALTHY	M	56	White
NEO_00397	CONTROL	HEALTHY	HEALTHY	HEALTHY	M	56	White
NEO_00398	CONTROL	HEALTHY	HEALTHY	HEALTHY	M	56	White
NEO_00399	CONTROL	HEALTHY	HEALTHY	HEALTHY	M	57	White
NEO_00400	CONTROL	HEALTHY	HEALTHY	HEALTHY	M	57	White
NEO_00401	CONTROL	HEALTHY	HEALTHY	HEALTHY	M	57	White
NEO_00402	CONTROL	HEALTHY	HEALTHY	HEALTHY	M	58	White
NEO_00403	CONTROL	HEALTHY	HEALTHY	HEALTHY	M	59	White
NEO_00404	CONTROL	HEALTHY	HEALTHY	HEALTHY	M	60	White
NEO_00405	CONTROL	HEALTHY	HEALTHY	HEALTHY	M	60	White
NEO_00406	CONTROL	HEALTHY	HEALTHY	HEALTHY	M	61	White
NEO_00407	CONTROL	HEALTHY	HEALTHY	HEALTHY	M	61	White
NEO_00408	CONTROL	HEALTHY	HEALTHY	HEALTHY	M	62	White
NEO_00409	CONTROL	HEALTHY	HEALTHY	HEALTHY	M	62	White
NEO_00410	CONTROL	HEALTHY	HEALTHY	HEALTHY	M	63	White
NEO_00411	CONTROL	HEALTHY	HEALTHY	HEALTHY	M	63	White
NEO_00412	CONTROL	HEALTHY	HEALTHY	HEALTHY	M	63	White
NEO_00413	CONTROL	HEALTHY	HEALTHY	HEALTHY	M	63	White
NEO_00414	CONTROL	HEALTHY	HEALTHY	HEALTHY	M	63	White
NEO_00415	CONTROL	HEALTHY	HEALTHY	HEALTHY	M	64	White
NEO_00416	CONTROL	HEALTHY	HEALTHY	HEALTHY	M	64	White
NEO_00417	CONTROL	HEALTHY	HEALTHY	HEALTHY	M	64	White
NEO_00418	CONTROL	HEALTHY	HEALTHY	HEALTHY	M	64	White
NEO_00419	CONTROL	HEALTHY	HEALTHY	HEALTHY	M	65	White
NEO_00420	CONTROL	HEALTHY	HEALTHY	HEALTHY	M	66	White
NEO_00421	CONTROL	HEALTHY	HEALTHY	HEALTHY	M	69	White
NEO_00422	CONTROL	HEALTHY	HEALTHY	HEALTHY	M	70	White
NEO_00423	CONTROL	HEALTHY	HEALTHY	HEALTHY	M	70	White
NEO_00424	CONTROL	HEALTHY	HEALTHY	HEALTHY	M	70	White
NEO_00425	CONTROL	HEALTHY	HEALTHY	HEALTHY	M	72	White
NEO_00426	CONTROL	HEALTHY	HEALTHY	HEALTHY	M	73	White
NEO_00427	OVARIAN	CANCER	IIIC	3	f	NA
NEO_00428	OVARIAN	CANCER	IIIC	3	f	49
NEO_00429	OVARIAN	CANCER	II	2	f	74
NEO_00430	OVARIAN	CANCER	IIIC	3	f	72
NEO_00431	OVARIAN	CANCER	IIIA	3	f	54
NEO_00432	OVARIAN	CANCER	IIIC	3	f	57
NEO_00433	OVARIAN	CANCER	IV	4	f	55
NEO_00434	OVARIAN	CANCER	IIIC	3	f	53
NEO_00435	OVARIAN	CANCER	IIIC	3	f	78
NEO_00436	OVARIAN	CANCER	IIIC	3	f	53
NEO_00437	OVARIAN	CANCER	IIIC	3	f	55
NEO_00438	OVARIAN	CANCER	IIIC	3	f	78
NEO_00439	OVARIAN	CANCER	IIIA	3	f	56
NEO_00440	OVARIAN	CANCER	IV	4	f	74
NEO_00508	LUNG	CANCER	IV	4	F	65	Unknown
NEO_00509	LUNG	CANCER	III	3	M	49	Unknown
NEO_00510	LUNG	CANCER	III	3	M	49	Unknown
NEO_00511	LUNG	CANCER	IV	4	M	57	Unknown
NEO_00512	LUNG	CANCER	Unknown	NA	M	65	Unknown
NEO_00514	LUNG	CANCER	III	3	M	82	Unknown
NEO_00515	LUNG	CANCER	III	3	M	77	Unknown
NEO_00516	LUNG	CANCER	III	3	M	77	Unknown
NEO_00517	LUNG	CANCER	IV	4	Μ	69	Unknown
NEO_00518	LUNG	CANCER	IV	4	M	71	Unknown
NEO_00519	LUNG	CANCER	III	3	M	70	Unknown
NEO_00520	LUNG	CANCER	IV	4	M	74	Unknown
NEO_00521	LUNG	CANCER	I	1	M	71	Unknown
NEO_00522	LUNG	CANCER	IV	4	M	77	Unknown
NEO_00523	LUNG	CANCER	IV	4	M	81	Unknown
NEO_00524	LUNG	CANCER	IV	4	M	59	Unknown
NEO_00525	LUNG	CANCER	IV	4	F	68	Unknown
NEO_00526	LUNG	CANCER	III	3	M	71	Unknown
NEO_00527	LUNG	CANCER	II	2	M	58	Unknown
NEO_00528	LUNG	CANCER	II	2	M	58	Unknown
NEO_00529	LUNG	CANCER	IV	4	M	62	Unknown
NEO_00530	LUNG	CANCER	IV	4	M	71	Unknown
NEO_00531	LUNG	CANCER	IV	4	F	66	Unknown
NEO_00532	LUNG	CANCER	II	2	F	77	Unknown
NEO_00533	LUNG	CANCER	II	2	F	77	Unknown
NEO_00534	LUNG	CANCER	IV	4	M	58	Unknown
NEO_00535	LUNG	CANCER	IV	4	M	74	Unknown
NEO_00536	LUNG	CANCER	II	2	M	56	Unknown
NEO_00537	LUNG	CANCER	IV	4	M	65	Unknown
NEO_00538	LUNG	CANCER	IV	4	M	55	Unknown
NEO_00539	LUNG	CANCER	IV	4	M	66	Unknown
NEO_00540	LUNG	CANCER	IV	4	M	52	Unknown
NEO_00541	LUNG	CANCER	IV	4	F	67	Unknown
NEO_00542	LUNG	CANCER	III	3	M	66	Unknown
NEO_00543	LUNG	CANCER	IV	4	M	75	Unknown
NEO_00544	LUNG	CANCER	IV	4	M	64	Unknown
NEO_00545	LUNG	CANCER	III	3	M	73	Unknown
NEO_00546	LUNG	CANCER	IV	4	M	73	Unknown
NEO_00547	LUNG	CANCER	I	1	F	77	Unknown
NEO_00548	LUNG	CANCER	I	1	F	77	Unknown
NEO_00549	LUNG	CANCER	III	3	M	66	Unknown
NEO_00550	LUNG	CANCER	III	3	M	65	Unknown
NEO_00551	LUNG	CANCER	IV	4	F	74	Unknown
NEO_00552	LUNG	CANCER	IV	4	M	59	Unknown
NEO_00553	LUNG	CANCER	IV	4	M	76	Unknown
NEO_00554	LUNG	CANCER	III	3	F	74	Unknown
NEO_00555	LUNG	CANCER	IV	4	M	64	Unknown
NEO_00556	LUNG	CANCER	II	2	M	70	Unknown
NEO_00557	LUNG	CANCER	IV	4	M	54	Unknown
NEO_00558	LUNG	CANCER	IV	4	M	66	Unknown
NEO_00559	LUNG	CANCER	IV	4	M	74	Unknown
NEO_00568	OVARIAN	CANCER	IA	1	f	36	White
NEO_00569	OVARIAN	CANCER	III B	3	f	65	White
NEO_00570	OVARIAN	CANCER	IIIA2	3	f	42	White
NEO_00571	OVARIAN	CANCER	IA	1	f	51	White
NEO_00572	OVARIAN	CANCER	IV	1	f	67	White
NEO_00573	OVARIAN	CANCER	III B	3	f	56	White
NEO_00574	OVARIAN	CANCER	IV	4	f	65	White
NEO_00575	OVARIAN	CANCER	IIA	2	f	80	White
NEO_00576	OVARIAN	CANCER	III C	3	f	84	White
NEO_00577	OVARIAN	CANCER	IC	1	f	57	White
NEO_00578	OVARIAN	CANCER	III A	3	f	69	White
NEO_00579	OVARIAN	CANCER	III C	3	f	75	White
NEO_00580	OVARIAN	CANCER	IA	1	f	82	White
NEO_00581	OVARIAN	CANCER	IA	1	f	77	White
NEO_00583	OVARIAN	CANCER	IIB	2	f	57	White
NEO_00592	OVARIAN	CANCER	IA	1	f	78	White
NEO_00593	OVARIAN	CANCER	IC	1	f	70	White
NEO_00594	OVARIAN	CANCER	IC	1	f	76	White
NEO_00595	OVARIAN	CANCER	IA	1	f	41	White
NEO_00596	OVARIAN	CANCER	III C	3	f	75	White
NEO_00597	OVARIAN	CANCER	IV	4	f	44	White
NEO_00598	OVARIAN	CANCER	III C	3	f	84	White
NEO_00599	OVARIAN	CANCER	IC	1	f	80	White
NEO_00620	OVARIAN	CANCER	IC	1	f	59	White
NEO_00621	OVARIAN	CANCER	III C	3	f	86	White
NEO_00623	OVARIAN	CANCER	IA	1	f	57	White
NEO_00624	CONTROL	HEALTHY	HEALTHY	HEALTHY	F	56	White
NEO_00625	CONTROL	HEALTHY	HEALTHY	HEALTHY	F	49	White
NEO_00626	CONTROL	HEALTHY	HEALTHY	HEALTHY	F	69	White
NEO_00627	CONTROL	HEALTHY	HEALTHY	HEALTHY	F	50	White
NEO_00628	CONTROL	HEALTHY	HEALTHY	HEALTHY	F	62	White
NEO_00629	CONTROL	HEALTHY	HEALTHY	HEALTHY	F	52	White
NEO_00630	CONTROL	HEALTHY	HEALTHY	HEALTHY	F	48	White
NEO_00631	CONTROL	HEALTHY	HEALTHY	HEALTHY	F	52	White
NEO_00632	CONTROL	HEALTHY	HEALTHY	HEALTHY	F	51	White
NEO_00633	CONTROL	HEALTHY	HEALTHY	HEALTHY	F	23	White
NEO_00634	CONTROL	HEALTHY	HEALTHY	HEALTHY	F	53	White
NEO_00635	CONTROL	HEALTHY	HEALTHY	HEALTHY	F	48	White
NEO_00636	CONTROL	HEALTHY	HEALTHY	HEALTHY	F	32	White
NEO_00637	CONTROL	HEALTHY	HEALTHY	HEALTHY	F	66	White
NEO_00638	CONTROL	HEALTHY	HEALTHY	HEALTHY	F	45	White
NEO_00639	CONTROL	HEALTHY	HEALTHY	HEALTHY	F	63	White
NEO_00640	CONTROL	HEALTHY	HEALTHY	HEALTHY	F	71	White
NEO_00641	CONTROL	HEALTHY	HEALTHY	HEALTHY	F	68	White
NEO_00642	CONTROL	HEALTHY	HEALTHY	HEALTHY	F	62	White
NEO_00643	CONTROL	HEALTHY	HEALTHY	HEALTHY	F	50	White
NEO_00644	CONTROL	HEALTHY	HEALTHY	HEALTHY	F	50	White
NEO_00645	CONTROL	HEALTHY	HEALTHY	HEALTHY	F	60	White
NEO_00646	CONTROL	HEALTHY	HEALTHY	HEALTHY	F	69	White
NEO_00647	CONTROL	HEALTHY	HEALTHY	HEALTHY	F	56	White
NEO_00648	CONTROL	HEALTHY	HEALTHY	HEALTHY	F	31	White
NEO_00649	CONTROL	HEALTHY	HEALTHY	HEALTHY	F	31	White
NEO_00650	CONTROL	HEALTHY	HEALTHY	HEALTHY	F	55	White
NEO_00651	CONTROL	HEALTHY	HEALTHY	HEALTHY	F	61	White
NEO_00652	CONTROL	HEALTHY	HEALTHY	HEALTHY	F	35	White
NEO_00653	CONTROL	HEALTHY	HEALTHY	HEALTHY	F	54	White
NEO_00654	CONTROL	HEALTHY	HEALTHY	HEALTHY	F	50	White
NEO_00655	CONTROL	HEALTHY	HEALTHY	HEALTHY	F	66	White
NEO_00656	CONTROL	HEALTHY	HEALTHY	HEALTHY	F	23	White
NEO_00658	CONTROL	HEALTHY	HEALTHY	HEALTHY	F	54	White
NEO_00659	CONTROL	HEALTHY	HEALTHY	HEALTHY	F	63	White
NEO_00660	CONTROL	HEALTHY	HEALTHY	HEALTHY	F	57	White
NEO_00661	CONTROL	HEALTHY	HEALTHY	HEALTHY	F	58	White
NEO_00662	CONTROL	HEALTHY	HEALTHY	HEALTHY	F	50	White
NEO_00664	CONTROL	HEALTHY	HEALTHY	HEALTHY	F	56	White
NEO_00665	CONTROL	HEALTHY	HEALTHY	HEALTHY	F	58	White
NEO_00666	CONTROL	HEALTHY	HEALTHY	HEALTHY	F	56	White
NEO_00667	CONTROL	HEALTHY	HEALTHY	HEALTHY	F	58	White
NEO_00668	CONTROL	HEALTHY	HEALTHY	HEALTHY	F	56	White
NEO_00669	CONTROL	HEALTHY	HEALTHY	HEALTHY	F	51	White
NEO_00670	CONTROL	HEALTHY	HEALTHY	HEALTHY	F	58	White
NEO_00671	CONTROL	HEALTHY	HEALTHY	HEALTHY	F	58	White
NEO_00672	CONTROL	HEALTHY	HEALTHY	HEALTHY	F	57	White
NEO_00673	CONTROL	HEALTHY	HEALTHY	HEALTHY	F	58	White
NEO_00674	CONTROL	HEALTHY	HEALTHY	HEALTHY	F	53	White
NEO_00675	CONTROL	HEALTHY	HEALTHY	HEALTHY	F	58	White
NEO_00676	CONTROL	HEALTHY	HEALTHY	HEALTHY	F	56	White
NEO_00677	CONTROL	HEALTHY	HEALTHY	HEALTHY	F	51	White
NEO_00678	CONTROL	HEALTHY	HEALTHY	HEALTHY	F	57	White
NEO_00679	CONTROL	HEALTHY	HEALTHY	HEALTHY	F	54	White
NEO_00680	CONTROL	HEALTHY	HEALTHY	HEALTHY	F	51	White
NEO_00681	CONTROL	HEALTHY	HEALTHY	HEALTHY	F	59	White
NEO_00682	CONTROL	HEALTHY	HEALTHY	HEALTHY	F	58	White
NEO_00683	CONTROL	HEALTHY	HEALTHY	HEALTHY	F	54	White
NEO_00684	CONTROL	HEALTHY	HEALTHY	HEALTHY	F	56	White
NEO_00685	CONTROL	HEALTHY	HEALTHY	HEALTHY	F	56	White
NEO_00686	CONTROL	HEALTHY	HEALTHY	HEALTHY	F	53	White
NEO_00687	CONTROL	HEALTHY	HEALTHY	HEALTHY	F	56	White
NEO_00688	CONTROL	HEALTHY	HEALTHY	HEALTHY	F	53	White
NEO_00689	CONTROL	HEALTHY	HEALTHY	HEALTHY	F	51	White
NEO_00690	CONTROL	HEALTHY	HEALTHY	HEALTHY	F	59	White
NEO_00691	CONTROL	HEALTHY	HEALTHY	HEALTHY	F	56	White
NEO_00692	CONTROL	HEALTHY	HEALTHY	HEALTHY	F	57	White
NEO_00693	OVARIAN	CANCER	IA	1	F	50	White
NEO_00694	OVARIAN	CANCER	IA	1	F	61	White
NEO_00695	OVARIAN	CANCER	IIA	2	F	58	White
NEO_00696	OVARIAN	CANCER	IIIA2	3	F	54	White
NEO_00697	OVARIAN	CANCER	IIIA2	3	F	46	White
NEO_00698	OVARIAN	CANCER	IA	1	F	78	White
NEO_00699	OVARIAN	CANCER	IIA	2	F	51	White
NEO_00700	OVARIAN	CANCER	IIB	2	F	58	White
NEO_00701	OVARIAN	CANCER	IIA	2	F	55	White
NEO_00702	OVARIAN	CANCER	IA	1	F	47	White
NEO_00703	OVARIAN	CANCER	IB	1	F	31	White
NEO_00704	OVARIAN	CANCER	IIIA2	3	F	41	White
NEO_00705	OVARIAN	CANCER	IA	1	F	51	White
NEO_00706	OVARIAN	CANCER	IIIA2	3	F	44	White
NEO_00707	OVARIAN	CANCER	IA	1	F	30	White
NEO_00708	OVARIAN	CANCER	IA	1	F	38	White
NEO_00709	OVARIAN	CANCER	IIIA2	3	F	18	White
NEO_00710	OVARIAN	CANCER	IIIA1	3	F	57	White
NEO_00711	OVARIAN	CANCER	IIIA2	3	F	65	White
NEO_00712	OVARIAN	CANCER	IA	1	F	51	White
NEO_00713	OVARIAN	CANCER	IIB	2	F	61	White
NEO_00714	OVARIAN	CANCER	IIIA2	3	F	24	White
NEO_00715	OVARIAN	CANCER	IIIA1	3	F	59	White
NEO_00716	OVARIAN	CANCER	IIIA2	3	F	61	White
NEO_00717	OVARIAN	CANCER	IB	1	F	19	White
NEO_00718	OVARIAN	CANCER	IA	1	F	40	White
NEO_00719	OVARIAN	CANCER	IIIC	3	F	39	White
NEO_00720	OVARIAN	CANCER	IIIA2	3	F	45	White
NEO_00721	OVARIAN	CANCER	IIIC	3	F	72	White
NEO_00722	OVARIAN	CANCER	IIIB	3	F	69	White
NEO-00052	CONTROL	HEALTHY	HEALTHY	HEALTHY	M	50	White
NEO-00053	CONTROL	HEALTHY	HEALTHY	HEALTHY	M	60	White
NEO-00054	CONTROL	HEALTHY	HEALTHY	HEALTHY	M	50	White
NEO-00055	CONTROL	HEALTHY	HEALTHY	HEALTHY	M	20	White
NEO-00056	CONTROL	HEALTHY	HEALTHY	HEALTHY	F	55	White
NEO-00057	CONTROL	HEALTHY	HEALTHY	HEALTHY	M	59	White
NEO-00058	CONTROL	HEALTHY	HEALTHY	HEALTHY	M	49	White
NEO-00059	CONTROL	HEALTHY	HEALTHY	HEALTHY	M	53	White
NEO-00060	CONTROL	HEALTHY	HEALTHY	HEALTHY	F	65	White
NEO-00061	CONTROL	HEALTHY	HEALTHY	HEALTHY	M	56	White
NEO-00723	CONTROL	HEALTHY	HEALTHY	HEALTHY	N/A	N/A	White
NEO-00724	CONTROL	HEALTHY	HEALTHY	HEALTHY	N/A	N/A	White
NEO-00725	CONTROL	HEALTHY	HEALTHY	HEALTHY	N/A	N/A	White
NEO-00726	CONTROL	HEALTHY	HEALTHY	HEALTHY	N/A	N/A	White

## Sheet: CRC
ID	Origin ID	TYPE	DISEASE	Sex	Stage	stage.num	histological type
NEO-00122	CRC1	CRC	Cancer		IV	4
NEO-00123	CRC2	CRC	Cancer		IV	4
NEO-00124	CRC3	CRC	Cancer		IV	4
NEO-00125	CRC4	CRC	Cancer		N/A
NEO-00126	CRC5	CRC	Cancer		IV	4
NEO-00127	CRC6	CRC	Cancer		IV	4
NEO-00128	CRC7	CRC	Cancer		IV	4
NEO-00129	CRC8	CRC	Cancer		IV	4
NEO-00130	CRC9	CRC	Cancer		IV	4
NEO-00131	CRC10	CRC	Cancer		IV	4
NEO-00132	CRC11	CRC	Cancer		IV	4
NEO-00133	CRC12	CRC	Cancer		IV	4
NEO-00134	CRC13	CRC	Cancer		IV	4
NEO-00135	CRC14	CRC	Cancer		IV	4
NEO-00136	CRC15	CRC	Cancer		IV	4
NEO-00137	CRC16	CRC	Cancer		N/A
NEO-00138	CRC17	CRC	Cancer		IV	4
NEO-00139	CRC18	CRC	Cancer		IV	4
NEO-00140	CRC19	CRC	Cancer		IV	4
NEO-00141	CRC20	CRC	Cancer		I	1
NEO-00600	A5319-0-P1	CRC	Cancer	f	I	1	adenocarcinoma
NEO-00601	A5460-0-P6	CRC	Cancer	f	I	1	mucinous adenocarcinoma
NEO-00602	A5560-0-P5	CRC	Cancer	m	I	1	adenocarcinoma
NEO-00603	A5580-0-P1	CRC	Cancer	m	I	1	adenocarcinoma
NEO-00604	A5932-0-P5	CRC	Cancer	f	I	1	adenocarcinoma
NEO-00605	A5262-0-P5	CRC	Cancer	m	IIB	2	adenocarcinoma
NEO-00606	A5837-0-P6	CRC	Cancer	m	IIA	2	adenocarcinoma
NEO-00607	A5838-0-P5	CRC	Cancer	f	IIA	2	adenocarcinoma
NEO-00608	A5889-0-P6	CRC	Cancer	m	IIB	2	adenocarcinoma
NEO-00609	A5991-0-P5	CRC	Cancer	m	IIA	2	mucinous adenocarcinoma
NEO-00610	A5098-0-P5	CRC	Benign	m	benign	0	tubulovillous adenoma with high grade epith. dysplasia
NEO-00611	A5348-0-P1	CRC	Benign	f	benign	0	tubulovillous adenoma
NEO-00612	A5388-0-P4	CRC	Benign	m	benign	0	tubular adenoma
NEO-00613	A5425-0-P3	CRC	Benign	f	benign	0	ulcerative colitis
NEO-00614	A5471-0-P2	CRC	Benign	m	benign	0	ulcerative colitis
NEO-00615	A5474-0-P5	CRC	Benign	f	benign	0	adenoma
NEO-00616	A5832-0-P5	CRC	Benign	m	benign	0	adenoma
NEO-00617	A5845-0-P7	CRC	Benign	m	benign	0	adenoma with low grade epith. dysplasia
NEO-00618	A5892-0-P3	CRC	Benign	m	benign	0	ulcerative colitis
NEO-00619	A5911-0-P6	CRC	Benign	f	benign	0	tubular adenoma with low grade epith. dysplasia
NEO-00727	5 CRC EpiH 73	CRC	Cancer	N/A	N/A	N/A	N/A
NEO-00728	6 CRCEpiH 96	CRC	Cancer	N/A	N/A	N/A	N/A
NEO-00729	7 CRCEpiH 164	CRC	Cancer	N/A	N/A	N/A	N/A
NEO-00730	8 CRCEpiH 167	CRC	Cancer	N/A	N/A	N/A	N/A

## Sheet: Healthy
ID	TYPE	Sex
NEO_00624	Control	F
NEO_00624	Control	F
NEO_00625	Control	F
NEO_00626	Control	F
NEO_00627	Control	F
NEO_00628	Control	F
NEO_00629	Control	F
NEO_00630	Control	F
NEO_00631	Control	F
NEO_00632	Control	F
NEO_00633	Control	F
NEO_00634	Control	F
NEO_00635	Control	F
NEO_00636	Control	F
NEO_00637	Control	F
NEO_00638	Control	F
NEO_00639	Control	F
NEO_00640	Control	F
NEO_00641	Control	F
NEO_00642	Control	F
NEO_00643	Control	F
NEO_00644	Control	F
NEO_00645	Control	F
NEO_00646	Control	F
NEO_00647	Control	F
NEO_00648	Control	F
NEO_00649	Control	F
NEO_00650	Control	F
NEO_00651	Control	F
NEO_00652	Control	F
NEO_00653	Control	F
NEO_00654	Control	F
NEO_00655	Control	F
NEO_00656	Control	F
NEO_00658	Control	F
NEO_00659	Control	F
NEO_00660	Control	F
NEO_00661	Control	F
NEO_00662	Control	F
NEO_00664	Control	F
NEO_00665	Control	F
NEO_00666	Control	F
NEO_00667	Control	F
NEO_00668	Control	F
NEO_00669	Control	F
NEO_00670	Control	F
NEO_00671	Control	F
NEO_00672	Control	F
NEO_00673	Control	F
NEO_00674	Control	F
NEO_00675	Control	F
NEO_00676	Control	F
NEO_00677	Control	F
NEO_00678	Control	F
NEO_00679	Control	F
NEO_00680	Control	F
NEO_00681	Control	F
NEO_00682	Control	F
NEO_00683	Control	F
NEO_00684	Control	F
NEO_00685	Control	F
NEO_00686	Control	F
NEO_00687	Control	F
NEO_00688	Control	F
NEO_00689	Control	F
NEO_00690	Control	F
NEO_00691	Control	F
NEO_00692	Control	F
NEO_00314	Control	M
NEO_00315	Control	M
NEO_00316	Control	M
NEO_00317	Control	M
NEO_00318	Control	M
NEO_00319	Control	M
NEO_00320	Control	M
NEO_00321	Control	M
NEO_00322	Control	M
NEO_00323	Control	M
NEO_00324	Control	M
NEO_00325	Control	M
NEO_00326	Control	M
NEO_00327	Control	M
NEO_00328	Control	M
NEO_00329	Control	M
NEO_00330	Control	M
NEO_00331	Control	M
NEO_00332	Control	F
NEO_00333	Control	F
NEO_00334	Control	F
NEO_00335	Control	F
NEO_00336	Control	F
NEO_00337	Control	F
NEO_00338	Control	F
NEO_00339	Control	F
NEO_00340	Control	F
NEO_00341	Control	F
NEO_00342	Control	F
NEO_00343	Control	F
NEO_00344	Control	F
NEO_00345	Control	F
NEO_00346	Control	F
NEO_00347	Control	F
NEO_00348	Control	F
NEO_00349	Control	F
NEO_00350	Control	F
NEO_00351	Control	F
NEO_00352	Control	F
NEO_00353	Control	F
NEO_00354	Control	F
NEO_00355	Control	F
NEO_00356	Control	F
NEO_00357	Control	F
NEO_00358	Control	F
NEO_00359	Control	F
NEO_00360	Control	F
NEO_00361	Control	F
NEO_00362	Control	F
NEO_00363	Control	F
NEO_00364	Control	F
NEO_00365	Control	F
NEO_00366	Control	F
NEO_00367	Control	F
NEO_00368	Control	F
NEO_00369	Control	F
NEO_00370	Control	F
NEO_00371	Control	F
NEO_00372	Control	F
NEO_00373	Control	F
NEO_00374	Control	F
NEO_00375	Control	F
NEO_00376	Control	F
NEO_00377	Control	F
NEO_00378	Control	F
NEO_00379	Control	F
NEO_00380	Control	F
NEO_00381	Control	F
NEO_00382	Control	F
NEO_00383	Control	F
NEO_00384	Control	F
NEO_00385	Control	F
NEO_00386	Control	F
NEO_00387	Control	F
NEO_00388	Control	M
NEO_00389	Control	M
NEO_00390	Control	M
NEO_00391	Control	M
NEO_00392	Control	M
NEO_00393	Control	M
NEO_00394	Control	M
NEO_00395	Control	M
NEO_00396	Control	M
NEO_00397	Control	M
NEO_00398	Control	M
NEO_00399	Control	M
NEO_00400	Control	M
NEO_00401	Control	M
NEO_00402	Control	M
NEO_00403	Control	M
NEO_00404	Control	M
NEO_00405	Control	M
NEO_00406	Control	M
NEO_00407	Control	M
NEO_00408	Control	M
NEO_00409	Control	M
NEO_00410	Control	M
NEO_00411	Control	M
NEO_00412	Control	M
NEO_00413	Control	M
NEO_00414	Control	M
NEO_00415	Control	M
NEO_00416	Control	M
NEO_00417	Control	M
NEO_00418	Control	M
NEO_00419	Control	M
NEO_00420	Control	M
NEO_00421	Control	M
NEO_00422	Control	M
NEO_00423	Control	M
NEO_00424	Control	M
NEO_00425	Control	M
NEO_00426	Control	M
NEO-00723	Control	N/A
NEO-00724	Control	N/A
NEO-00725	Control	N/A
NEO-00726	Control	N/A
NEO-00052	Control	M
NEO-00053	Control	M
NEO-00054	Control	M
NEO-00055	Control	M
NEO-00056	Control	F
NEO-00057	Control	M
NEO-00058	Control	M
NEO-00059	Control	M
NEO-00060	Control	F
NEO-00061	Control	M

## Sheet: Lung
ID	smoking.status	stage.num	Sex	Subtype
NEO_00162	non-smoking	I	F	squamous cell carcinoma
NEO_00163	smoking	I	M	squamous cell carcinoma
NEO_00164	non-smoking	I	M	mucinous adenocarcinoma
NEO_00165	non-smoking	I	F	adenocarcinoma
NEO_00166	smoking	I	M	squamous cell carcinoma
NEO_00167	smoking	I	M	adenocarcinoma
NEO_00168	non-smoking	I	M	squamous cell carcinoma
NEO_00169	smoking	I	M	adenocarcinoma
NEO_00170	non-smoking	I	F	adenocarcinoma
NEO_00171	non-smoking	I	F	adenocarcinoma
NEO_00172	non-smoking	I	F	adenocarcinoma
NEO_00173	non-smoking	I	M	adenocarcinoma
NEO_00174	smoking	I	M	squamous cell carcinoma
NEO_00175	non-smoking	I	M	adenocarcinoma
NEO_00176	smoking	I	M	squamous cell carcinoma
NEO_00177	smoking	I	F	adenocarcinoma
NEO_00178	smoking	I	M	adenocarcinoma
NEO_00179	non-smoking	I	M	adenocarcinoma
NEO_00180	smoking	I	M	squamous cell carcinoma
NEO_00181	smoking	I	M	squamous cell carcinoma
NEO_00182	smoking	I	F	adenocarcinoma
NEO_00183	smoking	I	F	adenocarcinoma
NEO_00184	smoking	I	F	adenocarcinoma
NEO_00185	smoking	I	M	squamous cell carcinoma
NEO_00186	smoking	I	–ú	squamous cell carcinoma
NEO_00187	non-smoking	I	F	adenocarcinoma
NEO_00188	non-smoking	I	F	adenocarcinoma
NEO_00189	non-smoking	I	F	adenocarcinoma
NEO_00190	non-smoking	I	M	squamous cell carcinoma
NEO_00191	smoking	I	M	squamous cell carcinoma
NEO_00192	smoking	I	F	squamous cell carcinoma
NEO_00193	non-smoking	I	F	adenocarcinoma
NEO_00194	smoking	I	N/A	adenocarcinoma
NEO_00195	smoking	I	M	adenocarcinoma
NEO_00196	non-smoking	I	F	adenocarcinoma
NEO_00197	smoking	I	M	adenocarcinoma
NEO_00198	non-smoking	I	F	adenocarcinoma
NEO_00199	smoking	I	M	adenocarcinoma
NEO_00200	non-smoking	I	M	mucinous adenocarcinoma
NEO_00201	non-smoking	I	M	adenocarcinoma
NEO_00202	smoking	I	M	squamous cell carcinoma
NEO_00203	non-smoking	I	F	adenocarcinoma
NEO_00204	smoking	I	F	adenocarcinoma
NEO_00205	smoking	I	M	squamous cell carcinoma
NEO_00206	non-smoking	I	F	squamous cell carcinoma
NEO_00207	smoking	I	M	adenocarcinoma
NEO_00208	smoking	I	M	squamous cell carcinoma
NEO_00210	non-smoking	I	F	adenocarcinoma
NEO_00211	smoking	I	M	squamous cell carcinoma
NEO_00212	non-smoking	I	F	squamous cell carcinoma
NEO_00213	smoking	I	M	adenocarcinoma
NEO_00214	smoking	I	M	squamous cell carcinoma
NEO_00215	non-smoking	I	M	squamous cell carcinoma
NEO_00216	non-smoking	I	M	adenocarcinoma
NEO_00217	non-smoking	I	F	adenocarcinoma
NEO_00218	smoking	I	M	squamous cell carcinoma
NEO_00219	smoking	I	M	adenocarcinoma
NEO_00220	smoking	I	M	adenocarcinoma
NEO_00221	smoking	I	M	adenocarcinoma
NEO_00222	smoking	I	M	squamous cell carcinoma
NEO_00223	non-smoking	I	F	adenocarcinoma
NEO_00224	non-smoking	I	F	adenocarcinoma
NEO_00225	smoking	I	M	squamous cell carcinoma
NEO_00226	smoking	I	M	squamous cell carcinoma
NEO_00227	smoking	I	F	adenocarcinoma
NEO_00228	smoking	I	M	squamous cell carcinoma
NEO_00229	smoking	I	F	adenocarcinoma
NEO_00230	smoking	I	F	squamous cell carcinoma
NEO_00231	non-smoking	I	M	squamous cell carcinoma
NEO_00232	non-smoking	I	M	adenocarcinoma
NEO_00233	non-smoking	I	F	adenocarcinoma
NEO_00234	non-smoking	I	F	adenocarcinoma
NEO_00235	non-smoking	I	F	adenocarcinoma
NEO_00236	smoking	I	F	mucinous adenocarcinoma
NEO_00237	smoking	II	M	squamous cell carcinoma
NEO_00238	smoking	II	M	squamous cell carcinoma
NEO_00240	smoking	II	M	squamous cell carcinoma
NEO_00241	smoking	II	M	squamous cell carcinoma
NEO_00242	smoking	II	M	squamous cell carcinoma
NEO_00243	smoking	II	M	squamous cell carcinoma
NEO_00244	non-smoking	II	M	squamous cell carcinoma
NEO_00245	smoking	II	M	squamous cell carcinoma
NEO_00246	smoking	II	M	adenocarcinoma
NEO_00247	smoking	II	M	squamous cell carcinoma
NEO_00248	smoking	II	M	squamous cell carcinoma
NEO_00249	non-smoking	II	F	squamous cell carcinoma
NEO_00250	non-smoking	II	F	adenocarcinoma
NEO_00251	smoking	II	M	squamous cell carcinoma
NEO_00252	smoking	II	M	adenocarcinoma
NEO_00253	smoking	II	M	squamous cell carcinoma
NEO_00254	non-smoking	II	F	adenocarcinoma
NEO_00255	non-smoking	II	M	squamous cell carcinoma
NEO_00256	smoking	II	M	adenocarcinoma
NEO_00257	non-smoking	II	F	adenocarcinoma
NEO_00258	smoking	II	M	squamous cell carcinoma
NEO_00259	smoking	II	M	squamous cell carcinoma
NEO_00260	non-smoking	II	F	mucinous adenocarcinoma
NEO_00261	non-smoking	II	M	squamous cell carcinoma
NEO_00262	smoking	II	M	squamous cell carcinoma
NEO_00263	smoking	II	M	adenocarcinoma
NEO_00264	non-smoking	II	M	fetal adenocarcinoma
NEO_00265	smoking	II	M	squamous cell carcinoma
NEO_00266	smoking	II	M	squamous cell carcinoma
NEO_00267	non-smoking	II	F	adenocarcinoma
NEO_00268	non-smoking	III	M	adenocarcinoma
NEO_00269	non-smoking	III	M	squamous cell carcinoma
NEO_00270	non-smoking	III	F	adenocarcinoma
NEO_00271	non-smoking	III	F	squamous cell carcinoma
NEO_00272	non-smoking	III	M	squamous cell carcinoma
NEO_00273	non-smoking	III	F	adenocarcinoma
NEO_00274	non-smoking	III	M	adenocarcinoma
NEO_00275	non-smoking	III	F	adenocarcinoma
NEO_00276	non-smoking	III	F	adenocarcinoma
NEO_00277	non-smoking	III	F	adenocarcinoma
NEO_00278	non-smoking	III	F	mucinous adenocarcinoma
NEO_00279	non-smoking	IV	M	adenocarcinoma
NEO_00280	non-smoking	IV	F	adenocarcinoma
NEO_00281	non-smoking	IV	F	adenocarcinoma
NEO_00282	non-smoking	IV	F	adenocarcinoma
NEO_00283	non-smoking	IV	F	adenocarcinoma
NEO_00284	non-smoking	IV	F	adenocarcinoma
NEO_00285	non-smoking	IV	M	adenocarcinoma
NEO_00286	non-smoking	IV	M	adenocarcinoma
NEO_00287	non-smoking	IV	F	adenocarcinoma
NEO_00288	non-smoking	IV	F	adenocarcinoma
NEO_00289	non-smoking	IV	F	adenocarcinoma
NEO_00290	non-smoking	IV	M	squamous cell carcinoma
NEO_00291	smoking	IV	F	adenocarcinoma
NEO_00292	smoking	IV	M	adenocarcinoma
NEO_00293	smoking	IV	M	squamous cell carcinoma
NEO_00294	smoking	IV	M	squamous cell carcinoma
NEO_00295	smoking	IV	M	squamous cell carcinoma
NEO_00296	smoking	IV	M	squamous cell carcinoma
NEO_00297	smoking	IV	M	adenocarcinoma
NEO_00298	smoking	IV	F	squamous cell carcinoma
NEO_00299	smoking	IV	M	adenocarcinoma
NEO_00300	smoking	IV	M	squamous cell carcinoma
NEO_00301	smoking	IV	M	squamous cell carcinoma
NEO_00302	smoking	IV	M	adenocarcinoma
NEO_00303	smoking	III	M	squamous cell carcinoma
NEO_00304	smoking	III	M	adenocarcinoma
NEO_00305	smoking	III	M	adenocarcinoma
NEO_00306	smoking	III	M	adenocarcinoma
NEO_00307	smoking	III	F	adenocarcinoma
NEO_00308	smoking	III	M	squamous cell carcinoma
NEO_00309	smoking	III	M	squamous cell carcinoma
NEO_00310	smoking	III	M	adenocarcinoma
NEO_00311	smoking	III	M	adenocarcinoma
NEO_00312	smoking	III	M	squamous cell carcinoma
NEO_00313	smoking	III	M	mucinous adenocarcinoma
NEO_00508	smoking	IV	F	adenocarcinoma
NEO_00509	non-smoking	III	M	adenocarcinoma
NEO_00510	non-smoking	III	M	adenocarcinoma
NEO_00511	smoking	IV	M	NOS
NEO_00512	smoking	unknown_stage	M	squamous cell carcinoma
NEO_00514	unknown	III	M	squamous cell carcinoma
NEO_00515	smoking	III	M	squamous cell carcinoma
NEO_00516	smoking	III	M	squamous cell carcinoma
NEO_00517	smoking	IV	Œú	adenocarcinoma
NEO_00518	smoking	IV	M	squamous cell carcinoma
NEO_00519	smoking	III	M	Neuroendocrine
NEO_00520	smoking	IV	M	SCLC
NEO_00521	smoking	I	M	Papillary
NEO_00522	smoking	IV	M	adenocarcinoma
NEO_00523	smoking	IV	M	Adenosquamous
NEO_00524	smoking	IV	M	squamous cell carcinoma
NEO_00525	smoking	IV	F	SCLC
NEO_00526	smoking	III	M	adenocarcinoma
NEO_00527	smoking	II	M	adenocarcinoma
NEO_00528	smoking	II	M	adenocarcinoma
NEO_00529	smoking	IV	M	squamous cell carcinoma
NEO_00530	smoking	IV	M	adenocarcinoma
NEO_00531	smoking	IV	F	adenocarcinoma
NEO_00532	smoking	II	F	Adenosquamous
NEO_00533	smoking	II	F	Adenosquamous
NEO_00534	smoking	IV	M	adenocarcinoma
NEO_00535	smoking	IV	M	adenocarcinoma
NEO_00536	smoking	II	M	squamous cell carcinoma
NEO_00537	non-smoking	IV	M	adenocarcinoma
NEO_00538	smoking	IV	M	adenocarcinoma
NEO_00539	smoking	IV	M	adenocarcinoma
NEO_00540	smoking	IV	M	adenocarcinoma
NEO_00541	smoking	IV	F	squamous cell carcinoma
NEO_00542	smoking	III	M	SCLC
NEO_00543	smoking	IV	M	SCLC
NEO_00544	smoking	IV	M	adenocarcinoma
NEO_00545	smoking	III	M	Biphasic/lymphohistiocytoid
NEO_00546	smoking	IV	M	squamous cell carcinoma
NEO_00547	non-smoking	I	F	Typical carcinoid
NEO_00548	non-smoking	I	F	Typical carcinoid
NEO_00549	smoking	III	M	squamous cell carcinoma
NEO_00550	smoking	III	M	SCLC
NEO_00551	smoking	IV	F	SCLC
NEO_00552	smoking	IV	M	SCLC
NEO_00553	smoking	IV	M	squamous cell carcinoma
NEO_00554	smoking	III	F	SCLC
NEO_00555	smoking	IV	M	squamous cell carcinoma
NEO_00556	smoking	II	M	adenocarcinoma
NEO_00557	smoking	IV	M	adenocarcinoma
NEO_00558	smoking	IV	M	adenocarcinoma
NEO_00559	smoking	IV	M	adenocarcinoma

## Sheet: Ovary
ID	TYPE	Satge	stage.num
NEO_00427	Ovarian	IIIC	3
NEO_00428	Ovarian	IIIC	3
NEO_00429	Ovarian	II	2
NEO_00430	Ovarian	IIIC	3
NEO_00431	Ovarian	IIIA	3
NEO_00432	Ovarian	IIIC	3
NEO_00433	Ovarian	IV	4
NEO_00434	Ovarian	IIIC	3
NEO_00435	Ovarian	IIIC	3
NEO_00436	Ovarian	IIIC	3
NEO_00437	Ovarian	IIIC	3
NEO_00438	Ovarian	IIIC	3
NEO_00439	Ovarian	IIIA	3
NEO_00440	Ovarian	IV	4
NEO_00568	Ovarian	IA	1
NEO_00569	Ovarian	III B	3
NEO_00570	Ovarian	IIIA2	3
NEO_00571	Ovarian	IA	1
NEO_00572	Ovarian	IV	1
NEO_00573	Ovarian	III B	3
NEO_00574	Ovarian	IV	4
NEO_00575	Ovarian	IIA	2
NEO_00576	Ovarian	III C	3
NEO_00577	Ovarian	IC	1
NEO_00578	Ovarian	III A	3
NEO_00579	Ovarian	III C	3
NEO_00580	Ovarian	IA	1
NEO_00581	Ovarian	IA	1
NEO_00583	Ovarian	IIB	2
NEO_00592	Ovarian	IA	1
NEO_00593	Ovarian	IC	1
NEO_00594	Ovarian	IC	1
NEO_00595	Ovarian	IA	1
NEO_00596	Ovarian	III C	3
NEO_00597	Ovarian	IV	4
NEO_00598	Ovarian	III C	3
NEO_00599	Ovarian	IC	1
NEO_00620	Ovarian	IC	1
NEO_00621	Ovarian	III C	3
NEO_00623	Ovarian	IA	1
NEO_00693	Ovarian	IA	1
NEO_00694	Ovarian	IA	1
NEO_00695	Ovarian	IIA	2
NEO_00696	Ovarian	IIIA2	3
NEO_00697	Ovarian	IIIA2	3
NEO_00698	Ovarian	IA	1
NEO_00699	Ovarian	IIA	2
NEO_00700	Ovarian	IIB	2
NEO_00701	Ovarian	IIA	2
NEO_00702	Ovarian	IA	1
NEO_00703	Ovarian	IB	1
NEO_00704	Ovarian	IIIA2	3
NEO_00705	Ovarian	IA	1
NEO_00706	Ovarian	IIIA2	3
NEO_00707	Ovarian	IA	1
NEO_00708	Ovarian	IA	1
NEO_00709	Ovarian	IIIA2	3
NEO_00710	Ovarian	IIIA1	3
NEO_00711	Ovarian	IIIA2	3
NEO_00712	Ovarian	IA	1
NEO_00713	Ovarian	IIB	2
NEO_00714	Ovarian	IIIA2	3
NEO_00715	Ovarian	IIIA1	3
NEO_00716	Ovarian	IIIA2	3
NEO_00717	Ovarian	IB	1
NEO_00718	Ovarian	IA	1
NEO_00719	Ovarian	IIIC	3
NEO_00720	Ovarian	IIIA2	3
NEO_00721	Ovarian	IIIC	3
NEO_00722	Ovarian	IIIB	3
