# Supplementary material for: Leveraging sequences missing from the human genome to diagnose cancer
Source: Commun Med (Lond). 2025 Aug 21;5:363. doi: 10.1038/s43856-025-01067-3 (PMC12371106; doi:10.1038/s43856-025-01067-3)
Supplement: Supplementary file 3 — Supplemental Data 1-6 [file 43856_2025_1067_MOESM3_ESM.zip › Supplemental Data/Supplemental Data 4 - Promoters cloned for luciferase assays.xlsx]

## Sheet: Sheet1
FRS3-PRICKL4, chr6:41779847-41780883 (hg38)	CGCTCCCGGGTCCCGCTGCAGCAGCCGCCGCCCGCCCGGAGCTAAGGCCTCCCCGCCCCGCCCCGCCCCGCGGCCGCGGGGTCGGAGGTCACCGGCAGCACCAACGAGACGCTGCGGGCTGGCGGACCCGAGCGGGGGCGACCGGCACGCAGCCTAGAAGGTCCCTTTGGAGGACTTTGCAGTCGGGAGCAGTGAGCATGCGCAGACGCCAGAGGGCGCTCCTGGCCAGGGGCTGAGCAAGCCCGGAGGGGACAGGGCGGAGCCTGCGGCGGAGGCGGGGCGCGGAGGCGGGGCTGAGGACACCAAAGTTGGGGGTGGTCCGGGGAGCGGAAAGGGGACGGAGGGTTGGGCGAGAAACGAAGGGAAGGGGAGAGGGTCTGAAGGGACCTGAAAGGAGAA…	1035
TMEM127-CIAO1, chr2:96265933-96266282 (hg38)	GGGGCCGAGCGTTCCCAGGCCCCAATCCCGCAACGCCCGGACAGACCCGGGGCCGATGCACTTCCGGCTTCCTCCTCCTCTGCCTCCGCCTCCTCCGGCTCCCCGCCCCGTCCCCCGCGCGCGTCACAGCCTGGGCGC[G>T]CCGCCGGCTCTGCGCAGGGCCTCACGGGACTGGTAGTTCGAGGCGGTCCCGCGATGCTTTCCCTGCCGAGGTGAGGGGAGCGACTACAACTCCCAGAGGGTATGGCGGCCGCAGCAGTGGGCAGTTGAGTTTCCGGGGCGACCCAGGTCCTCCGGCGGAAGCGGGAGCCTCTGTCGGCCGCGGAAGCCTGGAGTGGGCGGTACGCAGACGC	350
LLRC28-TTC23, chr15:99251142-99251491 (hg38)	CCGACTAAATTACCCCTTCAAGACGCTAAGCAAAAGCCACTCCGTCGACATCAAACCCCACGCCGGAGCCGGAAGCAAGAGTAGAGCCGCGGGCGGGGCCAGCATAGAGGAAGTAGCGCTCTCGGCCAATACACAGATCGCTTGGCAAACGAGCATTTTCCCGCGCCTATCGTGAAAGCGCGAGAACACAGGGGATTATCGCGAGGTTCCGTGCTCCTCTCCCGCTCCCTCTTCCCCAGCTCCCTCTGGCGCGGGTTCCGCTCCACCCCCGGAGCCCCGCCCCC[G>T]ACGCCCGGCGCTCCGCCCCGCCCTCGCCTGGCTCCCTGCCCCGCCCCGCCCGCCGTCCCCCGCTT	350
RPS2-SNHG9, chr16:1964728-1965077 (hg38)	GGGAGCCTAGACCCGACCCGATGTCCGCGGATTCCCGCCGCCCACGCAGAGGCCCGCTGCAGC[G>A]ACCAACAGGACTCACGTGTTTTGTCGGAAAAGAAGAACGAGACCTACTGGGAAGCAGCTTTTATAGCACGCCAAGCGCCGCGAGATCTCCGCAGCCCCGCCCCAAGCGGGAGCGGGCCGAGCTCCTATAAGACAACCTGTGATTGGCTCCGCGGTGCCCCGCCCTCACCGGGCTCTGAGTGCTCTTGCCCGTCCGGCCCCAGCCGCGGCCCGGGAATCTACGTCACCCGAAAAGCGACTATAAACGCCGGCGCCTCCGTCCCCAGCCGCGGCTCGGGAATCCACCC GGGAGCCTAGACCCGACCCGATGTCCGCGGATTCCCGCCGCCCA…	350
GNAI2, chr3:50237923-50238272 (hg38)	CATGTATGTCCATTATGGGCCATCTGTTGACTGTCCCTGCGGACCCGGCCTCCGGGGCACAGCCTTGGAGGTTTCAAAATGGCATCCGCTTCGCTGCTGCCTCAGGGAGGAAGAGAAGG[G>C]GCGGGAAGGGGCGGCGGCCCAGCCTCCTGGGCTGCTTTGCGTTGGGCGCTTGCCTCTTCCTGTCTCTGCTGTGAGTGCGGCAGCGGCAGTGAGTGGGTGTCGACGCGGCGGAATGCCCGTCGCTGCTGCTGCTGCTGCCCGACGGGCCTGGGGAGGGCACTTCCGGTACCGCTGCCTCCCAGTGCCCAGCCAGGAGTCTCTAGACAGCCTCTCCCCAGGCGATTGCAGTT CATGTATGTCCATTATGGGCCATCTGTTGACTGTCCCTGCGGAC…	350
