# Supplementary material for: Leveraging sequences missing from the human genome to diagnose cancer
Source: Commun Med (Lond). 2025 Aug 21;5:363. doi: 10.1038/s43856-025-01067-3 (PMC12371106; doi:10.1038/s43856-025-01067-3)
Supplement: Supplementary file 3 — Supplemental Data 1-6 [file 43856_2025_1067_MOESM3_ESM.zip › Supplemental Data/Supplemental Data 1 - Minimal recurrency thresholds.xlsx]

## Sheet: Minimal recurrency threshold
Cancer tissue	Recurrency threshold	Number of neomers	Number of patients
Biliary	2	166	262
Bladder	2	3556	23
Bone_SoftTissue	2	2018	89
Breast	2	27280	211
CNS	2	7238	287
Cervix	2	172	20
Colorectal	4	4526	52
Esophagus	5	16278	97
Head_neck	2	10194	56
Kidney	2	17584	186
Liver	3	4756	336
Lung	3	3028	84
Lymphoid	4	12441	197
Myeloid	2	28	38
Ovary	2	13744	110
Pancreas	2	61557	313
Prostate	2	5270	199
Skin	7	1534	107
Stomach	3	1832	68
Thyroid	2	60	48
Uterus	2	8008	44

## Sheet: Nullomers Per Cancer
Project_Code	Donor_ID	nullomer_count
Biliary-AdenoCA	DO217850	36394
Biliary-AdenoCA	DO217864	51866
Biliary-AdenoCA	DO218139	17052
Biliary-AdenoCA	DO218227	68138
Biliary-AdenoCA	DO218351	28098
Biliary-AdenoCA	DO218411	66064
Biliary-AdenoCA	DO218417	29856
Biliary-AdenoCA	DO218440	77568
Biliary-AdenoCA	DO218491	69310
Biliary-AdenoCA	DO218535	65492
Biliary-AdenoCA	DO218550	64852
Biliary-AdenoCA	DO218695	70204
Biliary-AdenoCA	DO45195	14230
Biliary-AdenoCA	DO45231	50990
Biliary-AdenoCA	DO45243	58852
Biliary-AdenoCA	DO45245	28720
Biliary-AdenoCA	DO45249	8392
Biliary-AdenoCA	DO45251	18752
Biliary-AdenoCA	DO45259	108354
Biliary-AdenoCA	DO45281	19812
Biliary-AdenoCA	DO45283	45110
Biliary-AdenoCA	DO45285	7302
Biliary-AdenoCA	DO45287	49408
Biliary-AdenoCA	DO45289	21090
Biliary-AdenoCA	DO45291	30030
Biliary-AdenoCA	DO45293	61004
Biliary-AdenoCA	DO45295	7818
Biliary-AdenoCA	DO45297	16996
Biliary-AdenoCA	DO45299	1356354
Biliary-AdenoCA	DO45301	56160
Biliary-AdenoCA	DO45303	13828
Biliary-AdenoCA	DO45305	21768
Biliary-AdenoCA	DO45307	21460
Biliary-AdenoCA	DO45309	21152
Bone-Cart	DO52621	8984
Bone-Cart	DO52622	3092
Bone-Cart	DO52623	4236
Bone-Cart	DO52625	3166
Bone-Cart	DO52626	4582
Bone-Cart	DO52629	2880
Bone-Cart	DO52631	4528
Bone-Cart	DO52632	4376
Bone-Cart	DO52633	2984
Bone-Epith	DO52564	28380
Bone-Epith	DO52565	12482
Bone-Epith	DO52568	7538
Bone-Epith	DO52569	494
Bone-Epith	DO52572	9582
Bone-Epith	DO52575	16582
Bone-Epith	DO52577	5000
Bone-Epith	DO52580	4186
Bone-Epith	DO52585	9390
Bone-Epith	DO52590	19870
Bone-Epith	DO52604	9472
Bone-Osteosarc	DO52574	13688
Bone-Osteosarc	DO52576	13228
Bone-Osteosarc	DO52582	58612
Bone-Osteosarc	DO52583	2354
Bone-Osteosarc	DO52584	6908
Bone-Osteosarc	DO52587	1758
Bone-Osteosarc	DO52588	696
Bone-Osteosarc	DO52589	248
Bone-Osteosarc	DO52591	12932
Bone-Osteosarc	DO52592	6088
Bone-Osteosarc	DO52593	31650
Bone-Osteosarc	DO52594	9366
Bone-Osteosarc	DO52595	11630
Bone-Osteosarc	DO52596	17042
Bone-Osteosarc	DO52597	41862
Bone-Osteosarc	DO52598	16252
Bone-Osteosarc	DO52599	18804
Bone-Osteosarc	DO52600	17734
Bone-Osteosarc	DO52601	5552
Bone-Osteosarc	DO52602	9504
Bone-Osteosarc	DO52603	25588
Bone-Osteosarc	DO52605	62876
Bone-Osteosarc	DO52606	27190
Bone-Osteosarc	DO52608	12730
Bone-Osteosarc	DO52610	41634
Bone-Osteosarc	DO52611	33480
Bone-Osteosarc	DO52612	9564
Bone-Osteosarc	DO52613	78732
Bone-Osteosarc	DO52615	34080
Bone-Osteosarc	DO52616	17006
Bone-Osteosarc	DO52617	24102
Bone-Osteosarc	DO52618	27678
Bone-Osteosarc	DO52619	6690
Bone-Osteosarc	DO52620	8694
Bone-Osteosarc	DO52627	1706
Bone-Osteosarc	DO52630	1728
Bone-Osteosarc	DO52636	5406
Bone-Osteosarc	DO52639	33240
Bone-Osteosarc	DO52640	38878
Bone-Osteosarc	DO52641	20938
Bone-Osteosarc	DO52642	52450
Bone-Osteosarc	DO52643	19618
Bone-Osteosarc	DO52645	39124
Bone-Osteosarc	DO52646	12210
Breast-AdenoCa	DO1001	36898
Breast-AdenoCa	DO1002	36006
Breast-AdenoCa	DO1003	29400
Breast-AdenoCa	DO1004	69316
Breast-AdenoCa	DO1005	36918
Breast-AdenoCa	DO1006	61408
Breast-AdenoCa	DO1007	17490
Breast-AdenoCa	DO1008	10906
Breast-AdenoCa	DO1009	10104
Breast-AdenoCa	DO1010	58436
Breast-AdenoCa	DO1011	64784
Breast-AdenoCa	DO1012	54666
Breast-AdenoCa	DO1013	21974
Breast-AdenoCa	DO1015	29146
Breast-AdenoCa	DO1016	34292
Breast-AdenoCa	DO1017	14004
Breast-AdenoCa	DO1018	29850
Breast-AdenoCa	DO1020	58650
Breast-AdenoCa	DO1076	278866
Breast-AdenoCa	DO217786	16240
Breast-AdenoCa	DO217787	15208
Breast-AdenoCa	DO217788	17382
Breast-AdenoCa	DO217800	9238
Breast-AdenoCa	DO217826	13164
Breast-AdenoCa	DO217844	143172
Breast-AdenoCa	DO217865	13354
Breast-AdenoCa	DO217887	14764
Breast-AdenoCa	DO217907	30840
Breast-AdenoCa	DO217908	15856
Breast-AdenoCa	DO217931	19694
Breast-AdenoCa	DO217934	9984
Breast-AdenoCa	DO217939	11014
Breast-AdenoCa	DO217952	12864
Breast-AdenoCa	DO217953	8418
Breast-AdenoCa	DO217962	8900
Breast-AdenoCa	DO217987	15948
Breast-AdenoCa	DO218059	11422
Breast-AdenoCa	DO218060	13454
Breast-AdenoCa	DO218065	37284
Breast-AdenoCa	DO218072	7856
Breast-AdenoCa	DO218121	11882
Breast-AdenoCa	DO218150	29006
Breast-AdenoCa	DO218159	17946
Breast-AdenoCa	DO218168	22828
Breast-AdenoCa	DO218173	220596
Breast-AdenoCa	DO218174	10216
Breast-AdenoCa	DO218176	55600
Breast-AdenoCa	DO218182	10640
Breast-AdenoCa	DO218205	19122
Breast-AdenoCa	DO218212	46362
Breast-AdenoCa	DO218254	9874
Breast-AdenoCa	DO218333	59470
Breast-AdenoCa	DO218347	7772
Breast-AdenoCa	DO218384	9752
Breast-AdenoCa	DO218388	13820
Breast-AdenoCa	DO218404	32198
Breast-AdenoCa	DO218408	7346
Breast-AdenoCa	DO218419	35866
Breast-AdenoCa	DO218428	27726
Breast-AdenoCa	DO218457	9832
Breast-AdenoCa	DO218489	15122
Breast-AdenoCa	DO218502	15316
Breast-AdenoCa	DO218506	10796
Breast-AdenoCa	DO218553	16058
Breast-AdenoCa	DO218560	23242
Breast-AdenoCa	DO218573	20336
Breast-AdenoCa	DO218583	9196
Breast-AdenoCa	DO218605	27562
Breast-AdenoCa	DO218611	11108
Breast-AdenoCa	DO218621	10374
Breast-AdenoCa	DO218651	10404
Breast-AdenoCa	DO218656	46986
Breast-AdenoCa	DO218669	36610
Breast-AdenoCa	DO218684	53508
Breast-AdenoCa	DO218698	6902
Breast-AdenoCa	DO218709	44930
Breast-AdenoCa	DO218719	10826
Breast-AdenoCa	DO218736	12362
Breast-AdenoCa	DO218742	18552
Breast-AdenoCa	DO218770	9680
Breast-AdenoCa	DO218796	42732
Breast-AdenoCa	DO218827	10392
Breast-AdenoCa	DO218828	34944
Breast-AdenoCa	DO218831	13506
Breast-AdenoCa	DO220821	12396
Breast-AdenoCa	DO220822	11424
Breast-AdenoCa	DO220823	116242
Breast-AdenoCa	DO220824	15140
Breast-AdenoCa	DO220828	47998
Breast-AdenoCa	DO52538	28494
Breast-AdenoCa	DO52539	26640
Breast-AdenoCa	DO52540	40688
Breast-AdenoCa	DO52542	21848
Breast-AdenoCa	DO52543	58260
Breast-AdenoCa	DO52544	37022
Breast-AdenoCa	DO52545	15632
Breast-AdenoCa	DO52546	13474
Breast-AdenoCa	DO52547	16580
Breast-AdenoCa	DO52548	18190
Breast-AdenoCa	DO52549	56126
Breast-AdenoCa	DO52550	54950
Breast-AdenoCa	DO52551	44044
Breast-AdenoCa	DO52552	48716
Breast-AdenoCa	DO52553	53132
Breast-AdenoCa	DO52554	37468
Breast-AdenoCa	DO52555	39522
Breast-AdenoCa	DO52556	49780
Breast-AdenoCa	DO52557	72464
Breast-AdenoCa	DO52558	26288
Breast-AdenoCa	DO52559	54540
Breast-AdenoCa	DO52560	43380
Breast-AdenoCa	DO52561	49428
Breast-AdenoCa	DO52562	26750
Breast-DCIS	DO1000	11412
Breast-DCIS	DO218478	11988
Breast-DCIS	DO220825	11294
Breast-LobularCa	DO1014	8510
Breast-LobularCa	DO218062	16200
Breast-LobularCa	DO218167	12984
Breast-LobularCa	DO218269	62376
Breast-LobularCa	DO218377	8038
Breast-LobularCa	DO218488	9168
Breast-LobularCa	DO220820	11710
CNS-Medullo	DO35538	3802
CNS-Medullo	DO35539	3444
CNS-Medullo	DO35540	5516
CNS-Medullo	DO35541	6970
CNS-Medullo	DO35542	9304
CNS-Medullo	DO35543	5818
CNS-Medullo	DO35544	5512
CNS-Medullo	DO35545	4840
CNS-Medullo	DO35547	1970
CNS-Medullo	DO35550	7452
CNS-Medullo	DO35551	2948
CNS-Medullo	DO35552	6474
CNS-Medullo	DO35553	8470
CNS-Medullo	DO35554	5278
CNS-Medullo	DO35555	6330
CNS-Medullo	DO35556	2200
CNS-Medullo	DO35558	12650
CNS-Medullo	DO35559	2618
CNS-Medullo	DO35564	6470
CNS-Medullo	DO35566	446
CNS-Medullo	DO35568	10632
CNS-Medullo	DO35569	4060
CNS-Medullo	DO35571	21186
CNS-Medullo	DO35572	1996
CNS-Medullo	DO35573	7820
CNS-Medullo	DO35574	616
CNS-Medullo	DO35575	5914
CNS-Medullo	DO35576	1752
CNS-Medullo	DO35577	930
CNS-Medullo	DO35581	11180
CNS-Medullo	DO35582	5910
CNS-Medullo	DO35584	4644
CNS-Medullo	DO35585	7882
CNS-Medullo	DO35586	3922
CNS-Medullo	DO35611	12560
CNS-Medullo	DO35612	5852
CNS-Medullo	DO35613	5694
CNS-Medullo	DO35616	7634
CNS-Medullo	DO35617	9028
CNS-Medullo	DO35618	1862
CNS-Medullo	DO35619	3164
CNS-Medullo	DO35620	1904
CNS-Medullo	DO35621	3550
CNS-Medullo	DO35622	2400
CNS-Medullo	DO35623	6148
CNS-Medullo	DO35624	11636
CNS-Medullo	DO35625	14622
CNS-Medullo	DO35626	2092
CNS-Medullo	DO35627	2978
CNS-Medullo	DO35628	6348
CNS-Medullo	DO35654	22012
CNS-Medullo	DO35668	3784
CNS-Medullo	DO35676	2542
CNS-Medullo	DO35678	2978
CNS-Medullo	DO35704	4986
CNS-Medullo	DO35715	8602
CNS-Medullo	DO35721	4834
CNS-Medullo	DO35723	8650
CNS-Medullo	DO35725	3574
CNS-Medullo	DO35729	1506
CNS-Medullo	DO35733	2266
CNS-Medullo	DO35737	3982
CNS-Medullo	DO35739	22144
CNS-Medullo	DO35741	2566
CNS-Medullo	DO35747	4246
CNS-Medullo	DO35749	4018
CNS-Medullo	DO35753	5802
CNS-Medullo	DO35755	1414
CNS-Medullo	DO35757	4644
CNS-Medullo	DO35763	5084
CNS-Medullo	DO35841	9388
CNS-Medullo	DO35845	6266
CNS-Medullo	DO35847	1770
CNS-Medullo	DO35857	3176
CNS-Medullo	DO48888	10036
CNS-Medullo	DO48889	15384
CNS-Medullo	DO48890	6930
CNS-Medullo	DO48891	12078
CNS-Medullo	DO48892	7478
CNS-Medullo	DO48893	17028
CNS-Medullo	DO48894	13272
CNS-Medullo	DO48895	11114
CNS-Medullo	DO48896	5692
CNS-Medullo	DO48898	11220
CNS-Medullo	DO48899	15532
CNS-Medullo	DO48900	12040
CNS-Medullo	DO48901	20070
CNS-Medullo	DO48902	13600
CNS-Medullo	DO48904	18136
CNS-Medullo	DO48905	9096
CNS-Medullo	DO48906	26666
CNS-Medullo	DO48907	9666
CNS-Medullo	DO48909	24358
CNS-Medullo	DO48911	9046
CNS-Medullo	DO48912	15428
CNS-Medullo	DO48914	22776
CNS-Medullo	DO48915	20830
CNS-Medullo	DO48916	12436
CNS-Medullo	DO48917	13502
CNS-Medullo	DO48918	6178
CNS-Medullo	DO48919	13114
CNS-Medullo	DO48920	9786
CNS-Medullo	DO48921	6474
CNS-Medullo	DO48922	5110
CNS-Medullo	DO48923	9584
CNS-Medullo	DO48924	1178
CNS-Medullo	DO48925	3384
CNS-Medullo	DO48927	5238
CNS-Medullo	DO48929	5574
CNS-Medullo	DO48930	8642
CNS-Medullo	DO48932	5736
CNS-Medullo	DO48934	3740
CNS-Medullo	DO48935	5330
CNS-Medullo	DO48936	7802
CNS-Medullo	DO48937	4998
CNS-Medullo	DO48938	11856
CNS-Medullo	DO48939	4058
CNS-Medullo	DO48940	9220
CNS-Medullo	DO48941	3458
CNS-Medullo	DO48943	7626
CNS-Medullo	DO48944	9410
CNS-Medullo	DO48945	8830
CNS-Medullo	DO48946	5916
CNS-Medullo	DO48948	6590
CNS-Medullo	DO48949	4718
CNS-Medullo	DO48950	1586
CNS-Medullo	DO48951	5238
CNS-Medullo	DO48952	5084
CNS-Medullo	DO48953	7738
CNS-Medullo	DO48955	11192
CNS-Medullo	DO48957	6968
CNS-Medullo	DO48958	6262
CNS-Medullo	DO48959	4086
CNS-Medullo	DO48961	3182
CNS-Medullo	DO48963	3714
CNS-Medullo	DO48964	5568
CNS-Medullo	DO48965	2392
CNS-Medullo	DO48966	5772
CNS-Medullo	DO48967	3240
CNS-Medullo	DO48968	2088
CNS-Medullo	DO48969	3118
CNS-Medullo	DO48970	1206
CNS-Medullo	DO48971	11754
CNS-Medullo	DO48972	6434
CNS-Medullo	DO48973	9188
CNS-Medullo	DO48974	3160
CNS-PiloAstro	DO35869	544
CNS-PiloAstro	DO35871	708
CNS-PiloAstro	DO35874	366
CNS-PiloAstro	DO35877	458
CNS-PiloAstro	DO35880	468
CNS-PiloAstro	DO35883	2196
CNS-PiloAstro	DO35886	1896
CNS-PiloAstro	DO35889	308
CNS-PiloAstro	DO35892	754
CNS-PiloAstro	DO35895	2226
CNS-PiloAstro	DO35898	1420
CNS-PiloAstro	DO35901	2478
CNS-PiloAstro	DO35904	664
CNS-PiloAstro	DO35907	454
CNS-PiloAstro	DO35916	968
CNS-PiloAstro	DO35919	3260
CNS-PiloAstro	DO35922	574
CNS-PiloAstro	DO35925	438
CNS-PiloAstro	DO35928	1974
CNS-PiloAstro	DO35931	1242
CNS-PiloAstro	DO35934	1004
CNS-PiloAstro	DO35937	1086
CNS-PiloAstro	DO35940	294
CNS-PiloAstro	DO35943	1228
CNS-PiloAstro	DO35946	1228
CNS-PiloAstro	DO35949	768
CNS-PiloAstro	DO35952	498
CNS-PiloAstro	DO35955	1122
CNS-PiloAstro	DO35959	676
CNS-PiloAstro	DO35961	646
CNS-PiloAstro	DO35964	1870
CNS-PiloAstro	DO35967	528
CNS-PiloAstro	DO35976	486
CNS-PiloAstro	DO35979	6344
CNS-PiloAstro	DO35982	1592
CNS-PiloAstro	DO35985	570
CNS-PiloAstro	DO35988	616
CNS-PiloAstro	DO35991	2236
CNS-PiloAstro	DO35994	3224
CNS-PiloAstro	DO35997	420
CNS-PiloAstro	DO36000	950
CNS-PiloAstro	DO36003	1504
CNS-PiloAstro	DO36006	1876
CNS-PiloAstro	DO36009	1474
CNS-PiloAstro	DO36012	496
CNS-PiloAstro	DO36015	856
CNS-PiloAstro	DO36018	928
CNS-PiloAstro	DO36021	462
CNS-PiloAstro	DO36024	362
CNS-PiloAstro	DO36027	710
CNS-PiloAstro	DO36030	5078
CNS-PiloAstro	DO36033	5312
CNS-PiloAstro	DO36036	434
CNS-PiloAstro	DO36039	774
CNS-PiloAstro	DO36042	574
CNS-PiloAstro	DO36048	536
CNS-PiloAstro	DO36051	456
CNS-PiloAstro	DO36054	528
CNS-PiloAstro	DO36057	278
CNS-PiloAstro	DO36062	550
CNS-PiloAstro	DO36065	468
CNS-PiloAstro	DO36068	848
CNS-PiloAstro	DO36071	862
CNS-PiloAstro	DO36074	1078
CNS-PiloAstro	DO36077	2406
CNS-PiloAstro	DO36080	2592
CNS-PiloAstro	DO36083	552
CNS-PiloAstro	DO36087	2440
CNS-PiloAstro	DO36091	2384
CNS-PiloAstro	DO36095	408
CNS-PiloAstro	DO36099	392
CNS-PiloAstro	DO36103	1684
CNS-PiloAstro	DO36107	564
CNS-PiloAstro	DO36111	2064
CNS-PiloAstro	DO36115	1544
CNS-PiloAstro	DO36119	1926
CNS-PiloAstro	DO36123	810
CNS-PiloAstro	DO36127	494
CNS-PiloAstro	DO36131	1230
CNS-PiloAstro	DO36135	422
CNS-PiloAstro	DO36139	556
CNS-PiloAstro	DO36143	466
CNS-PiloAstro	DO36147	366
CNS-PiloAstro	DO36151	912
CNS-PiloAstro	DO36155	890
CNS-PiloAstro	DO36159	346
CNS-PiloAstro	DO36163	110
CNS-PiloAstro	DO36167	1176
CNS-PiloAstro	DO36171	1414
Eso-AdenoCa	DO10839	167160
Eso-AdenoCa	DO10840	156880
Eso-AdenoCa	DO10841	151206
Eso-AdenoCa	DO10843	49836
Eso-AdenoCa	DO10844	36744
Eso-AdenoCa	DO10858	613872
Eso-AdenoCa	DO50306	180660
Eso-AdenoCa	DO50307	322570
Eso-AdenoCa	DO50309	55492
Eso-AdenoCa	DO50311	104684
Eso-AdenoCa	DO50314	108732
Eso-AdenoCa	DO50315	234898
Eso-AdenoCa	DO50316	283206
Eso-AdenoCa	DO50318	76830
Eso-AdenoCa	DO50319	273502
Eso-AdenoCa	DO50320	323790
Eso-AdenoCa	DO50321	97186
Eso-AdenoCa	DO50323	394984
Eso-AdenoCa	DO50325	229050
Eso-AdenoCa	DO50326	489684
Eso-AdenoCa	DO50327	72298
Eso-AdenoCa	DO50328	312638
Eso-AdenoCa	DO50329	138060
Eso-AdenoCa	DO50330	122960
Eso-AdenoCa	DO50331	99888
Eso-AdenoCa	DO50332	187318
Eso-AdenoCa	DO50334	77526
Eso-AdenoCa	DO50336	58352
Eso-AdenoCa	DO50337	112688
Eso-AdenoCa	DO50338	207910
Eso-AdenoCa	DO50339	425882
Eso-AdenoCa	DO50340	90762
Eso-AdenoCa	DO50341	174510
Eso-AdenoCa	DO50342	684336
Eso-AdenoCa	DO50343	173870
Eso-AdenoCa	DO50345	380026
Eso-AdenoCa	DO50346	289562
Eso-AdenoCa	DO50348	180498
Eso-AdenoCa	DO50349	64170
Eso-AdenoCa	DO50350	97160
Eso-AdenoCa	DO50354	46762
Eso-AdenoCa	DO50355	331164
Eso-AdenoCa	DO50356	262
Eso-AdenoCa	DO50357	104590
Eso-AdenoCa	DO50362	100908
Eso-AdenoCa	DO50364	236004
Eso-AdenoCa	DO50365	144216
Eso-AdenoCa	DO50367	35832
Eso-AdenoCa	DO50370	32806
Eso-AdenoCa	DO50372	170094
Eso-AdenoCa	DO50374	239298
Eso-AdenoCa	DO50381	72950
Eso-AdenoCa	DO50382	79380
Eso-AdenoCa	DO50383	55708
Eso-AdenoCa	DO50384	451208
Eso-AdenoCa	DO50385	135924
Eso-AdenoCa	DO50387	211322
Eso-AdenoCa	DO50388	195054
Eso-AdenoCa	DO50389	254490
Eso-AdenoCa	DO50390	37530
Eso-AdenoCa	DO50392	69010
Eso-AdenoCa	DO50393	135010
Eso-AdenoCa	DO50395	18898
Eso-AdenoCa	DO50396	86846
Eso-AdenoCa	DO50398	388602
Eso-AdenoCa	DO50399	63588
Eso-AdenoCa	DO50401	156368
Eso-AdenoCa	DO50402	48598
Eso-AdenoCa	DO50403	260902
Eso-AdenoCa	DO50405	39962
Eso-AdenoCa	DO50406	1119232
Eso-AdenoCa	DO50407	318086
Eso-AdenoCa	DO50408	260140
Eso-AdenoCa	DO50409	64196
Eso-AdenoCa	DO50410	128794
Eso-AdenoCa	DO50411	633914
Eso-AdenoCa	DO50412	118274
Eso-AdenoCa	DO50434	57990
Eso-AdenoCa	DO50435	192026
Eso-AdenoCa	DO50436	85834
Eso-AdenoCa	DO50437	235080
Eso-AdenoCa	DO50438	193064
Eso-AdenoCa	DO50439	155668
Eso-AdenoCa	DO50440	191952
Eso-AdenoCa	DO50441	301186
Eso-AdenoCa	DO50442	360068
Eso-AdenoCa	DO50443	49906
Eso-AdenoCa	DO50444	222382
Eso-AdenoCa	DO50445	84388
Eso-AdenoCa	DO50446	123940
Eso-AdenoCa	DO50447	435586
Eso-AdenoCa	DO50448	122888
Eso-AdenoCa	DO50449	125400
Eso-AdenoCa	DO50450	731760
Eso-AdenoCa	DO50451	161846
Eso-AdenoCa	DO50452	900496
Eso-AdenoCa	DO50453	140438
Eso-AdenoCa	DO50454	185092
Head-SCC	DO217836	62640
Head-SCC	DO217950	45602
Head-SCC	DO218012	15482
Head-SCC	DO218034	3470
Head-SCC	DO218075	39594
Head-SCC	DO218180	60904
Head-SCC	DO218211	22902
Head-SCC	DO218280	107844
Head-SCC	DO218306	76432
Head-SCC	DO218462	19112
Head-SCC	DO218554	32144
Head-SCC	DO218697	64344
Head-SCC	DO218773	29736
Kidney-RCC	DO46826	20104
Kidney-RCC	DO46827	42920
Kidney-RCC	DO46830	28886
Kidney-RCC	DO46832	37750
Kidney-RCC	DO46834	7212
Kidney-RCC	DO46836	72550
Kidney-RCC	DO46838	50268
Kidney-RCC	DO46844	57388
Kidney-RCC	DO46847	58864
Kidney-RCC	DO46850	43792
Kidney-RCC	DO46853	31894
Kidney-RCC	DO46856	49570
Kidney-RCC	DO46859	29056
Kidney-RCC	DO46869	29342
Kidney-RCC	DO46873	30998
Kidney-RCC	DO46877	171650
Kidney-RCC	DO46881	48976
Kidney-RCC	DO46885	23828
Kidney-RCC	DO46889	30128
Kidney-RCC	DO46893	27302
Kidney-RCC	DO46897	177682
Kidney-RCC	DO46901	30358
Kidney-RCC	DO46905	97190
Kidney-RCC	DO46909	44012
Kidney-RCC	DO46913	30164
Kidney-RCC	DO46917	36622
Kidney-RCC	DO46921	16202
Kidney-RCC	DO46925	34746
Kidney-RCC	DO46929	67014
Kidney-RCC	DO46933	45474
Kidney-RCC	DO46937	61584
Kidney-RCC	DO46945	25338
Kidney-RCC	DO46953	37148
Kidney-RCC	DO46957	45094
Kidney-RCC	DO46961	38172
Kidney-RCC	DO46973	45084
Kidney-RCC	DO46977	22536
Kidney-RCC	DO46980	47684
Kidney-RCC	DO46984	39806
Kidney-RCC	DO46988	45608
Kidney-RCC	DO46992	57898
Kidney-RCC	DO47000	20104
Kidney-RCC	DO47004	41640
Kidney-RCC	DO47016	26064
Kidney-RCC	DO47048	20796
Kidney-RCC	DO47052	39606
Kidney-RCC	DO47056	30120
Kidney-RCC	DO47060	41650
Kidney-RCC	DO47064	27354
Kidney-RCC	DO47068	26762
Kidney-RCC	DO47072	52074
Kidney-RCC	DO47076	13100
Kidney-RCC	DO47080	18712
Kidney-RCC	DO47088	96844
Kidney-RCC	DO47092	44016
Kidney-RCC	DO47096	21788
Kidney-RCC	DO47100	143180
Kidney-RCC	DO47104	37862
Kidney-RCC	DO47108	10560
Kidney-RCC	DO47116	49232
Kidney-RCC	DO47124	28312
Kidney-RCC	DO47128	39854
Kidney-RCC	DO47132	14664
Kidney-RCC	DO47150	48704
Kidney-RCC	DO47153	30770
Kidney-RCC	DO47156	32792
Kidney-RCC	DO47159	60574
Kidney-RCC	DO47162	37998
Kidney-RCC	DO47165	30712
Kidney-RCC	DO47171	35652
Kidney-RCC	DO47174	38892
Kidney-RCC	DO47234	25012
Kidney-RCC	DO47243	27266
Kidney-RCC	DO47249	17460
Liver-HCC	DO23508	130862
Liver-HCC	DO23509	91990
Liver-HCC	DO23510	51214
Liver-HCC	DO23512	73046
Liver-HCC	DO23513	102876
Liver-HCC	DO23514	67708
Liver-HCC	DO23515	49150
Liver-HCC	DO23516	167704
Liver-HCC	DO23517	76632
Liver-HCC	DO23518	63658
Liver-HCC	DO23519	99456
Liver-HCC	DO23520	53698
Liver-HCC	DO23521	82216
Liver-HCC	DO23522	68646
Liver-HCC	DO23524	56466
Liver-HCC	DO23525	111982
Liver-HCC	DO23526	44684
Liver-HCC	DO23527	62672
Liver-HCC	DO23528	24294
Liver-HCC	DO23529	35546
Liver-HCC	DO23530	10020
Liver-HCC	DO23532	41784
Liver-HCC	DO23533	91612
Liver-HCC	DO23534	72474
Liver-HCC	DO23535	58838
Liver-HCC	DO23536	103406
Liver-HCC	DO23537	112534
Liver-HCC	DO23538	52572
Liver-HCC	DO23539	71132
Liver-HCC	DO23540	104778
Liver-HCC	DO23541	83020
Liver-HCC	DO23542	78454
Liver-HCC	DO23543	180806
Liver-HCC	DO23544	105546
Liver-HCC	DO23545	106252
Liver-HCC	DO23546	58064
Liver-HCC	DO23547	21340
Liver-HCC	DO23548	57052
Liver-HCC	DO23549	63996
Liver-HCC	DO23550	63152
Liver-HCC	DO23551	118448
Liver-HCC	DO23552	49806
Liver-HCC	DO44740	73134
Liver-HCC	DO44744	57674
Liver-HCC	DO44806	58616
Liver-HCC	DO44808	47192
Liver-HCC	DO44828	136656
Liver-HCC	DO44832	217424
Liver-HCC	DO45029	38682
Liver-HCC	DO45035	56618
Liver-HCC	DO45037	54594
Liver-HCC	DO45039	63082
Liver-HCC	DO45041	145396
Liver-HCC	DO45043	48846
Liver-HCC	DO45045	36742
Liver-HCC	DO45047	19064
Liver-HCC	DO45049	97764
Liver-HCC	DO45051	45060
Liver-HCC	DO45055	33268
Liver-HCC	DO45057	99852
Liver-HCC	DO45059	25352
Liver-HCC	DO45061	20408
Liver-HCC	DO45064	71498
Liver-HCC	DO45065	29666
Liver-HCC	DO45067	38722
Liver-HCC	DO45069	82822
Liver-HCC	DO45071	69864
Liver-HCC	DO45073	66858
Liver-HCC	DO45075	80138
Liver-HCC	DO45077	64836
Liver-HCC	DO45079	58750
Liver-HCC	DO45081	97540
Liver-HCC	DO45083	102162
Liver-HCC	DO45085	75558
Liver-HCC	DO45087	107074
Liver-HCC	DO45089	70920
Liver-HCC	DO45091	135784
Liver-HCC	DO45092	87474
Liver-HCC	DO45093	61316
Liver-HCC	DO45094	100796
Liver-HCC	DO45095	40408
Liver-HCC	DO45096	241156
Liver-HCC	DO45097	76162
Liver-HCC	DO45099	49450
Liver-HCC	DO45101	57844
Liver-HCC	DO45103	33262
Liver-HCC	DO45105	88410
Liver-HCC	DO45107	64730
Liver-HCC	DO45109	36196
Liver-HCC	DO45111	106674
Liver-HCC	DO45113	33540
Liver-HCC	DO45115	106638
Liver-HCC	DO45117	79412
Liver-HCC	DO45119	127580
Liver-HCC	DO45121	35404
Liver-HCC	DO45123	65036
Liver-HCC	DO45125	36754
Liver-HCC	DO45127	167348
Liver-HCC	DO45129	62376
Liver-HCC	DO45131	45790
Liver-HCC	DO45133	74090
Liver-HCC	DO45135	30930
Liver-HCC	DO45137	33124
Liver-HCC	DO45139	177642
Liver-HCC	DO45141	114832
Liver-HCC	DO45143	38726
Liver-HCC	DO45145	132932
Liver-HCC	DO45147	58412
Liver-HCC	DO45149	56140
Liver-HCC	DO45151	137358
Liver-HCC	DO45153	105172
Liver-HCC	DO45155	94816
Liver-HCC	DO45157	23472
Liver-HCC	DO45159	64126
Liver-HCC	DO45161	80418
Liver-HCC	DO45163	98584
Liver-HCC	DO45165	55566
Liver-HCC	DO45167	15310
Liver-HCC	DO45169	114218
Liver-HCC	DO45171	50968
Liver-HCC	DO45173	85318
Liver-HCC	DO45175	64916
Liver-HCC	DO45177	50372
Liver-HCC	DO45179	64606
Liver-HCC	DO45181	72274
Liver-HCC	DO45183	48920
Liver-HCC	DO45185	116712
Liver-HCC	DO45187	14358
Liver-HCC	DO45189	34328
Liver-HCC	DO45191	27062
Liver-HCC	DO45193	87260
Liver-HCC	DO45197	79170
Liver-HCC	DO45199	98516
Liver-HCC	DO45201	78382
Liver-HCC	DO45203	91696
Liver-HCC	DO45205	69016
Liver-HCC	DO45207	102088
Liver-HCC	DO45209	72202
Liver-HCC	DO45211	29844
Liver-HCC	DO45213	79504
Liver-HCC	DO45215	46402
Liver-HCC	DO45217	50668
Liver-HCC	DO45219	47476
Liver-HCC	DO45221	63968
Liver-HCC	DO45223	36470
Liver-HCC	DO45225	108872
Liver-HCC	DO45227	78192
Liver-HCC	DO45229	64816
Liver-HCC	DO45233	41214
Liver-HCC	DO45235	53958
Liver-HCC	DO45237	168428
Liver-HCC	DO45239	30934
Liver-HCC	DO45241	53534
Liver-HCC	DO45247	37708
Liver-HCC	DO45253	40044
Liver-HCC	DO45255	44414
Liver-HCC	DO45257	45890
Liver-HCC	DO45263	45458
Liver-HCC	DO45265	70644
Liver-HCC	DO45267	124260
Liver-HCC	DO45269	78252
Liver-HCC	DO45273	111920
Liver-HCC	DO45277	82704
Liver-HCC	DO45281	98566
Liver-HCC	DO48672	104722
Liver-HCC	DO48674	90146
Liver-HCC	DO48677	96732
Liver-HCC	DO48679	86280
Liver-HCC	DO48681	81956
Liver-HCC	DO48682	275886
Liver-HCC	DO48684	46536
Liver-HCC	DO48686	58718
Liver-HCC	DO48687	52460
Liver-HCC	DO48689	78542
Liver-HCC	DO48691	55952
Liver-HCC	DO48692	58054
Liver-HCC	DO48693	25524
Liver-HCC	DO48694	51598
Liver-HCC	DO48695	70880
Liver-HCC	DO48697	48622
Liver-HCC	DO48700	33862
Liver-HCC	DO48701	94588
Liver-HCC	DO48703	58112
Liver-HCC	DO48704	46280
Liver-HCC	DO48706	123288
Liver-HCC	DO48709	63904
Liver-HCC	DO48712	32952
Liver-HCC	DO48715	52268
Liver-HCC	DO48716	112886
Liver-HCC	DO48717	16740
Liver-HCC	DO48719	223002
Liver-HCC	DO48720	31608
Liver-HCC	DO48721	95202
Liver-HCC	DO48723	78760
Liver-HCC	DO48725	28778
Liver-HCC	DO48727	56148
Liver-HCC	DO48728	41850
Liver-HCC	DO48730	55092
Liver-HCC	DO48732	128446
Liver-HCC	DO48733	65496
Liver-HCC	DO48736	26326
Liver-HCC	DO48737	81780
Liver-HCC	DO48738	2294
Liver-HCC	DO48741	80576
Liver-HCC	DO48742	118996
Liver-HCC	DO48743	64358
Liver-HCC	DO48747	38102
Liver-HCC	DO48751	79480
Liver-HCC	DO48753	28534
Liver-HCC	DO48757	73424
Liver-HCC	DO48759	51574
Liver-HCC	DO48760	77746
Liver-HCC	DO48761	53678
Liver-HCC	DO50772	88512
Liver-HCC	DO50774	52028
Liver-HCC	DO50776	91052
Liver-HCC	DO50778	35440
Liver-HCC	DO50780	127666
Liver-HCC	DO50783	63376
Liver-HCC	DO50785	44872
Liver-HCC	DO50787	53442
Liver-HCC	DO50789	64170
Liver-HCC	DO50791	45878
Liver-HCC	DO50793	208944
Liver-HCC	DO50796	34066
Liver-HCC	DO50798	99118
Liver-HCC	DO50799	69088
Liver-HCC	DO50800	59196
Liver-HCC	DO50802	68162
Liver-HCC	DO50803	100900
Liver-HCC	DO50804	139270
Liver-HCC	DO50805	102236
Liver-HCC	DO50806	84116
Liver-HCC	DO50807	74278
Liver-HCC	DO50808	61784
Liver-HCC	DO50809	39258
Liver-HCC	DO50811	72434
Liver-HCC	DO50813	75186
Liver-HCC	DO50814	177212
Liver-HCC	DO50815	96848
Liver-HCC	DO50816	89620
Liver-HCC	DO50817	111080
Liver-HCC	DO50818	111486
Liver-HCC	DO50819	44258
Liver-HCC	DO50820	66578
Liver-HCC	DO50822	70960
Liver-HCC	DO50825	119180
Liver-HCC	DO50827	39524
Liver-HCC	DO50829	61946
Liver-HCC	DO50831	33502
Liver-HCC	DO50832	76040
Liver-HCC	DO50834	91626
Liver-HCC	DO50837	11894
Liver-HCC	DO50839	38584
Liver-HCC	DO50840	43818
Liver-HCC	DO50842	206968
Liver-HCC	DO50844	168582
Liver-HCC	DO50845	37074
Liver-HCC	DO50848	49410
Liver-HCC	DO50850	56846
Liver-HCC	DO50851	101354
Liver-HCC	DO50855	33952
Liver-HCC	DO50857	69744
Liver-HCC	DO50859	110110
Lymph-BNHL	DO221123	145692
Lymph-BNHL	DO221124	96790
Lymph-BNHL	DO221127	56670
Lymph-BNHL	DO221129	41346
Lymph-BNHL	DO27763	10784
Lymph-BNHL	DO27764	15008
Lymph-BNHL	DO27765	14068
Lymph-BNHL	DO27767	33166
Lymph-BNHL	DO27769	21898
Lymph-BNHL	DO27773	23010
Lymph-BNHL	DO27775	13938
Lymph-BNHL	DO27777	75884
Lymph-BNHL	DO27779	279966
Lymph-BNHL	DO27781	22262
Lymph-BNHL	DO27783	93792
Lymph-BNHL	DO27785	24426
Lymph-BNHL	DO27787	36014
Lymph-BNHL	DO27789	25486
Lymph-BNHL	DO27791	21628
Lymph-BNHL	DO27793	22296
Lymph-BNHL	DO27795	14552
Lymph-BNHL	DO27797	29500
Lymph-BNHL	DO27799	22560
Lymph-BNHL	DO27801	53496
Lymph-BNHL	DO27803	57546
Lymph-BNHL	DO27805	41510
Lymph-BNHL	DO27807	49692
Lymph-BNHL	DO27809	50538
Lymph-BNHL	DO27811	185544
Lymph-BNHL	DO27813	29786
Lymph-BNHL	DO27815	10704
Lymph-BNHL	DO27817	19452
Lymph-BNHL	DO27819	22834
Lymph-BNHL	DO27821	23302
Lymph-BNHL	DO27823	10208
Lymph-BNHL	DO27825	10852
Lymph-BNHL	DO27827	105016
Lymph-BNHL	DO27829	13502
Lymph-BNHL	DO27833	85926
Lymph-BNHL	DO27835	31760
Lymph-BNHL	DO27837	23684
Lymph-BNHL	DO27841	18632
Lymph-BNHL	DO27843	23380
Lymph-BNHL	DO27845	16202
Lymph-BNHL	DO27847	35274
Lymph-BNHL	DO27849	37406
Lymph-BNHL	DO27851	157850
Lymph-BNHL	DO27853	152958
Lymph-BNHL	DO27855	42276
Lymph-BNHL	DO27857	53584
Lymph-BNHL	DO27859	24868
Lymph-BNHL	DO52647	43910
Lymph-BNHL	DO52648	120014
Lymph-BNHL	DO52649	36458
Lymph-BNHL	DO52650	102358
Lymph-BNHL	DO52651	57074
Lymph-BNHL	DO52652	57986
Lymph-BNHL	DO52653	45622
Lymph-BNHL	DO52654	58220
Lymph-BNHL	DO52655	169096
Lymph-BNHL	DO52656	18282
Lymph-BNHL	DO52657	33400
Lymph-BNHL	DO52658	18278
Lymph-BNHL	DO52659	59356
Lymph-BNHL	DO52661	44940
Lymph-BNHL	DO52662	25312
Lymph-BNHL	DO52663	109406
Lymph-BNHL	DO52664	74118
Lymph-BNHL	DO52665	78710
Lymph-BNHL	DO52666	145860
Lymph-BNHL	DO52667	146586
Lymph-BNHL	DO52668	9896
Lymph-BNHL	DO52669	31678
Lymph-BNHL	DO52670	131906
Lymph-BNHL	DO52671	71852
Lymph-BNHL	DO52672	102322
Lymph-BNHL	DO52673	13900
Lymph-BNHL	DO52674	562068
Lymph-BNHL	DO52675	101796
Lymph-BNHL	DO52676	20158
Lymph-BNHL	DO52677	35798
Lymph-BNHL	DO52679	167882
Lymph-BNHL	DO52680	19126
Lymph-BNHL	DO52681	56542
Lymph-BNHL	DO52683	21276
Lymph-BNHL	DO52684	157826
Lymph-BNHL	DO52685	69618
Lymph-BNHL	DO52686	687814
Lymph-BNHL	DO52687	55162
Lymph-BNHL	DO52688	36262
Lymph-BNHL	DO52689	63392
Lymph-BNHL	DO52690	29388
Lymph-BNHL	DO52691	9358
Lymph-BNHL	DO52692	206494
Lymph-BNHL	DO52693	51962
Lymph-BNHL	DO52694	39498
Lymph-BNHL	DO52695	22754
Lymph-BNHL	DO52696	13080
Lymph-CLL	DO51967	6914
Lymph-CLL	DO51989	9470
Lymph-CLL	DO51992	11678
Lymph-CLL	DO52698	10592
Lymph-CLL	DO52699	21240
Lymph-CLL	DO52700	14354
Lymph-CLL	DO52701	19166
Lymph-CLL	DO52702	13430
Lymph-CLL	DO52703	9102
Lymph-CLL	DO52704	17900
Lymph-CLL	DO52705	7332
Lymph-CLL	DO52706	14156
Lymph-CLL	DO52707	16114
Lymph-CLL	DO52708	19124
Lymph-CLL	DO52709	17618
Lymph-CLL	DO52710	23378
Lymph-CLL	DO52711	14956
Lymph-CLL	DO52712	24720
Lymph-CLL	DO52713	14452
Lymph-CLL	DO52714	12154
Lymph-CLL	DO52716	9798
Lymph-CLL	DO52717	29642
Lymph-CLL	DO52718	13456
Lymph-CLL	DO52719	7710
Lymph-CLL	DO52720	10434
Lymph-CLL	DO52721	13264
Lymph-CLL	DO52722	11460
Lymph-CLL	DO52724	16986
Lymph-CLL	DO52725	18552
Lymph-CLL	DO6350	13190
Lymph-CLL	DO6351	10252
Lymph-CLL	DO6352	12198
Lymph-CLL	DO6353	11048
Lymph-CLL	DO6354	7290
Lymph-CLL	DO6360	9528
Lymph-CLL	DO6362	14584
Lymph-CLL	DO6364	10082
Lymph-CLL	DO6368	9486
Lymph-CLL	DO6370	16528
Lymph-CLL	DO6378	15034
Lymph-CLL	DO6382	9540
Lymph-CLL	DO6386	3778
Lymph-CLL	DO6388	10186
Lymph-CLL	DO6390	5642
Lymph-CLL	DO6394	11272
Lymph-CLL	DO6396	6088
Lymph-CLL	DO6398	24064
Lymph-CLL	DO6402	17796
Lymph-CLL	DO6410	7770
Lymph-CLL	DO6418	13650
Lymph-CLL	DO6428	14504
Lymph-CLL	DO6430	8860
Lymph-CLL	DO6432	20198
Lymph-CLL	DO6434	8182
Lymph-CLL	DO6436	7452
Lymph-CLL	DO6438	20160
Lymph-CLL	DO6450	11170
Lymph-CLL	DO6456	14006
Lymph-CLL	DO6470	13142
Lymph-CLL	DO6474	8466
Lymph-CLL	DO6492	15260
Lymph-CLL	DO6504	12020
Lymph-CLL	DO6513	17054
Lymph-CLL	DO6549	9530
Lymph-CLL	DO6552	10292
Lymph-CLL	DO6558	8432
Lymph-CLL	DO6561	15994
Lymph-CLL	DO6580	9970
Lymph-CLL	DO6585	13544
Lymph-CLL	DO6610	10008
Lymph-CLL	DO6665	10448
Lymph-CLL	DO6690	12752
Lymph-CLL	DO6695	11000
Lymph-CLL	DO6742	14134
Lymph-CLL	DO6748	8192
Lymph-CLL	DO6754	9372
Lymph-CLL	DO6898	14986
Lymph-CLL	DO6934	24226
Lymph-CLL	DO6940	10300
Lymph-CLL	DO6946	7752
Lymph-CLL	DO7018	12168
Lymph-CLL	DO7024	12220
Lymph-CLL	DO7084	11854
Lymph-CLL	DO7108	13504
Lymph-CLL	DO7112	20296
Lymph-CLL	DO7124	10084
Lymph-CLL	DO7136	12328
Lymph-CLL	DO7166	14094
Lymph-CLL	DO7172	10600
Lymph-CLL	DO7196	19804
Lymph-CLL	DO7214	31226
Lymph-CLL	DO7280	16952
Lymph-CLL	DO7304	7470
Lymph-CLL	DO7328	6024
Lymph-CLL	DO7358	5180
Lymph-NOS	DO27771	99334
Lymph-NOS	DO52682	66328
Myeloid-AML	DO221548	17788
Myeloid-AML	DO49528	11400
Myeloid-AML	DO49529	8452
Myeloid-AML	DO49531	1722
Myeloid-AML	DO49532	7426
Myeloid-AML	DO49533	5274
Myeloid-AML	DO49536	6318
Myeloid-AML	DO49537	7816
Myeloid-AML	DO52727	3306
Myeloid-AML	DO52732	4396
Myeloid-AML	DO52735	3866
Myeloid-AML	DO52739	8364
Myeloid-AML	DO52740	9868
Myeloid-AML	DO52747	5896
Myeloid-AML	DO52751	10566
Myeloid-AML	DO52761	74
Myeloid-MDS	DO52729	5938
Myeloid-MDS	DO52747	5472
Myeloid-MPN	DO52726	6946
Myeloid-MPN	DO52727	1804
Myeloid-MPN	DO52731	2378
Myeloid-MPN	DO52732	7972
Myeloid-MPN	DO52733	17514
Myeloid-MPN	DO52735	4764
Myeloid-MPN	DO52736	17538
Myeloid-MPN	DO52737	13802
Myeloid-MPN	DO52738	31498
Myeloid-MPN	DO52739	4634
Myeloid-MPN	DO52740	15900
Myeloid-MPN	DO52742	12380
Myeloid-MPN	DO52743	13042
Myeloid-MPN	DO52744	13838
Myeloid-MPN	DO52745	14768
Myeloid-MPN	DO52749	3584
Myeloid-MPN	DO52750	7610
Myeloid-MPN	DO52751	4814
Myeloid-MPN	DO52752	11200
Myeloid-MPN	DO52753	12798
Myeloid-MPN	DO52754	3208
Myeloid-MPN	DO52756	11060
Myeloid-MPN	DO52757	2538
Myeloid-MPN	DO52758	16246
Myeloid-MPN	DO52760	17886
Myeloid-MPN	DO52762	8910
Myeloid-MPN	DO52763	12160
Ovary-AdenoCA	DO46325	38792
Ovary-AdenoCA	DO46327	44634
Ovary-AdenoCA	DO46328	33348
Ovary-AdenoCA	DO46329	40546
Ovary-AdenoCA	DO46330	98228
Ovary-AdenoCA	DO46331	43518
Ovary-AdenoCA	DO46333	56500
Ovary-AdenoCA	DO46334	23366
Ovary-AdenoCA	DO46336	26826
Ovary-AdenoCA	DO46338	34868
Ovary-AdenoCA	DO46340	41024
Ovary-AdenoCA	DO46342	100756
Ovary-AdenoCA	DO46344	36194
Ovary-AdenoCA	DO46346	30278
Ovary-AdenoCA	DO46350	18792
Ovary-AdenoCA	DO46352	58938
Ovary-AdenoCA	DO46354	41752
Ovary-AdenoCA	DO46356	40792
Ovary-AdenoCA	DO46358	38428
Ovary-AdenoCA	DO46360	39858
Ovary-AdenoCA	DO46362	31150
Ovary-AdenoCA	DO46364	12372
Ovary-AdenoCA	DO46366	39400
Ovary-AdenoCA	DO46368	39440
Ovary-AdenoCA	DO46370	69954
Ovary-AdenoCA	DO46372	66944
Ovary-AdenoCA	DO46374	46440
Ovary-AdenoCA	DO46376	54400
Ovary-AdenoCA	DO46378	109650
Ovary-AdenoCA	DO46380	45318
Ovary-AdenoCA	DO46382	47168
Ovary-AdenoCA	DO46384	10568
Ovary-AdenoCA	DO46386	39922
Ovary-AdenoCA	DO46388	44438
Ovary-AdenoCA	DO46390	83500
Ovary-AdenoCA	DO46392	39440
Ovary-AdenoCA	DO46394	91586
Ovary-AdenoCA	DO46396	30742
Ovary-AdenoCA	DO46398	29392
Ovary-AdenoCA	DO46400	75944
Ovary-AdenoCA	DO46402	66876
Ovary-AdenoCA	DO46404	42888
Ovary-AdenoCA	DO46408	28228
Ovary-AdenoCA	DO46412	82156
Ovary-AdenoCA	DO46416	80582
Ovary-AdenoCA	DO46420	88874
Ovary-AdenoCA	DO46424	124630
Ovary-AdenoCA	DO46448	59262
Ovary-AdenoCA	DO46473	80424
Ovary-AdenoCA	DO46488	60774
Ovary-AdenoCA	DO46493	79020
Ovary-AdenoCA	DO46498	50958
Ovary-AdenoCA	DO46503	79994
Ovary-AdenoCA	DO46542	86822
Ovary-AdenoCA	DO46551	46638
Ovary-AdenoCA	DO46556	121788
Ovary-AdenoCA	DO46560	15498
Ovary-AdenoCA	DO46561	41350
Ovary-AdenoCA	DO46566	27478
Ovary-AdenoCA	DO46568	35832
Ovary-AdenoCA	DO46571	46024
Ovary-AdenoCA	DO46576	28452
Ovary-AdenoCA	DO46581	29492
Ovary-AdenoCA	DO46586	39662
Ovary-AdenoCA	DO46588	37160
Ovary-AdenoCA	DO46591	287138
Ovary-AdenoCA	DO46593	52758
Ovary-AdenoCA	DO46597	41100
Ovary-AdenoCA	DO46602	24146
Ovary-AdenoCA	DO46606	59096
Ovary-AdenoCA	DO46611	59306
Panc-AdenoCA	DO221539	22294
Panc-AdenoCA	DO221540	39090
Panc-AdenoCA	DO221541	71250
Panc-AdenoCA	DO221542	14444
Panc-AdenoCA	DO221543	14220
Panc-AdenoCA	DO221544	70968
Panc-AdenoCA	DO221545	112140
Panc-AdenoCA	DO221546	20924
Panc-AdenoCA	DO221547	56054
Panc-AdenoCA	DO32831	104084
Panc-AdenoCA	DO32833	18746
Panc-AdenoCA	DO32837	11462
Panc-AdenoCA	DO32860	21502
Panc-AdenoCA	DO32863	41828
Panc-AdenoCA	DO32875	22000
Panc-AdenoCA	DO32878	25114
Panc-AdenoCA	DO32893	20388
Panc-AdenoCA	DO32900	54716
Panc-AdenoCA	DO32916	46824
Panc-AdenoCA	DO32960	16156
Panc-AdenoCA	DO32972	11948
Panc-AdenoCA	DO32976	23408
Panc-AdenoCA	DO32980	57454
Panc-AdenoCA	DO32984	19202
Panc-AdenoCA	DO33000	35016
Panc-AdenoCA	DO33008	39776
Panc-AdenoCA	DO33016	27750
Panc-AdenoCA	DO33028	20640
Panc-AdenoCA	DO33032	35886
Panc-AdenoCA	DO33042	46896
Panc-AdenoCA	DO33077	29658
Panc-AdenoCA	DO33128	16798
Panc-AdenoCA	DO33152	26172
Panc-AdenoCA	DO33160	25740
Panc-AdenoCA	DO33168	32970
Panc-AdenoCA	DO33184	33748
Panc-AdenoCA	DO33200	22840
Panc-AdenoCA	DO33208	22922
Panc-AdenoCA	DO33248	25536
Panc-AdenoCA	DO33264	33116
Panc-AdenoCA	DO33288	50800
Panc-AdenoCA	DO33344	51828
Panc-AdenoCA	DO33368	69862
Panc-AdenoCA	DO33376	23860
Panc-AdenoCA	DO33392	17422
Panc-AdenoCA	DO33400	47958
Panc-AdenoCA	DO33408	20202
Panc-AdenoCA	DO33472	22688
Panc-AdenoCA	DO33480	10724
Panc-AdenoCA	DO33488	58428
Panc-AdenoCA	DO33512	47070
Panc-AdenoCA	DO33544	31068
Panc-AdenoCA	DO33552	65454
Panc-AdenoCA	DO33600	24282
Panc-AdenoCA	DO33960	24004
Panc-AdenoCA	DO33984	13380
Panc-AdenoCA	DO34264	41534
Panc-AdenoCA	DO34288	26614
Panc-AdenoCA	DO34312	23032
Panc-AdenoCA	DO34336	22730
Panc-AdenoCA	DO34432	19460
Panc-AdenoCA	DO34448	105236
Panc-AdenoCA	DO34504	17052
Panc-AdenoCA	DO34600	24618
Panc-AdenoCA	DO34608	18666
Panc-AdenoCA	DO34616	26860
Panc-AdenoCA	DO34640	61758
Panc-AdenoCA	DO34656	17126
Panc-AdenoCA	DO34680	63590
Panc-AdenoCA	DO34696	35820
Panc-AdenoCA	DO34720	14496
Panc-AdenoCA	DO34728	22868
Panc-AdenoCA	DO34736	58450
Panc-AdenoCA	DO34785	30542
Panc-AdenoCA	DO34793	22004
Panc-AdenoCA	DO34801	22756
Panc-AdenoCA	DO34809	133834
Panc-AdenoCA	DO34817	18536
Panc-AdenoCA	DO34849	32620
Panc-AdenoCA	DO34905	80776
Panc-AdenoCA	DO34961	46384
Panc-AdenoCA	DO35082	66450
Panc-AdenoCA	DO35083	296804
Panc-AdenoCA	DO35085	12848
Panc-AdenoCA	DO35098	14668
Panc-AdenoCA	DO35114	13844
Panc-AdenoCA	DO35116	66042
Panc-AdenoCA	DO35118	52372
Panc-AdenoCA	DO35126	27102
Panc-AdenoCA	DO35128	23800
Panc-AdenoCA	DO35132	14334
Panc-AdenoCA	DO35136	20964
Panc-AdenoCA	DO35138	12202
Panc-AdenoCA	DO35144	19782
Panc-AdenoCA	DO35148	17584
Panc-AdenoCA	DO35152	26396
Panc-AdenoCA	DO35184	18480
Panc-AdenoCA	DO35186	40134
Panc-AdenoCA	DO35198	28764
Panc-AdenoCA	DO35200	9922
Panc-AdenoCA	DO35216	13252
Panc-AdenoCA	DO35222	14142
Panc-AdenoCA	DO35228	21064
Panc-AdenoCA	DO35230	21202
Panc-AdenoCA	DO35236	48252
Panc-AdenoCA	DO35258	35476
Panc-AdenoCA	DO35290	27450
Panc-AdenoCA	DO35305	25180
Panc-AdenoCA	DO35330	16052
Panc-AdenoCA	DO35350	85190
Panc-AdenoCA	DO35360	20594
Panc-AdenoCA	DO35376	23348
Panc-AdenoCA	DO35406	22308
Panc-AdenoCA	DO35424	25470
Panc-AdenoCA	DO35442	639980
Panc-AdenoCA	DO35454	18038
Panc-AdenoCA	DO35496	19058
Panc-AdenoCA	DO49074	17366
Panc-AdenoCA	DO49076	25560
Panc-AdenoCA	DO49078	23556
Panc-AdenoCA	DO49079	40912
Panc-AdenoCA	DO49080	35130
Panc-AdenoCA	DO49087	66884
Panc-AdenoCA	DO49090	23254
Panc-AdenoCA	DO49113	49288
Panc-AdenoCA	DO49127	22320
Panc-AdenoCA	DO49129	22294
Panc-AdenoCA	DO49135	22550
Panc-AdenoCA	DO49137	30136
Panc-AdenoCA	DO49138	55196
Panc-AdenoCA	DO49166	23972
Panc-AdenoCA	DO49168	29162
Panc-AdenoCA	DO49172	20638
Panc-AdenoCA	DO49178	14570
Panc-AdenoCA	DO49181	16060
Panc-AdenoCA	DO49183	25522
Panc-AdenoCA	DO49184	30426
Panc-AdenoCA	DO49193	32886
Panc-AdenoCA	DO49204	29504
Panc-AdenoCA	DO49418	129108
Panc-AdenoCA	DO49419	90380
Panc-AdenoCA	DO49420	22474
Panc-AdenoCA	DO49421	27408
Panc-AdenoCA	DO49422	24280
Panc-AdenoCA	DO49424	34928
Panc-AdenoCA	DO49427	19016
Panc-AdenoCA	DO49430	37872
Panc-AdenoCA	DO49433	15930
Panc-AdenoCA	DO49436	29236
Panc-AdenoCA	DO49439	22522
Panc-AdenoCA	DO49442	58062
Panc-AdenoCA	DO49445	30230
Panc-AdenoCA	DO49448	25048
Panc-AdenoCA	DO49451	36376
Panc-AdenoCA	DO49454	38080
Panc-AdenoCA	DO49457	29714
Panc-AdenoCA	DO49460	26148
Panc-AdenoCA	DO49463	40066
Panc-AdenoCA	DO49466	29616
Panc-AdenoCA	DO49478	30266
Panc-AdenoCA	DO49481	19096
Panc-AdenoCA	DO49484	16512
Panc-AdenoCA	DO51465	29244
Panc-AdenoCA	DO51466	25950
Panc-AdenoCA	DO51467	42932
Panc-AdenoCA	DO51468	21040
Panc-AdenoCA	DO51469	56286
Panc-AdenoCA	DO51470	18974
Panc-AdenoCA	DO51472	27836
Panc-AdenoCA	DO51473	35068
Panc-AdenoCA	DO51474	416396
Panc-AdenoCA	DO51475	30748
Panc-AdenoCA	DO51476	87732
Panc-AdenoCA	DO51477	17284
Panc-AdenoCA	DO51478	50030
Panc-AdenoCA	DO51479	37060
Panc-AdenoCA	DO51480	18178
Panc-AdenoCA	DO51481	24602
Panc-AdenoCA	DO51483	24366
Panc-AdenoCA	DO51484	22226
Panc-AdenoCA	DO51485	26474
Panc-AdenoCA	DO51486	38360
Panc-AdenoCA	DO51487	22588
Panc-AdenoCA	DO51488	10926
Panc-AdenoCA	DO51489	89386
Panc-AdenoCA	DO51490	22154
Panc-AdenoCA	DO51491	64662
Panc-AdenoCA	DO51492	25956
Panc-AdenoCA	DO51493	185114
Panc-AdenoCA	DO51494	84312
Panc-AdenoCA	DO51495	56424
Panc-AdenoCA	DO51496	27802
Panc-AdenoCA	DO51497	24756
Panc-AdenoCA	DO51498	14808
Panc-AdenoCA	DO51499	20736
Panc-AdenoCA	DO51500	32958
Panc-AdenoCA	DO51501	22358
Panc-AdenoCA	DO51502	36490
Panc-AdenoCA	DO51503	16582
Panc-AdenoCA	DO51504	29936
Panc-AdenoCA	DO51505	20514
Panc-AdenoCA	DO51506	23188
Panc-AdenoCA	DO51507	26186
Panc-AdenoCA	DO51508	4862
Panc-AdenoCA	DO51509	21520
Panc-AdenoCA	DO51510	60430
Panc-AdenoCA	DO51511	44760
Panc-AdenoCA	DO51512	27452
Panc-AdenoCA	DO51513	19656
Panc-AdenoCA	DO51514	40640
Panc-AdenoCA	DO51515	26338
Panc-AdenoCA	DO51518	25918
Panc-AdenoCA	DO51519	20912
Panc-AdenoCA	DO51520	85548
Panc-AdenoCA	DO51521	790
Panc-AdenoCA	DO51522	27172
Panc-AdenoCA	DO51523	21130
Panc-AdenoCA	DO51524	41020
Panc-AdenoCA	DO51525	17118
Panc-AdenoCA	DO51527	43530
Panc-AdenoCA	DO51528	23906
Panc-AdenoCA	DO51529	68656
Panc-AdenoCA	DO51530	57324
Panc-AdenoCA	DO51531	31162
Panc-AdenoCA	DO51532	20892
Panc-AdenoCA	DO51533	25534
Panc-AdenoCA	DO51534	21740
Panc-AdenoCA	DO51535	26454
Panc-AdenoCA	DO51536	38014
Panc-AdenoCA	DO51537	25356
Panc-AdenoCA	DO51538	29280
Panc-AdenoCA	DO51540	22908
Panc-AdenoCA	DO51541	37664
Panc-AdenoCA	DO51542	26370
Panc-AdenoCA	DO51543	30938
Panc-AdenoCA	DO51544	21198
Panc-AdenoCA	DO51546	25322
Panc-AdenoCA	DO51548	43890
Panc-AdenoCA	DO51549	35578
Panc-Endocrine	DO46744	5920
Panc-Endocrine	DO46745	5764
Panc-Endocrine	DO46747	10576
Panc-Endocrine	DO46749	13612
Panc-Endocrine	DO46751	18370
Panc-Endocrine	DO46753	24104
Panc-Endocrine	DO46755	17114
Panc-Endocrine	DO46757	19004
Panc-Endocrine	DO46759	18064
Panc-Endocrine	DO46761	16742
Panc-Endocrine	DO46763	16790
Panc-Endocrine	DO46765	6814
Panc-Endocrine	DO46767	6282
Panc-Endocrine	DO46769	29728
Panc-Endocrine	DO46771	5998
Panc-Endocrine	DO46773	3320
Panc-Endocrine	DO46777	12016
Panc-Endocrine	DO46779	37686
Panc-Endocrine	DO46781	5232
Panc-Endocrine	DO46783	50592
Panc-Endocrine	DO46785	20992
Panc-Endocrine	DO48520	10008
Panc-Endocrine	DO48539	22696
Panc-Endocrine	DO48541	11024
Panc-Endocrine	DO48545	7910
Panc-Endocrine	DO48553	7904
Panc-Endocrine	DO48554	3618
Panc-Endocrine	DO48557	9730
Panc-Endocrine	DO48573	11866
Panc-Endocrine	DO48574	7148
Panc-Endocrine	DO48578	12176
Panc-Endocrine	DO48581	22386
Panc-Endocrine	DO51169	4284
Panc-Endocrine	DO51170	11980
Panc-Endocrine	DO51171	18200
Panc-Endocrine	DO51172	11548
Panc-Endocrine	DO51173	3290
Panc-Endocrine	DO51174	5610
Panc-Endocrine	DO51175	16650
Panc-Endocrine	DO51176	13888
Panc-Endocrine	DO51177	10982
Panc-Endocrine	DO51178	8288
Panc-Endocrine	DO51179	8020
Panc-Endocrine	DO51180	30862
Panc-Endocrine	DO51181	2180
Panc-Endocrine	DO51182	23836
Panc-Endocrine	DO51184	10998
Panc-Endocrine	DO51185	1288
Panc-Endocrine	DO51187	24844
Panc-Endocrine	DO52122	10070
Panc-Endocrine	DO52123	7496
Panc-Endocrine	DO52124	113182
Panc-Endocrine	DO52125	19822
Panc-Endocrine	DO52126	58986
Panc-Endocrine	DO52127	7050
Panc-Endocrine	DO52128	8202
Panc-Endocrine	DO52129	39838
Panc-Endocrine	DO52131	12074
Panc-Endocrine	DO52132	19792
Panc-Endocrine	DO52134	9682
Panc-Endocrine	DO52135	15532
Panc-Endocrine	DO52136	14350
Panc-Endocrine	DO52137	14758
Panc-Endocrine	DO52139	18782
Panc-Endocrine	DO52140	1778
Panc-Endocrine	DO52141	9030
Panc-Endocrine	DO52142	14228
Panc-Endocrine	DO52143	17702
Panc-Endocrine	DO52144	15990
Panc-Endocrine	DO52146	25572
Panc-Endocrine	DO52147	12718
Panc-Endocrine	DO52148	1310
Panc-Endocrine	DO52149	8430
Panc-Endocrine	DO52150	27436
Panc-Endocrine	DO52151	58958
Panc-Endocrine	DO52152	10278
Panc-Endocrine	DO52153	5804
Panc-Endocrine	DO52154	9696
Panc-Endocrine	DO52155	10434
Panc-Endocrine	DO52156	15126
Panc-Endocrine	DO52158	6668
Panc-Endocrine	DO52159	13508
Panc-Endocrine	DO52161	62254
Panc-Endocrine	DO52162	5902
Panc-Endocrine	DO52164	18664
Prost-AdenoCA	DO10806	51620
Prost-AdenoCA	DO10807	18528
Prost-AdenoCA	DO10809	37618
Prost-AdenoCA	DO10811	13240
Prost-AdenoCA	DO10813	8964
Prost-AdenoCA	DO10815	8614
Prost-AdenoCA	DO10817	8294
Prost-AdenoCA	DO10819	6006
Prost-AdenoCA	DO10821	6854
Prost-AdenoCA	DO10823	9434
Prost-AdenoCA	DO10825	8592
Prost-AdenoCA	DO10829	6684
Prost-AdenoCA	DO10831	7296
Prost-AdenoCA	DO10833	8980
Prost-AdenoCA	DO10835	5642
Prost-AdenoCA	DO10837	1254
Prost-AdenoCA	DO221503	202
Prost-AdenoCA	DO221504	184
Prost-AdenoCA	DO36221	52212
Prost-AdenoCA	DO36223	40878
Prost-AdenoCA	DO46787	17376
Prost-AdenoCA	DO46788	27112
Prost-AdenoCA	DO46790	19370
Prost-AdenoCA	DO46792	27626
Prost-AdenoCA	DO46793	8826
Prost-AdenoCA	DO46795	19392
Prost-AdenoCA	DO46796	14592
Prost-AdenoCA	DO48577	84126
Prost-AdenoCA	DO50414	4084
Prost-AdenoCA	DO50415	14894
Prost-AdenoCA	DO50416	22342
Prost-AdenoCA	DO50417	7856
Prost-AdenoCA	DO50418	20632
Prost-AdenoCA	DO50419	22866
Prost-AdenoCA	DO50420	24584
Prost-AdenoCA	DO50421	11866
Prost-AdenoCA	DO50422	19236
Prost-AdenoCA	DO50423	10382
Prost-AdenoCA	DO50424	15696
Prost-AdenoCA	DO50425	11396
Prost-AdenoCA	DO50426	22362
Prost-AdenoCA	DO50427	23260
Prost-AdenoCA	DO50428	14766
Prost-AdenoCA	DO50430	14296
Prost-AdenoCA	DO50431	24532
Prost-AdenoCA	DO50432	18100
Prost-AdenoCA	DO51044	22070
Prost-AdenoCA	DO51045	25652
Prost-AdenoCA	DO51046	41648
Prost-AdenoCA	DO51047	18054
Prost-AdenoCA	DO51048	15590
Prost-AdenoCA	DO51049	34052
Prost-AdenoCA	DO51050	25318
Prost-AdenoCA	DO51051	41608
Prost-AdenoCA	DO51052	17836
Prost-AdenoCA	DO51053	18670
Prost-AdenoCA	DO51054	19542
Prost-AdenoCA	DO51055	15872
Prost-AdenoCA	DO51056	12818
Prost-AdenoCA	DO51057	21244
Prost-AdenoCA	DO51060	20476
Prost-AdenoCA	DO51061	24484
Prost-AdenoCA	DO51062	15632
Prost-AdenoCA	DO51063	9814
Prost-AdenoCA	DO51064	17990
Prost-AdenoCA	DO51065	14560
Prost-AdenoCA	DO51066	19230
Prost-AdenoCA	DO51067	12396
Prost-AdenoCA	DO51068	11576
Prost-AdenoCA	DO51069	14672
Prost-AdenoCA	DO51070	13336
Prost-AdenoCA	DO51071	29538
Prost-AdenoCA	DO51072	12286
Prost-AdenoCA	DO51073	12198
Prost-AdenoCA	DO51074	16910
Prost-AdenoCA	DO51075	21236
Prost-AdenoCA	DO51078	29888
Prost-AdenoCA	DO51079	13596
Prost-AdenoCA	DO51080	12022
Prost-AdenoCA	DO51081	20546
Prost-AdenoCA	DO51083	12984
Prost-AdenoCA	DO51084	11900
Prost-AdenoCA	DO51085	18142
Prost-AdenoCA	DO51086	20460
Prost-AdenoCA	DO51087	13916
Prost-AdenoCA	DO51088	19110
Prost-AdenoCA	DO51089	16196
Prost-AdenoCA	DO51090	15100
Prost-AdenoCA	DO51091	35350
Prost-AdenoCA	DO51092	15942
Prost-AdenoCA	DO51093	13602
Prost-AdenoCA	DO51094	18674
Prost-AdenoCA	DO51095	1872
Prost-AdenoCA	DO51096	11476
Prost-AdenoCA	DO51097	12172
Prost-AdenoCA	DO51098	14018
Prost-AdenoCA	DO51099	13894
Prost-AdenoCA	DO51100	16148
Prost-AdenoCA	DO51102	13250
Prost-AdenoCA	DO51103	14612
Prost-AdenoCA	DO51104	15514
Prost-AdenoCA	DO51105	22674
Prost-AdenoCA	DO51106	9190
Prost-AdenoCA	DO51107	14762
Prost-AdenoCA	DO51108	13498
Prost-AdenoCA	DO51109	17340
Prost-AdenoCA	DO51110	27742
Prost-AdenoCA	DO51111	15392
Prost-AdenoCA	DO51112	10346
Prost-AdenoCA	DO51113	11500
Prost-AdenoCA	DO51114	19986
Prost-AdenoCA	DO51115	15538
Prost-AdenoCA	DO51116	12444
Prost-AdenoCA	DO51117	16406
Prost-AdenoCA	DO51118	16456
Prost-AdenoCA	DO51119	16100
Prost-AdenoCA	DO51120	14226
Prost-AdenoCA	DO51121	19670
Prost-AdenoCA	DO51122	13408
Prost-AdenoCA	DO51123	14640
Prost-AdenoCA	DO51124	15830
Prost-AdenoCA	DO51125	9966
Prost-AdenoCA	DO51126	12794
Prost-AdenoCA	DO51127	18120
Prost-AdenoCA	DO51128	12272
Prost-AdenoCA	DO51129	18064
Prost-AdenoCA	DO51130	17754
Prost-AdenoCA	DO51131	8422
Prost-AdenoCA	DO51132	2452
Prost-AdenoCA	DO51133	22806
Prost-AdenoCA	DO51134	12630
Prost-AdenoCA	DO51135	15192
Prost-AdenoCA	DO51136	2266
Prost-AdenoCA	DO51137	17402
Prost-AdenoCA	DO51138	18340
Prost-AdenoCA	DO51139	17644
Prost-AdenoCA	DO51140	2524
Prost-AdenoCA	DO51141	13114
Prost-AdenoCA	DO51142	20578
Prost-AdenoCA	DO51143	18654
Prost-AdenoCA	DO51144	18356
Prost-AdenoCA	DO51145	15414
Prost-AdenoCA	DO51147	14396
Prost-AdenoCA	DO51148	18510
Prost-AdenoCA	DO51149	2016
Prost-AdenoCA	DO51150	16936
Prost-AdenoCA	DO51151	9866
Prost-AdenoCA	DO51152	21750
Prost-AdenoCA	DO51153	17260
Prost-AdenoCA	DO51154	13692
Prost-AdenoCA	DO51155	17520
Prost-AdenoCA	DO51156	6622
Prost-AdenoCA	DO51157	10986
Prost-AdenoCA	DO51158	10520
Prost-AdenoCA	DO51159	5982
Prost-AdenoCA	DO51953	175732
Prost-AdenoCA	DO51954	341796
Prost-AdenoCA	DO51955	89142
Prost-AdenoCA	DO51956	108442
Prost-AdenoCA	DO51958	193270
Prost-AdenoCA	DO51959	62162
Prost-AdenoCA	DO51960	103968
Prost-AdenoCA	DO51962	328314
Prost-AdenoCA	DO51964	291022
Prost-AdenoCA	DO51965	356126
Prost-AdenoCA	DO52498	6438
Prost-AdenoCA	DO52499	7510
Prost-AdenoCA	DO52500	7578
Prost-AdenoCA	DO52501	7190
Prost-AdenoCA	DO52502	17322
Prost-AdenoCA	DO52503	11000
Prost-AdenoCA	DO52504	11802
Prost-AdenoCA	DO52505	25886
Prost-AdenoCA	DO52506	22090
Prost-AdenoCA	DO52508	7294
Prost-AdenoCA	DO52509	44418
Prost-AdenoCA	DO52510	90826
Prost-AdenoCA	DO52511	42792
Prost-AdenoCA	DO52512	89038
Prost-AdenoCA	DO52513	49092
Prost-AdenoCA	DO52514	2258
Prost-AdenoCA	DO52516	24376
Prost-AdenoCA	DO52518	8264
Prost-AdenoCA	DO52520	8126
Prost-AdenoCA	DO52522	5848
Prost-AdenoCA	DO52524	2958
Prost-AdenoCA	DO52526	6632
Prost-AdenoCA	DO52528	5230
Prost-AdenoCA	DO52530	4044
Prost-AdenoCA	DO52532	6844
Prost-AdenoCA	DO52534	2744
Skin-Melanoma	DO220841	74672
Skin-Melanoma	DO220842	96494
Skin-Melanoma	DO220843	35408
Skin-Melanoma	DO220844	25704
Skin-Melanoma	DO220845	21148
Skin-Melanoma	DO220846	46282
Skin-Melanoma	DO220847	20884
Skin-Melanoma	DO220848	9504
Skin-Melanoma	DO220849	31872
Skin-Melanoma	DO220850	147040
Skin-Melanoma	DO220851	1331284
Skin-Melanoma	DO220852	398532
Skin-Melanoma	DO220853	171430
Skin-Melanoma	DO220855	417054
Skin-Melanoma	DO220857	657152
Skin-Melanoma	DO220858	25482
Skin-Melanoma	DO220859	213844
Skin-Melanoma	DO220860	168114
Skin-Melanoma	DO220861	162102
Skin-Melanoma	DO220862	306464
Skin-Melanoma	DO220863	14422
Skin-Melanoma	DO220864	77046
Skin-Melanoma	DO220865	33520
Skin-Melanoma	DO220866	112294
Skin-Melanoma	DO220867	25166
Skin-Melanoma	DO220868	29816
Skin-Melanoma	DO220869	18896
Skin-Melanoma	DO220870	39934
Skin-Melanoma	DO220871	41042
Skin-Melanoma	DO220872	699720
Skin-Melanoma	DO220873	385202
Skin-Melanoma	DO220874	173290
Skin-Melanoma	DO220875	779774
Skin-Melanoma	DO220877	2807316
Skin-Melanoma	DO220878	715340
Skin-Melanoma	DO220879	399028
Skin-Melanoma	DO220880	275256
Skin-Melanoma	DO220881	601238
Skin-Melanoma	DO220882	483826
Skin-Melanoma	DO220883	197826
Skin-Melanoma	DO220884	237344
Skin-Melanoma	DO220885	563268
Skin-Melanoma	DO220886	1792952
Skin-Melanoma	DO220887	237232
Skin-Melanoma	DO220888	39264
Skin-Melanoma	DO220889	356132
Skin-Melanoma	DO220890	481764
Skin-Melanoma	DO220891	1592720
Skin-Melanoma	DO220892	41458
Skin-Melanoma	DO220893	281754
Skin-Melanoma	DO220894	271080
Skin-Melanoma	DO220895	355100
Skin-Melanoma	DO220896	245236
Skin-Melanoma	DO220897	111012
Skin-Melanoma	DO220898	323028
Skin-Melanoma	DO220899	1014036
Skin-Melanoma	DO220900	353072
Skin-Melanoma	DO220901	301642
Skin-Melanoma	DO220902	1095136
Skin-Melanoma	DO220903	1098264
Skin-Melanoma	DO220904	58770
Skin-Melanoma	DO220905	75684
Skin-Melanoma	DO220906	1624014
Skin-Melanoma	DO220907	452284
Skin-Melanoma	DO220908	329384
Skin-Melanoma	DO220909	198886
Skin-Melanoma	DO220910	164116
Skin-Melanoma	DO220911	582562
Skin-Melanoma	DO220912	559474
Skin-Melanoma	DO220913	399460
Stomach-AdenoCA	DO217814	163290
Stomach-AdenoCA	DO217817	366
Stomach-AdenoCA	DO217818	11880
Stomach-AdenoCA	DO217822	115166
Stomach-AdenoCA	DO217867	20314
Stomach-AdenoCA	DO217896	94368
Stomach-AdenoCA	DO218019	2004
Stomach-AdenoCA	DO218030	106022
Stomach-AdenoCA	DO218031	102072
Stomach-AdenoCA	DO218067	450
Stomach-AdenoCA	DO218068	257180
Stomach-AdenoCA	DO218088	117400
Stomach-AdenoCA	DO218089	21570
Stomach-AdenoCA	DO218136	357366
Stomach-AdenoCA	DO218223	97702
Stomach-AdenoCA	DO218230	15852
Stomach-AdenoCA	DO218243	211186
Stomach-AdenoCA	DO218282	38256
Stomach-AdenoCA	DO218442	44606
Stomach-AdenoCA	DO218443	109810
Stomach-AdenoCA	DO218484	25792
Stomach-AdenoCA	DO218487	118
Stomach-AdenoCA	DO218517	460
Stomach-AdenoCA	DO218547	78164
Stomach-AdenoCA	DO218673	62360
Stomach-AdenoCA	DO218693	456998
Stomach-AdenoCA	DO218728	44070
Stomach-AdenoCA	DO218769	111664
Stomach-AdenoCA	DO218774	37720
Stomach-AdenoCA	DO222275	260
Stomach-AdenoCA	DO222276	30008
Stomach-AdenoCA	DO222285	57090
Stomach-AdenoCA	DO222286	15682
Stomach-AdenoCA	DO222288	26000
Stomach-AdenoCA	DO222292	161348
Stomach-AdenoCA	DO222299	74482
Stomach-AdenoCA	DO224498	48240

## Sheet: Neomers per mutation
Donor_ID	total_nullomers	total_mutations
DO1000	11412	1262
DO1001	36898	4006
DO1002	36006	4053
DO1003	29400	3162
DO1004	69316	7814
DO1005	36918	4265
DO1006	61408	6788
DO1007	17490	2016
DO1008	10906	1239
DO1009	10104	1209
DO1010	58436	6677
DO1011	64784	7131
DO1012	54666	6029
DO1013	21974	2382
DO1014	8510	953
DO1015	29146	3391
DO1016	34292	4160
DO1017	14004	1566
DO1018	29850	3461
DO1020	58650	6591
DO1076	278866	36507
DO10806	51620	5827
DO10807	18528	2167
DO10809	37618	4066
DO10811	13240	1502
DO10813	8964	1009
DO10815	8614	1014
DO10817	8294	976
DO10819	6006	698
DO10821	6854	785
DO10823	9434	1102
DO10825	8592	974
DO10829	6684	790
DO10831	7296	839
DO10833	8980	1075
DO10835	5642	665
DO10837	1254	150
DO10839	167160	15696
DO10840	156880	15885
DO10841	151206	12908
DO10843	49836	6142
DO10844	36744	4080
DO10858	613872	52368
DO217786	16240	1780
DO217787	15208	1666
DO217788	17382	1930
DO217800	9238	994
DO217814	163290	15232
DO217817	366	35
DO217818	11880	1388
DO217822	115166	11282
DO217826	13164	1518
DO217836	62640	7480
DO217844	143172	19534
DO217850	36394	4068
DO217864	51866	6046
DO217865	13354	1442
DO217867	20314	2264
DO217887	14764	1732
DO217896	94368	9177
DO217907	30840	3509
DO217908	15856	1863
DO217931	19694	2256
DO217934	9984	1173
DO217939	11014	1249
DO217950	45602	5277
DO217952	12864	1424
DO217953	8418	924
DO217962	8900	945
DO217987	15948	1836
DO218012	15482	1703
DO218019	2004	221
DO218030	106022	12038
DO218031	102072	9299
DO218034	3470	459
DO218059	11422	1328
DO218060	13454	1578
DO218062	16200	1762
DO218065	37284	4758
DO218067	450	61
DO218068	257180	26103
DO218072	7856	905
DO218075	39594	4434
DO218088	117400	10714
DO218089	21570	2584
DO218121	11882	1351
DO218136	357366	31410
DO218139	17052	1999
DO218150	29006	3171
DO218159	17946	2013
DO218167	12984	1501
DO218168	22828	2746
DO218173	220596	30350
DO218174	10216	1126
DO218176	55600	7228
DO218180	60904	6632
DO218182	10640	1168
DO218205	19122	2391
DO218211	22902	2767
DO218212	46362	5059
DO218223	97702	10771
DO218227	68138	8079
DO218230	15852	1816
DO218243	211186	18516
DO218254	9874	1065
DO218269	62376	6831
DO218280	107844	13726
DO218282	38256	4340
DO218306	76432	8973
DO218333	59470	6650
DO218347	7772	799
DO218351	28098	3156
DO218377	8038	906
DO218384	9752	1094
DO218388	13820	1478
DO218404	32198	3470
DO218408	7346	821
DO218411	66064	7666
DO218417	29856	3562
DO218419	35866	3937
DO218428	27726	3325
DO218440	77568	8995
DO218442	44606	4870
DO218443	109810	10318
DO218457	9832	1107
DO218462	19112	2309
DO218478	11988	1324
DO218484	25792	2805
DO218487	118	13
DO218488	9168	1056
DO218489	15122	1715
DO218491	69310	7366
DO218502	15316	1734
DO218506	10796	1207
DO218517	460	52
DO218535	65492	7803
DO218547	78164	8426
DO218550	64852	7562
DO218553	16058	1796
DO218554	32144	3823
DO218560	23242	2671
DO218573	20336	2403
DO218583	9196	1025
DO218605	27562	3193
DO218611	11108	1255
DO218621	10374	1222
DO218651	10404	1203
DO218656	46986	5212
DO218669	36610	4234
DO218673	62360	7237
DO218684	53508	5992
DO218693	456998	50210
DO218695	70204	7982
DO218697	64344	7784
DO218698	6902	742
DO218709	44930	5199
DO218719	10826	1245
DO218728	44070	5168
DO218736	12362	1450
DO218742	18552	2141
DO218769	111664	11307
DO218770	9680	1061
DO218773	29736	3461
DO218774	37720	4110
DO218796	42732	5359
DO218827	10392	1162
DO218828	34944	4120
DO218831	13506	1506
DO220820	11710	1346
DO220821	12396	1510
DO220822	11424	1248
DO220823	116242	14201
DO220824	15140	1660
DO220825	11294	1290
DO220828	47998	5338
DO220841	74672	8245
DO220842	96494	11163
DO220843	35408	4086
DO220844	25704	2926
DO220845	21148	2549
DO220846	46282	5365
DO220847	20884	2354
DO220848	9504	1174
DO220849	31872	3560
DO220850	147040	13251
DO220851	1331284	178090
DO220852	398532	56954
DO220853	171430	23752
DO220855	417054	55096
DO220857	657152	93288
DO220858	25482	3045
DO220859	213844	29344
DO220860	168114	24062
DO220861	162102	21710
DO220862	306464	42011
DO220863	14422	1630
DO220864	77046	8712
DO220865	33520	3628
DO220866	112294	13787
DO220867	25166	2983
DO220868	29816	3743
DO220869	18896	2119
DO220870	39934	4477
DO220871	41042	4583
DO220872	699720	99079
DO220873	385202	52662
DO220874	173290	23500
DO220875	779774	111027
DO220877	2807316	397667
DO220878	715340	93174
DO220879	399028	54770
DO220880	275256	36883
DO220881	601238	76975
DO220882	483826	66992
DO220883	197826	26947
DO220884	237344	31148
DO220885	563268	77761
DO220886	1792952	237252
DO220887	237232	33199
DO220888	39264	4484
DO220889	356132	48904
DO220890	481764	67044
DO220891	1592720	215300
DO220892	41458	5408
DO220893	281754	36952
DO220894	271080	37339
DO220895	355100	49821
DO220896	245236	33772
DO220897	111012	15531
DO220898	323028	44005
DO220899	1014036	141936
DO220900	353072	46614
DO220901	301642	41248
DO220902	1095136	150389
DO220903	1098264	153153
DO220904	58770	6848
DO220905	75684	9656
DO220906	1624014	219129
DO220907	452284	63595
DO220908	329384	44354
DO220909	198886	27039
DO220910	164116	21838
DO220911	582562	78592
DO220912	559474	77354
DO220913	399460	54889
DO221123	145692	14673
DO221124	96790	10270
DO221127	56670	6030
DO221129	41346	4481
DO221503	202	24
DO221504	184	28
DO221539	22294	2641
DO221540	39090	4673
DO221541	71250	8099
DO221542	14444	1623
DO221543	14220	1640
DO221544	70968	7913
DO221545	112140	12323
DO221546	20924	2439
DO221547	56054	6144
DO221548	17788	2176
DO222275	260	25
DO222276	30008	3263
DO222285	57090	6366
DO222286	15682	1832
DO222288	26000	2897
DO222292	161348	16092
DO222299	74482	7238
DO224498	48240	5635
DO23508	130862	14628
DO23509	91990	9844
DO23510	51214	5597
DO23512	73046	8012
DO23513	102876	11237
DO23514	67708	7381
DO23515	49150	5647
DO23516	167704	18267
DO23517	76632	8419
DO23518	63658	7017
DO23519	99456	10744
DO23520	53698	5926
DO23521	82216	9199
DO23522	68646	7748
DO23524	56466	6109
DO23525	111982	12219
DO23526	44684	4754
DO23527	62672	6762
DO23528	24294	2570
DO23529	35546	4086
DO23530	10020	1224
DO23532	41784	4536
DO23533	91612	10103
DO23534	72474	7847
DO23535	58838	6564
DO23536	103406	11174
DO23537	112534	12100
DO23538	52572	5724
DO23539	71132	7698
DO23540	104778	11468
DO23541	83020	9098
DO23542	78454	8401
DO23543	180806	19850
DO23544	105546	11585
DO23545	106252	11322
DO23546	58064	6396
DO23547	21340	2500
DO23548	57052	6458
DO23549	63996	7219
DO23550	63152	6760
DO23551	118448	13137
DO23552	49806	5234
DO27763	10784	1211
DO27764	15008	1580
DO27765	14068	1479
DO27767	33166	3383
DO27769	21898	2355
DO27771	99334	9558
DO27773	23010	2565
DO27775	13938	1465
DO27777	75884	8478
DO27779	279966	28368
DO27781	22262	2430
DO27783	93792	10010
DO27785	24426	2595
DO27787	36014	4154
DO27789	25486	2809
DO27791	21628	2284
DO27793	22296	2285
DO27795	14552	1525
DO27797	29500	3248
DO27799	22560	2093
DO27801	53496	5750
DO27803	57546	6205
DO27805	41510	4526
DO27807	49692	4993
DO27809	50538	5700
DO27811	185544	16925
DO27813	29786	3415
DO27815	10704	1134
DO27817	19452	2090
DO27819	22834	2482
DO27821	23302	2452
DO27823	10208	1116
DO27825	10852	1246
DO27827	105016	11880
DO27829	13502	1405
DO27833	85926	8717
DO27835	31760	3450
DO27837	23684	2573
DO27841	18632	1982
DO27843	23380	2624
DO27845	16202	1815
DO27847	35274	4072
DO27849	37406	4033
DO27851	157850	17416
DO27853	152958	15385
DO27855	42276	4696
DO27857	53584	5690
DO27859	24868	2768
DO32831	104084	11117
DO32833	18746	2242
DO32837	11462	1291
DO32860	21502	2584
DO32863	41828	4549
DO32875	22000	2428
DO32878	25114	2838
DO32893	20388	2417
DO32900	54716	5567
DO32916	46824	5349
DO32960	16156	1838
DO32972	11948	1344
DO32976	23408	2791
DO32980	57454	6239
DO32984	19202	2275
DO33000	35016	4052
DO33008	39776	4430
DO33016	27750	3179
DO33028	20640	2311
DO33032	35886	3941
DO33042	46896	5755
DO33077	29658	3549
DO33128	16798	1957
DO33152	26172	2977
DO33160	25740	3096
DO33168	32970	3479
DO33184	33748	4063
DO33200	22840	2607
DO33208	22922	2732
DO33248	25536	2885
DO33264	33116	3769
DO33288	50800	5902
DO33344	51828	5652
DO33368	69862	7207
DO33376	23860	2835
DO33392	17422	1969
DO33400	47958	5038
DO33408	20202	2245
DO33472	22688	2682
DO33480	10724	1255
DO33488	58428	6409
DO33512	47070	5517
DO33544	31068	3650
DO33552	65454	7286
DO33600	24282	2805
DO33960	24004	2741
DO33984	13380	1556
DO34264	41534	4157
DO34288	26614	3257
DO34312	23032	2748
DO34336	22730	2593
DO34432	19460	2316
DO34448	105236	11302
DO34504	17052	2042
DO34600	24618	2823
DO34608	18666	2087
DO34616	26860	3120
DO34640	61758	7335
DO34656	17126	1969
DO34680	63590	7080
DO34696	35820	4159
DO34720	14496	1627
DO34728	22868	2668
DO34736	58450	6222
DO34785	30542	3533
DO34793	22004	2564
DO34801	22756	2647
DO34809	133834	12582
DO34817	18536	2102
DO34849	32620	3812
DO34905	80776	8768
DO34961	46384	5265
DO35082	66450	7100
DO35083	296804	34800
DO35085	12848	1529
DO35098	14668	1708
DO35114	13844	1668
DO35116	66042	7639
DO35118	52372	6353
DO35126	27102	3232
DO35128	23800	2821
DO35132	14334	1686
DO35136	20964	2469
DO35138	12202	1381
DO35144	19782	2391
DO35148	17584	1955
DO35152	26396	2997
DO35184	18480	2120
DO35186	40134	4540
DO35198	28764	3356
DO35200	9922	1182
DO35216	13252	1566
DO35222	14142	1595
DO35228	21064	2491
DO35230	21202	2407
DO35236	48252	5781
DO35258	35476	4017
DO35290	27450	3170
DO35305	25180	2954
DO35330	16052	1777
DO35350	85190	9259
DO35360	20594	2332
DO35376	23348	2815
DO35406	22308	2604
DO35424	25470	2954
DO35442	639980	61369
DO35454	18038	2171
DO35496	19058	2275
DO35538	3802	441
DO35539	3444	376
DO35540	5516	666
DO35541	6970	875
DO35542	9304	1080
DO35543	5818	659
DO35544	5512	610
DO35545	4840	548
DO35547	1970	233
DO35550	7452	872
DO35551	2948	352
DO35552	6474	698
DO35553	8470	1027
DO35554	5278	607
DO35555	6330	746
DO35556	2200	237
DO35558	12650	1475
DO35559	2618	315
DO35564	6470	790
DO35566	446	48
DO35568	10632	1277
DO35569	4060	468
DO35571	21186	2556
DO35572	1996	224
DO35573	7820	932
DO35574	616	69
DO35575	5914	664
DO35576	1752	204
DO35577	930	126
DO35581	11180	1316
DO35582	5910	726
DO35584	4644	514
DO35585	7882	924
DO35586	3922	463
DO35611	12560	1424
DO35612	5852	672
DO35613	5694	626
DO35616	7634	914
DO35617	9028	1061
DO35618	1862	209
DO35619	3164	393
DO35620	1904	230
DO35621	3550	449
DO35622	2400	260
DO35623	6148	720
DO35624	11636	1367
DO35625	14622	1652
DO35626	2092	242
DO35627	2978	309
DO35628	6348	724
DO35654	22012	2551
DO35668	3784	437
DO35676	2542	280
DO35678	2978	352
DO35704	4986	602
DO35715	8602	938
DO35721	4834	527
DO35723	8650	995
DO35725	3574	401
DO35729	1506	186
DO35733	2266	250
DO35737	3982	480
DO35739	22144	2584
DO35741	2566	280
DO35747	4246	482
DO35749	4018	504
DO35753	5802	675
DO35755	1414	169
DO35757	4644	531
DO35763	5084	582
DO35841	9388	1018
DO35845	6266	790
DO35847	1770	222
DO35857	3176	386
DO35869	544	59
DO35871	708	83
DO35874	366	50
DO35877	458	66
DO35880	468	59
DO35883	2196	250
DO35886	1896	210
DO35889	308	44
DO35892	754	86
DO35895	2226	266
DO35898	1420	159
DO35901	2478	317
DO35904	664	84
DO35907	454	49
DO35916	968	116
DO35919	3260	399
DO35922	574	58
DO35925	438	51
DO35928	1974	219
DO35931	1242	144
DO35934	1004	126
DO35937	1086	120
DO35940	294	36
DO35943	1228	149
DO35946	1228	148
DO35949	768	84
DO35952	498	70
DO35955	1122	136
DO35959	676	81
DO35961	646	69
DO35964	1870	212
DO35967	528	56
DO35976	486	61
DO35979	6344	760
DO35982	1592	190
DO35985	570	72
DO35988	616	83
DO35991	2236	289
DO35994	3224	400
DO35997	420	59
DO36000	950	108
DO36003	1504	153
DO36006	1876	203
DO36009	1474	162
DO36012	496	58
DO36015	856	105
DO36018	928	105
DO36021	462	56
DO36024	362	35
DO36027	710	96
DO36030	5078	577
DO36033	5312	666
DO36036	434	52
DO36039	774	93
DO36042	574	65
DO36048	536	57
DO36051	456	64
DO36054	528	69
DO36057	278	31
DO36062	550	63
DO36065	468	57
DO36068	848	102
DO36071	862	108
DO36074	1078	127
DO36077	2406	296
DO36080	2592	318
DO36083	552	75
DO36087	2440	264
DO36091	2384	271
DO36095	408	45
DO36099	392	42
DO36103	1684	188
DO36107	564	63
DO36111	2064	216
DO36115	1544	180
DO36119	1926	220
DO36123	810	88
DO36127	494	67
DO36131	1230	138
DO36135	422	53
DO36139	556	51
DO36143	466	57
DO36147	366	52
DO36151	912	126
DO36155	890	106
DO36159	346	41
DO36163	110	19
DO36167	1176	121
DO36171	1414	176
DO36221	52212	6176
DO36223	40878	4796
DO44740	73134	7849
DO44744	57674	6377
DO44806	58616	6256
DO44808	47192	5148
DO44828	136656	15532
DO44832	217424	23182
DO45029	38682	3876
DO45035	56618	5822
DO45037	54594	5590
DO45039	63082	6594
DO45041	145396	14573
DO45043	48846	4921
DO45045	36742	3793
DO45047	19064	2066
DO45049	97764	10241
DO45051	45060	4839
DO45055	33268	3671
DO45057	99852	10663
DO45059	25352	2591
DO45061	20408	2221
DO45064	71498	7485
DO45065	29666	3189
DO45067	38722	4163
DO45069	82822	8701
DO45071	69864	7355
DO45073	66858	7010
DO45075	80138	8624
DO45077	64836	6951
DO45079	58750	6457
DO45081	97540	10288
DO45083	102162	10533
DO45085	75558	8111
DO45087	107074	11509
DO45089	70920	7839
DO45091	135784	14592
DO45092	87474	9426
DO45093	61316	6316
DO45094	100796	10892
DO45095	40408	4728
DO45096	241156	26653
DO45097	76162	7932
DO45099	49450	5293
DO45101	57844	6190
DO45103	33262	3683
DO45105	88410	9820
DO45107	64730	7164
DO45109	36196	4127
DO45111	106674	12113
DO45113	33540	3461
DO45115	106638	11660
DO45117	79412	8690
DO45119	127580	14060
DO45121	35404	3930
DO45123	65036	7373
DO45125	36754	3980
DO45127	167348	18253
DO45129	62376	6773
DO45131	45790	4869
DO45133	74090	7857
DO45135	30930	3601
DO45137	33124	3754
DO45139	177642	19386
DO45141	114832	12503
DO45143	38726	4200
DO45145	132932	14300
DO45147	58412	6040
DO45149	56140	6154
DO45151	137358	14652
DO45153	105172	11141
DO45155	94816	10347
DO45157	23472	2720
DO45159	64126	7157
DO45161	80418	8535
DO45163	98584	10407
DO45165	55566	6249
DO45167	15310	1619
DO45169	114218	12661
DO45171	50968	5527
DO45173	85318	9288
DO45175	64916	6978
DO45177	50372	5540
DO45179	64606	6825
DO45181	72274	7891
DO45183	48920	5269
DO45185	116712	12740
DO45187	14358	1712
DO45189	34328	3844
DO45191	27062	3060
DO45193	87260	9874
DO45195	14230	1574
DO45197	79170	8633
DO45199	98516	10215
DO45201	78382	8186
DO45203	91696	9899
DO45205	69016	7464
DO45207	102088	10655
DO45209	72202	7376
DO45211	29844	3464
DO45213	79504	8506
DO45215	46402	5015
DO45217	50668	5394
DO45219	47476	5059
DO45221	63968	7076
DO45223	36470	4251
DO45225	108872	11932
DO45227	78192	8277
DO45229	64816	7319
DO45231	50990	5631
DO45233	41214	4882
DO45235	53958	5848
DO45237	168428	16470
DO45239	30934	3362
DO45241	53534	5851
DO45243	58852	6504
DO45245	28720	3207
DO45247	37708	3971
DO45249	8392	963
DO45251	18752	2105
DO45253	40044	4251
DO45255	44414	4759
DO45257	45890	4833
DO45259	108354	11532
DO45263	45458	4996
DO45265	70644	7579
DO45267	124260	12499
DO45269	78252	8418
DO45273	111920	12377
DO45277	82704	8643
DO45281	118378	12599
DO45283	45110	5250
DO45285	7302	936
DO45287	49408	5837
DO45289	21090	2317
DO45291	30030	3509
DO45293	61004	5816
DO45295	7818	919
DO45297	16996	2081
DO45299	1356354	147312
DO45301	56160	6282
DO45303	13828	1631
DO45305	21768	2456
DO45307	21460	2386
DO45309	21152	2383
DO46325	38792	4232
DO46327	44634	4653
DO46328	33348	3677
DO46329	40546	4401
DO46330	98228	11198
DO46331	43518	4799
DO46333	56500	6068
DO46334	23366	2519
DO46336	26826	3000
DO46338	34868	3973
DO46340	41024	4485
DO46342	100756	11189
DO46344	36194	3969
DO46346	30278	3467
DO46350	18792	2223
DO46352	58938	6402
DO46354	41752	4569
DO46356	40792	4559
DO46358	38428	4194
DO46360	39858	4416
DO46362	31150	3384
DO46364	12372	1365
DO46366	39400	4307
DO46368	39440	4500
DO46370	69954	7697
DO46372	66944	7364
DO46374	46440	5074
DO46376	54400	5904
DO46378	109650	11530
DO46380	45318	5019
DO46382	47168	5321
DO46384	10568	1216
DO46386	39922	4267
DO46388	44438	4849
DO46390	83500	8943
DO46392	39440	4316
DO46394	91586	9872
DO46396	30742	3642
DO46398	29392	3306
DO46400	75944	8562
DO46402	66876	7509
DO46404	42888	4748
DO46408	28228	3156
DO46412	82156	8787
DO46416	80582	9527
DO46420	88874	10322
DO46424	124630	13367
DO46448	59262	6668
DO46473	80424	8864
DO46488	60774	6804
DO46493	79020	8776
DO46498	50958	6265
DO46503	79994	8961
DO46542	86822	9616
DO46551	46638	5031
DO46556	121788	13354
DO46560	15498	1791
DO46561	41350	4590
DO46566	27478	3131
DO46568	35832	4145
DO46571	46024	5195
DO46576	28452	3187
DO46581	29492	3387
DO46586	39662	4225
DO46588	37160	4272
DO46591	287138	28323
DO46593	52758	5839
DO46597	41100	4553
DO46602	24146	2721
DO46606	59096	6360
DO46611	59306	6578
DO46744	5920	691
DO46745	5764	611
DO46747	10576	1102
DO46749	13612	1446
DO46751	18370	2062
DO46753	24104	2708
DO46755	17114	1926
DO46757	19004	2148
DO46759	18064	2041
DO46761	16742	1710
DO46763	16790	1725
DO46765	6814	762
DO46767	6282	639
DO46769	29728	3300
DO46771	5998	687
DO46773	3320	348
DO46777	12016	1146
DO46779	37686	4587
DO46781	5232	614
DO46783	50592	5714
DO46785	20992	2381
DO46787	17376	2066
DO46788	27112	3066
DO46790	19370	2117
DO46792	27626	2957
DO46793	8826	1045
DO46795	19392	2119
DO46796	14592	1671
DO46826	20104	2284
DO46827	42920	4788
DO46830	28886	3043
DO46832	37750	4181
DO46834	7212	817
DO46836	72550	7965
DO46838	50268	5426
DO46844	57388	6396
DO46847	58864	6503
DO46850	43792	4839
DO46853	31894	3588
DO46856	49570	5525
DO46859	29056	3201
DO46869	29342	3403
DO46873	30998	3542
DO46877	171650	19197
DO46881	48976	5381
DO46885	23828	2733
DO46889	30128	3425
DO46893	27302	3040
DO46897	177682	22655
DO46901	30358	3402
DO46905	97190	12094
DO46909	44012	4929
DO46913	30164	3368
DO46917	36622	4044
DO46921	16202	1734
DO46925	34746	3774
DO46929	67014	8091
DO46933	45474	5083
DO46937	61584	7186
DO46945	25338	2845
DO46953	37148	3923
DO46957	45094	5000
DO46961	38172	4238
DO46973	45084	4991
DO46977	22536	2492
DO46980	47684	5310
DO46984	39806	4311
DO46988	45608	5143
DO46992	57898	6448
DO47000	20104	2252
DO47004	41640	4680
DO47016	26064	2980
DO47048	20796	2380
DO47052	39606	4171
DO47056	30120	3436
DO47060	41650	4654
DO47064	27354	3016
DO47068	26762	3055
DO47072	52074	5926
DO47076	13100	1477
DO47080	18712	2142
DO47088	96844	11915
DO47092	44016	4981
DO47096	21788	2447
DO47100	143180	17745
DO47104	37862	4411
DO47108	10560	1262
DO47116	49232	5648
DO47124	28312	3139
DO47128	39854	4670
DO47132	14664	1644
DO47150	48704	5574
DO47153	30770	3542
DO47156	32792	3500
DO47159	60574	6850
DO47162	37998	4257
DO47165	30712	3312
DO47171	35652	3981
DO47174	38892	4336
DO47234	25012	2806
DO47243	27266	3020
DO47249	17460	2086
DO48520	10008	1080
DO48539	22696	2948
DO48541	11024	1185
DO48545	7910	837
DO48553	7904	813
DO48554	3618	423
DO48557	9730	1145
DO48573	11866	1206
DO48574	7148	713
DO48577	84126	9683
DO48578	12176	1350
DO48581	22386	2543
DO48672	104722	11500
DO48674	90146	10042
DO48677	96732	10390
DO48679	86280	9458
DO48681	81956	8790
DO48682	275886	31323
DO48684	46536	5058
DO48686	58718	6445
DO48687	52460	5597
DO48689	78542	8417
DO48691	55952	6464
DO48692	58054	6344
DO48693	25524	3075
DO48694	51598	5615
DO48695	70880	7899
DO48697	48622	5339
DO48700	33862	3653
DO48701	94588	10328
DO48703	58112	6125
DO48704	46280	5163
DO48706	123288	13213
DO48709	63904	6921
DO48712	32952	3654
DO48715	52268	5486
DO48716	112886	12088
DO48717	16740	1992
DO48719	223002	21929
DO48720	31608	3438
DO48721	95202	9861
DO48723	78760	8571
DO48725	28778	3142
DO48727	56148	6001
DO48728	41850	4652
DO48730	55092	5975
DO48732	128446	14193
DO48733	65496	7414
DO48736	26326	2917
DO48737	81780	8824
DO48738	2294	253
DO48741	80576	8694
DO48742	118996	13254
DO48743	64358	6882
DO48747	38102	4661
DO48751	79480	8720
DO48753	28534	3032
DO48757	73424	7885
DO48759	51574	5573
DO48760	77746	8392
DO48761	53678	5751
DO48888	10036	1232
DO48889	15384	1844
DO48890	6930	787
DO48891	12078	1480
DO48892	7478	865
DO48893	17028	2055
DO48894	13272	1619
DO48895	11114	1310
DO48896	5692	688
DO48898	11220	1404
DO48899	15532	1806
DO48900	12040	1442
DO48901	20070	2357
DO48902	13600	1654
DO48904	18136	2148
DO48905	9096	1124
DO48906	26666	3194
DO48907	9666	1143
DO48909	24358	3066
DO48911	9046	1114
DO48912	15428	1853
DO48914	22776	2539
DO48915	20830	2406
DO48916	12436	1455
DO48917	13502	1613
DO48918	6178	690
DO48919	13114	1502
DO48920	9786	1069
DO48921	6474	854
DO48922	5110	570
DO48923	9584	1077
DO48924	1178	141
DO48925	3384	429
DO48927	5238	569
DO48929	5574	602
DO48930	8642	993
DO48932	5736	643
DO48934	3740	431
DO48935	5330	577
DO48936	7802	855
DO48937	4998	616
DO48938	11856	1380
DO48939	4058	456
DO48940	9220	1030
DO48941	3458	383
DO48943	7626	876
DO48944	9410	1155
DO48945	8830	1093
DO48946	5916	733
DO48948	6590	764
DO48949	4718	550
DO48950	1586	185
DO48951	5238	578
DO48952	5084	582
DO48953	7738	871
DO48955	11192	1242
DO48957	6968	768
DO48958	6262	712
DO48959	4086	446
DO48961	3182	365
DO48963	3714	426
DO48964	5568	653
DO48965	2392	271
DO48966	5772	690
DO48967	3240	366
DO48968	2088	255
DO48969	3118	358
DO48970	1206	136
DO48971	11754	1320
DO48972	6434	728
DO48973	9188	1046
DO48974	3160	351
DO49074	17366	2070
DO49076	25560	3008
DO49078	23556	2653
DO49079	40912	4754
DO49080	35130	4052
DO49087	66884	6385
DO49090	23254	2715
DO49113	49288	5591
DO49127	22320	2577
DO49129	22294	2493
DO49135	22550	2574
DO49137	30136	3433
DO49138	55196	6401
DO49166	23972	2566
DO49168	29162	3339
DO49172	20638	2452
DO49178	14570	1748
DO49181	16060	1840
DO49183	25522	2961
DO49184	30426	3526
DO49193	32886	3685
DO49204	29504	3426
DO49418	129108	12394
DO49419	90380	9868
DO49420	22474	2624
DO49421	27408	3176
DO49422	24280	2838
DO49424	34928	4132
DO49427	19016	2223
DO49430	37872	4275
DO49433	15930	1838
DO49436	29236	3550
DO49439	22522	2583
DO49442	58062	6570
DO49445	30230	3426
DO49448	25048	2952
DO49451	36376	4301
DO49454	38080	4447
DO49457	29714	3529
DO49460	26148	2923
DO49463	40066	4634
DO49466	29616	3456
DO49478	30266	3641
DO49481	19096	2295
DO49484	16512	1983
DO49528	11400	1286
DO49529	8452	965
DO49531	1722	195
DO49532	7426	857
DO49533	5274	582
DO49536	6318	731
DO49537	7816	919
DO50306	180660	16946
DO50307	322570	28248
DO50309	55492	6188
DO50311	104684	11012
DO50314	108732	11945
DO50315	234898	21596
DO50316	283206	24107
DO50318	76830	8244
DO50319	273502	25733
DO50320	323790	27623
DO50321	97186	9487
DO50323	394984	37670
DO50325	229050	19926
DO50326	489684	41083
DO50327	72298	6865
DO50328	312638	27817
DO50329	138060	12900
DO50330	122960	12832
DO50331	99888	10933
DO50332	187318	19522
DO50334	77526	8942
DO50336	58352	6577
DO50337	112688	12002
DO50338	207910	18601
DO50339	425882	37582
DO50340	90762	9399
DO50341	174510	17124
DO50342	684336	56742
DO50343	173870	17261
DO50345	380026	32070
DO50346	289562	26091
DO50348	180498	17555
DO50349	64170	6671
DO50350	97160	9141
DO50354	46762	5142
DO50355	331164	29454
DO50356	262	34
DO50357	104590	10519
DO50362	100908	10484
DO50364	236004	20435
DO50365	144216	13798
DO50367	35832	4029
DO50370	32806	3773
DO50372	170094	15837
DO50374	239298	22585
DO50381	72950	8190
DO50382	79380	9084
DO50383	55708	5960
DO50384	451208	39532
DO50385	135924	13772
DO50387	211322	21384
DO50388	195054	19217
DO50389	254490	23785
DO50390	37530	4398
DO50392	69010	7208
DO50393	135010	14407
DO50395	18898	2038
DO50396	86846	8737
DO50398	388602	32246
DO50399	63588	7128
DO50401	156368	15568
DO50402	48598	5317
DO50403	260902	21700
DO50405	39962	3854
DO50406	1119232	88690
DO50407	318086	27822
DO50408	260140	24012
DO50409	64196	7005
DO50410	128794	12150
DO50411	633914	48192
DO50412	118274	12161
DO50414	4084	476
DO50415	14894	1706
DO50416	22342	2573
DO50417	7856	922
DO50418	20632	2236
DO50419	22866	2623
DO50420	24584	2872
DO50421	11866	1309
DO50422	19236	2191
DO50423	10382	1146
DO50424	15696	1815
DO50425	11396	1294
DO50426	22362	2561
DO50427	23260	2792
DO50428	14766	1611
DO50430	14296	1629
DO50431	24532	2746
DO50432	18100	2010
DO50434	57990	6547
DO50435	192026	16622
DO50436	85834	8603
DO50437	235080	19999
DO50438	193064	17149
DO50439	155668	14418
DO50440	191952	16966
DO50441	301186	26868
DO50442	360068	30446
DO50443	49906	5679
DO50444	222382	21188
DO50445	84388	8915
DO50446	123940	11735
DO50447	435586	34160
DO50448	122888	11533
DO50449	125400	11855
DO50450	731760	57938
DO50451	161846	14866
DO50452	900496	74893
DO50453	140438	13287
DO50454	185092	20564
DO50772	88512	9413
DO50774	52028	5752
DO50776	91052	9876
DO50778	35440	3979
DO50780	127666	13385
DO50783	63376	6817
DO50785	44872	4823
DO50787	53442	5725
DO50789	64170	6848
DO50791	45878	4988
DO50793	208944	22952
DO50796	34066	3701
DO50798	99118	10948
DO50799	69088	7487
DO50800	59196	6473
DO50802	68162	7566
DO50803	100900	12216
DO50804	139270	14629
DO50805	102236	10940
DO50806	84116	9226
DO50807	74278	7957
DO50808	61784	6732
DO50809	39258	4308
DO50811	72434	7688
DO50813	75186	8352
DO50814	177212	19265
DO50815	96848	10411
DO50816	89620	9535
DO50817	111080	11559
DO50818	111486	11987
DO50819	44258	5103
DO50820	66578	6951
DO50822	70960	7527
DO50825	119180	12489
DO50827	39524	4396
DO50829	61946	6786
DO50831	33502	3525
DO50832	76040	7952
DO50834	91626	10080
DO50837	11894	1384
DO50839	38584	4238
DO50840	43818	4697
DO50842	206968	22593
DO50844	168582	18411
DO50845	37074	4201
DO50848	49410	5681
DO50850	56846	5987
DO50851	101354	10716
DO50855	33952	3811
DO50857	69744	7380
DO50859	110110	11674
DO51044	22070	2440
DO51045	25652	3665
DO51046	41648	3694
DO51047	18054	2083
DO51048	15590	1782
DO51049	34052	3924
DO51050	25318	3042
DO51051	41608	4689
DO51052	17836	2024
DO51053	18670	2108
DO51054	19542	2307
DO51055	15872	1826
DO51056	12818	1462
DO51057	21244	2438
DO51060	20476	2439
DO51061	24484	2901
DO51062	15632	1762
DO51063	9814	1175
DO51064	17990	1968
DO51065	14560	1747
DO51066	19230	2194
DO51067	12396	1400
DO51068	11576	1319
DO51069	14672	1619
DO51070	13336	1563
DO51071	29538	3287
DO51072	12286	1362
DO51073	12198	1431
DO51074	16910	1914
DO51075	21236	2557
DO51078	29888	3262
DO51079	13596	1572
DO51080	12022	1269
DO51081	20546	2272
DO51083	12984	1505
DO51084	11900	1350
DO51085	18142	2126
DO51086	20460	2226
DO51087	13916	1566
DO51088	19110	2130
DO51089	16196	1929
DO51090	15100	1731
DO51091	35350	4046
DO51092	15942	1814
DO51093	13602	1633
DO51094	18674	2203
DO51095	1872	226
DO51096	11476	1285
DO51097	12172	1363
DO51098	14018	1613
DO51099	13894	1653
DO51100	16148	1810
DO51102	13250	1499
DO51103	14612	1598
DO51104	15514	1770
DO51105	22674	2579
DO51106	9190	1061
DO51107	14762	1668
DO51108	13498	1611
DO51109	17340	1983
DO51110	27742	3265
DO51111	15392	1762
DO51112	10346	1219
DO51113	11500	1365
DO51114	19986	2369
DO51115	15538	1806
DO51116	12444	1486
DO51117	16406	1850
DO51118	16456	1892
DO51119	16100	1894
DO51120	14226	1639
DO51121	19670	2225
DO51122	13408	1498
DO51123	14640	1741
DO51124	15830	1795
DO51125	9966	1149
DO51126	12794	1542
DO51127	18120	2116
DO51128	12272	1350
DO51129	18064	2049
DO51130	17754	2118
DO51131	8422	986
DO51132	2452	314
DO51133	22806	2579
DO51134	12630	1441
DO51135	15192	1758
DO51136	2266	267
DO51137	17402	2007
DO51138	18340	2192
DO51139	17644	2173
DO51140	2524	291
DO51141	13114	1494
DO51142	20578	2391
DO51143	18654	2138
DO51144	18356	2132
DO51145	15414	1758
DO51147	14396	1580
DO51148	18510	2103
DO51149	2016	232
DO51150	16936	1933
DO51151	9866	1205
DO51152	21750	2369
DO51153	17260	2011
DO51154	13692	1598
DO51155	17520	1989
DO51156	6622	768
DO51157	10986	1262
DO51158	10520	1171
DO51159	5982	676
DO51169	4284	497
DO51170	11980	1231
DO51171	18200	1987
DO51172	11548	1217
DO51173	3290	350
DO51174	5610	587
DO51175	16650	1740
DO51176	13888	1621
DO51177	10982	970
DO51178	8288	924
DO51179	8020	807
DO51180	30862	3480
DO51181	2180	211
DO51182	23836	2797
DO51184	10998	1226
DO51185	1288	147
DO51187	24844	2801
DO51465	29244	3373
DO51466	25950	3023
DO51467	42932	4992
DO51468	21040	2349
DO51469	56286	6367
DO51470	18974	2163
DO51472	27836	3322
DO51473	35068	4092
DO51474	416396	40834
DO51475	30748	3467
DO51476	87732	9255
DO51477	17284	2024
DO51478	50030	5937
DO51479	37060	4432
DO51480	18178	2165
DO51481	24602	2868
DO51483	24366	2788
DO51484	22226	2623
DO51485	26474	3004
DO51486	38360	4358
DO51487	22588	2449
DO51488	10926	1324
DO51489	89386	9952
DO51490	22154	2532
DO51491	64662	7427
DO51492	25956	2967
DO51493	185114	20670
DO51494	84312	9361
DO51495	56424	6191
DO51496	27802	3289
DO51497	24756	3019
DO51498	14808	1821
DO51499	20736	2341
DO51500	32958	3756
DO51501	22358	2602
DO51502	36490	4173
DO51503	16582	1949
DO51504	29936	3451
DO51505	20514	2373
DO51506	23188	2694
DO51507	26186	3017
DO51508	4862	594
DO51509	21520	2372
DO51510	60430	6607
DO51511	44760	5032
DO51512	27452	3038
DO51513	19656	2390
DO51514	40640	4525
DO51515	26338	3058
DO51518	25918	2977
DO51519	20912	2403
DO51520	85548	9382
DO51521	790	103
DO51522	27172	3009
DO51523	21130	2483
DO51524	41020	4682
DO51525	17118	1959
DO51527	43530	5095
DO51528	23906	2824
DO51529	68656	7873
DO51530	57324	6336
DO51531	31162	3428
DO51532	20892	2429
DO51533	25534	2858
DO51534	21740	2493
DO51535	26454	3131
DO51536	38014	4447
DO51537	25356	2971
DO51538	29280	3388
DO51540	22908	2616
DO51541	37664	4249
DO51542	26370	3144
DO51543	30938	3581
DO51544	21198	2517
DO51546	25322	2991
DO51548	43890	4508
DO51549	35578	4176
DO51953	175732	20056
DO51954	341796	38434
DO51955	89142	10251
DO51956	108442	12590
DO51958	193270	22100
DO51959	62162	7067
DO51960	103968	11880
DO51962	328314	35993
DO51964	291022	32575
DO51965	356126	40366
DO51967	6914	793
DO51989	9470	1021
DO51992	11678	1282
DO52122	10070	1170
DO52123	7496	838
DO52124	113182	14393
DO52125	19822	2050
DO52126	58986	7024
DO52127	7050	799
DO52128	8202	921
DO52129	39838	4887
DO52131	12074	1454
DO52132	19792	2166
DO52134	9682	1088
DO52135	15532	1788
DO52136	14350	1546
DO52137	14758	1649
DO52139	18782	2110
DO52140	1778	198
DO52141	9030	1006
DO52142	14228	1533
DO52143	17702	2031
DO52144	15990	1773
DO52146	25572	2812
DO52147	12718	1411
DO52148	1310	144
DO52149	8430	862
DO52150	27436	3453
DO52151	58958	6736
DO52152	10278	1115
DO52153	5804	613
DO52154	9696	1078
DO52155	10434	1166
DO52156	15126	1698
DO52158	6668	697
DO52159	13508	1548
DO52161	62254	6815
DO52162	5902	755
DO52164	18664	2086
DO52498	6438	746
DO52499	7510	905
DO52500	7578	884
DO52501	7190	827
DO52502	17322	2055
DO52503	11000	1332
DO52504	11802	1343
DO52505	25886	2930
DO52506	22090	2627
DO52508	7294	877
DO52509	44418	5031
DO52510	90826	10408
DO52511	42792	5007
DO52512	89038	10163
DO52513	49092	5912
DO52514	2258	280
DO52516	24376	2720
DO52518	8264	980
DO52520	8126	889
DO52522	5848	633
DO52524	2958	335
DO52526	6632	787
DO52528	5230	609
DO52530	4044	487
DO52532	6844	779
DO52534	2744	313
DO52538	28494	3176
DO52539	26640	2886
DO52540	40688	4365
DO52542	21848	2454
DO52543	58260	6473
DO52544	37022	4169
DO52545	15632	1755
DO52546	13474	1553
DO52547	16580	1835
DO52548	18190	2045
DO52549	56126	6103
DO52550	54950	6326
DO52551	44044	4851
DO52552	48716	5490
DO52553	53132	6394
DO52554	37468	4121
DO52555	39522	4364
DO52556	49780	5337
DO52557	72464	7898
DO52558	26288	2942
DO52559	54540	5952
DO52560	43380	4879
DO52561	49428	5504
DO52562	26750	3048
DO52564	28380	3361
DO52565	12482	1408
DO52568	7538	894
DO52569	494	52
DO52572	9582	1046
DO52574	13688	1590
DO52575	16582	1691
DO52576	13228	1502
DO52577	5000	615
DO52580	4186	466
DO52582	58612	5839
DO52583	2354	262
DO52584	6908	762
DO52585	9390	1060
DO52587	1758	217
DO52588	696	90
DO52589	248	24
DO52590	19870	2369
DO52591	12932	1534
DO52592	6088	781
DO52593	31650	3608
DO52594	9366	1089
DO52595	11630	1317
DO52596	17042	1958
DO52597	41862	4050
DO52598	16252	1810
DO52599	18804	2230
DO52600	17734	2140
DO52601	5552	655
DO52602	9504	1075
DO52603	25588	2961
DO52604	9472	1058
DO52605	62876	6312
DO52606	27190	2921
DO52608	12730	1484
DO52610	41634	4567
DO52611	33480	3705
DO52612	9564	1183
DO52613	78732	8632
DO52615	34080	3750
DO52616	17006	1894
DO52617	24102	2858
DO52618	27678	3114
DO52619	6690	756
DO52620	8694	956
DO52621	8984	1016
DO52622	3092	381
DO52623	4236	457
DO52625	3166	384
DO52626	4582	505
DO52627	1706	209
DO52629	2880	357
DO52630	1728	207
DO52631	4528	516
DO52632	4376	524
DO52633	2984	402
DO52636	5406	599
DO52639	33240	3602
DO52640	38878	4308
DO52641	20938	2247
DO52642	52450	5815
DO52643	19618	2194
DO52645	39124	4261
DO52646	12210	1487
DO52647	43910	4570
DO52648	120014	12608
DO52649	36458	4103
DO52650	102358	10929
DO52651	57074	6220
DO52652	57986	6394
DO52653	45622	4925
DO52654	58220	6635
DO52655	169096	18776
DO52656	18282	1933
DO52657	33400	3706
DO52658	18278	2004
DO52659	59356	6827
DO52661	44940	4726
DO52662	25312	2727
DO52663	109406	10905
DO52664	74118	7946
DO52665	78710	8593
DO52666	145860	16670
DO52667	146586	14489
DO52668	9896	1075
DO52669	31678	3428
DO52670	131906	13880
DO52671	71852	7950
DO52672	102322	10557
DO52673	13900	1519
DO52674	562068	47240
DO52675	101796	10834
DO52676	20158	2164
DO52677	35798	3820
DO52679	167882	18266
DO52680	19126	2129
DO52681	56542	6050
DO52682	66328	6867
DO52683	21276	2211
DO52684	157826	16088
DO52685	69618	7477
DO52686	687814	71168
DO52687	55162	6106
DO52688	36262	4097
DO52689	63392	6871
DO52690	29388	3267
DO52691	9358	998
DO52692	206494	21007
DO52693	51962	5562
DO52694	39498	4460
DO52695	22754	2559
DO52696	13080	1324
DO52698	10592	1226
DO52699	21240	2330
DO52700	14354	1611
DO52701	19166	2055
DO52702	13430	1483
DO52703	9102	1092
DO52704	17900	2000
DO52705	7332	830
DO52706	14156	1558
DO52707	16114	1670
DO52708	19124	2105
DO52709	17618	1957
DO52710	23378	2744
DO52711	14956	1636
DO52712	24720	2428
DO52713	14452	1548
DO52714	12154	1369
DO52716	9798	1133
DO52717	29642	3184
DO52718	13456	1389
DO52719	7710	861
DO52720	10434	1212
DO52721	13264	1435
DO52722	11460	1339
DO52724	16986	1876
DO52725	18552	2058
DO52726	6946	830
DO52727	5110	589
DO52729	5938	657
DO52731	2378	316
DO52732	12368	1358
DO52733	17514	2010
DO52735	8630	1052
DO52736	17538	1920
DO52737	13802	1541
DO52738	31498	3541
DO52739	12998	1535
DO52740	25768	2840
DO52742	12380	1449
DO52743	13042	1482
DO52744	13838	1633
DO52745	14768	1670
DO52747	11368	1345
DO52749	3584	387
DO52750	7610	867
DO52751	15380	1859
DO52752	11200	1282
DO52753	12798	1458
DO52754	3208	409
DO52756	11060	1250
DO52757	2538	338
DO52758	16246	1824
DO52760	17886	2117
DO52761	74	10
DO52762	8910	1003
DO52763	12160	1352
DO6350	13190	1553
DO6351	10252	1217
DO6352	12198	1359
DO6353	11048	1224
DO6354	7290	926
DO6360	9528	1106
DO6362	14584	1706
DO6364	10082	1198
DO6368	9486	1098
DO6370	16528	1913
DO6378	15034	1700
DO6382	9540	1072
DO6386	3778	450
DO6388	10186	1121
DO6390	5642	624
DO6394	11272	1269
DO6396	6088	672
DO6398	24064	2745
DO6402	17796	1952
DO6410	7770	894
DO6418	13650	1607
DO6428	14504	1658
DO6430	8860	1005
DO6432	20198	2262
DO6434	8182	903
DO6436	7452	871
DO6438	20160	2237
DO6450	11170	1253
DO6456	14006	1574
DO6470	13142	1424
DO6474	8466	975
DO6492	15260	1700
DO6504	12020	1413
DO6513	17054	1871
DO6549	9530	1197
DO6552	10292	1178
DO6558	8432	1016
DO6561	15994	1745
DO6580	9970	1191
DO6585	13544	1485
DO6610	10008	1170
DO6665	10448	1161
DO6690	12752	1415
DO6695	11000	1283
DO6742	14134	1644
DO6748	8192	946
DO6754	9372	1038
DO6898	14986	1655
DO6934	24226	2757
DO6940	10300	1166
DO6946	7752	887
DO7018	12168	1339
DO7024	12220	1313
DO7084	11854	1411
DO7108	13504	1540
DO7112	20296	2230
DO7124	10084	1182
DO7136	12328	1344
DO7166	14094	1561
DO7172	10600	1199
DO7196	19804	2139
DO7214	31226	3429
DO7280	16952	1847
DO7304	7470	799
DO7328	6024	713
DO7358	5180	612

## Sheet: Jaccard index
	Ovary-AdenoCA	CNS-PiloAstro	Liver-HCC	Panc-Endocrine	Kidney-RCC	Prost-AdenoCA	Lymph-BNHL	Panc-AdenoCA	Eso-AdenoCa	CNS-Medullo	Lymph-CLL	Skin-Melanoma	Stomach-AdenoCA	Breast-AdenoCa	Head-SCC	Lymph-NOS	Myeloid-AML	Biliary-AdenoCA	Bone-Osteosarc	Breast-DCIS	Breast-LobularCa	Myeloid-MPN	Myeloid-MDS	Bone-Cart	Bone-Epith
Ovary-AdenoCA	1	0.000124165	0.00351386	0.00117165	0.00195138	0.00233323	0.00271879	0.00336253	0.00321379	0.00101051	0.00116108	0.0041581	0.00189552	0.00222975	0.000617858	0.000165237	0.000119444	0.00195517	0.000846695	4.33187e-05	0.000133888	0.000259028	9.74706e-06	4.32739e-05	0.000135085
CNS-PiloAstro	0.000124165	1	0.000127591	0.000125097	0.000123095	0.000166676	0.000127641	0.000163269	0.000112839	0.000187374	0.000150303	0.000150016	0.000123809	0.000131614	0.000157644	6.64626e-05	7.34794e-05	0.000124382	0.000139036	4.28703e-05	9.39444e-05	0.000101147	0	2.77726e-05	4.3816e-05
Liver-HCC	0.00351386	0.000127591	1	0.0014361	0.00303458	0.00355651	0.00540158	0.00717852	0.010144	0.00118631	0.00131208	0.0137519	0.00296368	0.00348497	0.000655545	0.000175251	0.000135216	0.00276152	0.00100491	3.90185e-05	0.000149923	0.000243863	1.08983e-05	4.18849e-05	0.000147004
Panc-Endocrine	0.00117165	0.000125097	0.0014361	1	0.0010967	0.00130456	0.00126727	0.00153234	0.00134546	0.000780568	0.000767482	0.0017124	0.00108868	0.00124626	0.000577279	0.00013051	9.6684e-05	0.00115237	0.000671325	4.88708e-05	0.000153299	0.000237492	4.26593e-06	5.56945e-05	0.000138114
Kidney-RCC	0.00195138	0.000123095	0.00303458	0.0010967	1	0.00205499	0.00236506	0.0028127	0.00265039	0.00098964	0.00106027	0.00356592	0.00173909	0.00203415	0.000628599	0.000159955	0.000127102	0.00175719	0.000821161	3.50496e-05	0.000137412	0.00024561	8.20283e-06	6.56364e-05	0.000163858
Prost-AdenoCA	0.00233323	0.000166676	0.00355651	0.00130456	0.00205499	1	0.00275746	0.00376199	0.00330928	0.00129696	0.00121989	0.00419509	0.0020396	0.00240101	0.000658898	0.000179768	0.000157851	0.00204622	0.000936116	4.23261e-05	0.000157694	0.000287479	1.47547e-05	5.14947e-05	0.000146812
Lymph-BNHL	0.00271879	0.000127641	0.00540158	0.00126727	0.00236506	0.00275746	1	0.00487448	0.00797475	0.00112162	0.00263906	0.00651511	0.00323698	0.00271129	0.000650961	0.000413271	0.000125739	0.00232331	0.00100853	3.87213e-05	0.000124554	0.000223809	8.37203e-06	4.1377e-05	0.000128486
Panc-AdenoCA	0.00336253	0.000163269	0.00717852	0.00153234	0.0028127	0.00376199	0.00487448	1	0.00884194	0.00137623	0.00142853	0.00885901	0.00356735	0.0033794	0.000739039	0.000194971	0.000152237	0.00311557	0.00108558	4.7429e-05	0.000169261	0.000304094	1.5349e-05	6.2278e-05	0.000165097
Eso-AdenoCa	0.00321379	0.000112839	0.010144	0.00134546	0.00265039	0.00330928	0.00797475	0.00884194	1	0.00107068	0.00131402	0.0123579	0.00790347	0.00318923	0.00068381	0.000236646	0.000120131	0.00267743	0.00126497	3.66069e-05	0.000122197	0.000216353	1.33953e-05	4.19908e-05	0.000132766
CNS-Medullo	0.00101051	0.000187374	0.00118631	0.000780568	0.00098964	0.00129696	0.00112162	0.00137623	0.00107068	1	0.000888161	0.00137391	0.00102447	0.00107226	0.000591018	0.00012637	0.000177765	0.00107005	0.000657555	7.06737e-05	0.000138586	0.000278163	1.4845e-05	5.23583e-05	0.000171168
Lymph-CLL	0.00116108	0.000150303	0.00131208	0.000767482	0.00106027	0.00121989	0.00263906	0.00142853	0.00131402	0.000888161	1	0.00154286	0.00104964	0.00111576	0.000508288	0.000415997	0.00010213	0.00101797	0.000629129	4.24027e-05	0.000136004	0.000255238	4.80911e-06	5.1661e-05	0.00012191
Skin-Melanoma	0.0041581	0.000150016	0.0137519	0.0017124	0.00356592	0.00419509	0.00651511	0.00885901	0.0123579	0.00137391	0.00154286	1	0.00334056	0.00447176	0.000798966	0.000189404	0.000155121	0.00311769	0.00114511	4.27984e-05	0.00015926	0.000271201	1.10136e-05	5.03036e-05	0.000164062
Stomach-AdenoCA	0.00189552	0.000123809	0.00296368	0.00108868	0.00173909	0.0020396	0.00323698	0.00356735	0.00790347	0.00102447	0.00104964	0.00334056	1	0.00191676	0.000602768	0.000208525	0.000115247	0.00222761	0.00101732	5.94101e-05	0.000159626	0.000238323	1.3168e-05	5.67232e-05	0.000155485
Breast-AdenoCa	0.00222975	0.000131614	0.00348497	0.00124626	0.00203415	0.00240101	0.00271129	0.0033794	0.00318923	0.00107226	0.00111576	0.00447176	0.00191676	1	0.000701924	0.000181909	0.000134518	0.00186881	0.000927176	5.41747e-05	0.000158011	0.000295069	9.72204e-06	5.73306e-05	0.00017503
Head-SCC	0.000617858	0.000157644	0.000655545	0.000577279	0.000628599	0.000658898	0.000650961	0.000739039	0.00068381	0.000591018	0.000508288	0.000798966	0.000602768	0.000701924	1	0.000120742	0.000115554	0.000678438	0.000467619	3.90514e-05	0.000225772	0.000252896	2.37826e-05	1.93969e-05	0.000133755
Lymph-NOS	0.000165237	6.64626e-05	0.000175251	0.00013051	0.000159955	0.000179768	0.000413271	0.000194971	0.000236646	0.00012637	0.000415997	0.000189404	0.000208525	0.000181909	0.000120742	1	7.19349e-05	0.000178755	0.000147814	4.99406e-05	4.75424e-05	0.000122132	0	4.89462e-05	0.000103989
Myeloid-AML	0.000119444	7.34794e-05	0.000135216	9.6684e-05	0.000127102	0.000157851	0.000125739	0.000152237	0.000120131	0.000177765	0.00010213	0.000155121	0.000115247	0.000134518	0.000115554	7.19349e-05	1	0.000147011	8.24574e-05	0	7.45691e-05	0.0704549	0.0430664	6.61275e-05	8.49549e-05
Biliary-AdenoCA	0.00195517	0.000124382	0.00276152	0.00115237	0.00175719	0.00204622	0.00232331	0.00311557	0.00267743	0.00107005	0.00101797	0.00311769	0.00222761	0.00186881	0.000678438	0.000178755	0.000147011	1	0.000811771	4.05695e-05	0.000149002	0.000310697	9.6814e-06	3.53529e-05	0.000145747
Bone-Osteosarc	0.000846695	0.000139036	0.00100491	0.000671325	0.000821161	0.000936116	0.00100853	0.00108558	0.00126497	0.000657555	0.000629129	0.00114511	0.00101732	0.000927176	0.000467619	0.000147814	8.24574e-05	0.000811771	1	3.93697e-05	0.000173699	0.000194487	1.70337e-05	4.74584e-05	0.0001424
Breast-DCIS	4.33187e-05	4.28703e-05	3.90185e-05	4.88708e-05	3.50496e-05	4.23261e-05	3.87213e-05	4.7429e-05	3.66069e-05	7.06737e-05	4.24027e-05	4.27984e-05	5.94101e-05	5.41747e-05	3.90514e-05	4.99406e-05	0	4.05695e-05	3.93697e-05	1	0.000232322	7.32341e-05	0	0	0
Breast-LobularCa	0.000133888	9.39444e-05	0.000149923	0.000153299	0.000137412	0.000157694	0.000124554	0.000169261	0.000122197	0.000138586	0.000136004	0.00015926	0.000159626	0.000158011	0.000225772	4.75424e-05	7.45691e-05	0.000149002	0.000173699	0.000232322	1	8.82314e-05	1.45262e-05	0.000155089	0.000103235
Myeloid-MPN	0.000259028	0.000101147	0.000243863	0.000237492	0.00024561	0.000287479	0.000223809	0.000304094	0.000216353	0.000278163	0.000255238	0.000271201	0.000238323	0.000295069	0.000252896	0.000122132	0.0704549	0.000310697	0.000194487	7.32341e-05	8.82314e-05	1	4.54804e-05	6.40366e-05	0.000209575
Myeloid-MDS	9.74706e-06	0	1.08983e-05	4.26593e-06	8.20283e-06	1.47547e-05	8.37203e-06	1.5349e-05	1.33953e-05	1.4845e-05	4.80911e-06	1.10136e-05	1.3168e-05	9.72204e-06	2.37826e-05	0	0.0430664	9.6814e-06	1.70337e-05	0	1.45262e-05	4.54804e-05	1	0	1.51842e-05
Bone-Cart	4.32739e-05	2.77726e-05	4.18849e-05	5.56945e-05	6.56364e-05	5.14947e-05	4.1377e-05	6.2278e-05	4.19908e-05	5.23583e-05	5.1661e-05	5.03036e-05	5.67232e-05	5.73306e-05	1.93969e-05	4.89462e-05	6.61275e-05	3.53529e-05	4.74584e-05	0	0.000155089	6.40366e-05	0	1	1.23683e-05
Bone-Epith	0.000135085	4.3816e-05	0.000147004	0.000138114	0.000163858	0.000146812	0.000128486	0.000165097	0.000132766	0.000171168	0.00012191	0.000164062	0.000155485	0.00017503	0.000133755	0.000103989	8.49549e-05	0.000145747	0.0001424	0	0.000103235	0.000209575	1.51842e-05	1.23683e-05	1

## Sheet: Neomer overlaps
Project_Code	DO1000	DO1001	DO1002	DO1003	DO1004	DO1005	DO1006	DO1007	DO1008	DO1009	DO1010	DO1011	DO1012	DO1013	DO1014	DO1015	DO1016	DO1017	DO1018	DO1020	DO1076	DO10806	DO10807	DO10809	DO10811	DO10813	DO10815	DO10817	DO10819	DO10821	DO10823	DO10825	DO10829	DO10831	DO10833	DO10835	DO10837	DO10839	DO10840	DO10841	DO10843	DO10844	DO10858	DO217786	DO217787	DO217788	DO217800	DO217814	DO217817
Biliary-AdenoCA	0	0	0	0	0	0	0	0	0	0	0	0	0	0	0	0	0	0	0	0	0	0	0	0	0	0	0	0	0	0	0	0	0	0	0	0	0	0	0	0	0	0	0	0	0	0	0	0	0
Bone-Cart	0	0	0	0	0	0	0	0	0	0	0	0	0	0	0	0	0	0	0	0	0	0	0	0	0	0	0	0	0	0	0	0	0	0	0	0	0	0	0	0	0	0	0	0	0	0	0	0	0
Bone-Epith	0	0	0	0	0	0	0	0	0	0	0	0	0	0	0	0	0	0	0	0	0	0	0	0	0	0	0	0	0	0	0	0	0	0	0	0	0	0	0	0	0	0	0	0	0	0	0	0	0
Bone-Osteosarc	0	0	0	0	0	0	0	0	0	0	0	0	0	0	0	0	0	0	0	0	0	0	0	0	0	0	0	0	0	0	0	0	0	0	0	0	0	0	0	0	0	0	0	0	0	0	0	0	0
Breast-AdenoCa	0	15.1713	15.136	14.8436	16.0809	15.1721	15.9062	14.0943	13.413	13.3028	15.8346	15.9834	15.7384	14.4236	0	14.8311	15.0656	13.7737	14.8655	15.8399	18.0892	0	0	0	0	0	0	0	0	0	0	0	0	0	0	0	0	0	0	0	0	0	0	13.9874	13.8926	14.0854	13.1735	0	0
Breast-DCIS	13.4784	0	0	0	0	0	0	0	0	0	0	0	0	0	0	0	0	0	0	0	0	0	0	0	0	0	0	0	0	0	0	0	0	0	0	0	0	0	0	0	0	0	0	0	0	0	0	0	0
Breast-LobularCa	0	0	0	0	0	0	0	0	0	0	0	0	0	0	13.0551	0	0	0	0	0	0	0	0	0	0	0	0	0	0	0	0	0	0	0	0	0	0	0	0	0	0	0	0	0	0	0	0	0	0
CNS-Medullo	0	0	0	0	0	0	0	0	0	0	0	0	0	0	0	0	0	0	0	0	0	0	0	0	0	0	0	0	0	0	0	0	0	0	0	0	0	0	0	0	0	0	0	0	0	0	0	0	0
CNS-PiloAstro	0	0	0	0	0	0	0	0	0	0	0	0	0	0	0	0	0	0	0	0	0	0	0	0	0	0	0	0	0	0	0	0	0	0	0	0	0	0	0	0	0	0	0	0	0	0	0	0	0
Eso-AdenoCa	0	0	0	0	0	0	0	0	0	0	0	0	0	0	0	0	0	0	0	0	0	0	0	0	0	0	0	0	0	0	0	0	0	0	0	0	0	17.3509	17.2593	17.2062	15.6049	15.1653	19.2276	0	0	0	0	0	0
Head-SCC	0	0	0	0	0	0	0	0	0	0	0	0	0	0	0	0	0	0	0	0	0	0	0	0	0	0	0	0	0	0	0	0	0	0	0	0	0	0	0	0	0	0	0	0	0	0	0	0	0
Kidney-RCC	0	0	0	0	0	0	0	0	0	0	0	0	0	0	0	0	0	0	0	0	0	0	0	0	0	0	0	0	0	0	0	0	0	0	0	0	0	0	0	0	0	0	0	0	0	0	0	0	0
Liver-HCC	0	0	0	0	0	0	0	0	0	0	0	0	0	0	0	0	0	0	0	0	0	0	0	0	0	0	0	0	0	0	0	0	0	0	0	0	0	0	0	0	0	0	0	0	0	0	0	0	0
Lymph-BNHL	0	0	0	0	0	0	0	0	0	0	0	0	0	0	0	0	0	0	0	0	0	0	0	0	0	0	0	0	0	0	0	0	0	0	0	0	0	0	0	0	0	0	0	0	0	0	0	0	0
Lymph-CLL	0	0	0	0	0	0	0	0	0	0	0	0	0	0	0	0	0	0	0	0	0	0	0	0	0	0	0	0	0	0	0	0	0	0	0	0	0	0	0	0	0	0	0	0	0	0	0	0	0
Lymph-NOS	0	0	0	0	0	0	0	0	0	0	0	0	0	0	0	0	0	0	0	0	0	0	0	0	0	0	0	0	0	0	0	0	0	0	0	0	0	0	0	0	0	0	0	0	0	0	0	0	0
Myeloid-AML	0	0	0	0	0	0	0	0	0	0	0	0	0	0	0	0	0	0	0	0	0	0	0	0	0	0	0	0	0	0	0	0	0	0	0	0	0	0	0	0	0	0	0	0	0	0	0	0	0
Myeloid-MDS	0	0	0	0	0	0	0	0	0	0	0	0	0	0	0	0	0	0	0	0	0	0	0	0	0	0	0	0	0	0	0	0	0	0	0	0	0	0	0	0	0	0	0	0	0	0	0	0	0
Myeloid-MPN	0	0	0	0	0	0	0	0	0	0	0	0	0	0	0	0	0	0	0	0	0	0	0	0	0	0	0	0	0	0	0	0	0	0	0	0	0	0	0	0	0	0	0	0	0	0	0	0	0
Ovary-AdenoCA	0	0	0	0	0	0	0	0	0	0	0	0	0	0	0	0	0	0	0	0	0	0	0	0	0	0	0	0	0	0	0	0	0	0	0	0	0	0	0	0	0	0	0	0	0	0	0	0	0
Panc-AdenoCA	0	0	0	0	0	0	0	0	0	0	0	0	0	0	0	0	0	0	0	0	0	0	0	0	0	0	0	0	0	0	0	0	0	0	0	0	0	0	0	0	0	0	0	0	0	0	0	0	0
Panc-Endocrine	0	0	0	0	0	0	0	0	0	0	0	0	0	0	0	0	0	0	0	0	0	0	0	0	0	0	0	0	0	0	0	0	0	0	0	0	0	0	0	0	0	0	0	0	0	0	0	0	0
Prost-AdenoCA	0	0	0	0	0	0	0	0	0	0	0	0	0	0	0	0	0	0	0	0	0	15.6557	14.1775	15.1992	13.6927	13.1301	13.0726	13.018	12.5524	12.7429	13.2038	13.0689	12.7067	12.8331	13.1327	12.4622	10.2935	0	0	0	0	0	0	0	0	0	0	0	0
Skin-Melanoma	0	0	0	0	0	0	0	0	0	0	0	0	0	0	0	0	0	0	0	0	0	0	0	0	0	0	0	0	0	0	0	0	0	0	0	0	0	0	0	0	0	0	0	0	0	0	0	0	0
Stomach-AdenoCA	0	0	0	0	0	0	0	0	0	0	0	0	0	0	0	0	0	0	0	0	0	0	0	0	0	0	0	0	0	0	0	0	0	0	0	0	0	0	0	0	0	0	0	0	0	0	0	17.3171	8.51964
[truncated: 950 more columns]
