# Supplementary material for: Leveraging sequences missing from the human genome to diagnose cancer
Source: Commun Med (Lond). 2025 Aug 21;5:363. doi: 10.1038/s43856-025-01067-3 (PMC12371106; doi:10.1038/s43856-025-01067-3)
Supplement: Supplementary file 3 — Supplemental Data 1-6 [file 43856_2025_1067_MOESM3_ESM.zip › Supplemental Data/Supplemental Data 2 - Neomer driver mutations.xlsx]

## Sheet: Sheet1
Tissue	Bladder	Brain	Brain	Brain	Brain	Breast	Colorectal	Esophageal	Head/Neck	Kidney	Liver	Lung	Lung	Lung	Lung	Lymphoid	Lymphoid	Myeloid	Myeloid	Ovarian	Pancreas	Pancreas	Prostate	Skin	Stomach	Thyroid	Uterus
Cancer Type	BLCA	GBM	LGG	NB	MB	BRCA	COREAD	ESCA	HNSC	RCCC	HC	LUSC	NSCLC	LUAD	SCLC	DLBC	CLL	MM	AML	OV	PAAD	PA	PRAD	CM	STAD	THCA	UCEC
PIK3CA	0	430	118	16	48	4720	296	22	416	0	16	160	4	0	2	0	42	32	0	34	0	0	100	126	212	10	1180
TP53	730	1602	1246	0	64	4212	1260	752	3158	0	254	2096	98	2466	974	70	424	116	238	3330	1054	0	242	576	712	10	760
CDH1	122	0	0	0	0	620	0	18	36	26	0	30	0	36	0	0	0	0	0	0	0	0	16	106	160	0	0
MLL3	274	0	0	0	16	536	0	0	0	150	74	0	16	344	18	0	80	4	0	0	72	0	90	954	0	52	0
AKT1	0	0	0	0	0	532	20	0	56	48	0	0	0	16	4	0	0	0	0	0	0	0	16	202	0	0	64
MAP3K1	44	0	0	0	0	526	0	0	34	0	0	8	8	68	0	0	0	0	0	0	0	0	0	100	82	0	72
GATA3	0	0	0	0	0	402	28	0	0	0	0	118	0	0	0	0	0	0	0	0	0	0	0	168	70	0	0
ERBB2	0	0	0	0	0	344	0	0	0	0	0	0	6	306	0	0	0	0	0	58	0	0	0	0	0	0	0
HERC2	0	0	0	0	0	338	0	0	0	0	0	0	0	0	0	0	0	0	0	0	0	0	0	0	0	0	0
NCOR1	0	18	48	0	0	334	0	0	156	64	0	0	0	0	0	0	98	0	0	0	0	0	66	254	0	0	54
ANK3	62	16	0	36	0	320	0	0	0	0	0	0	0	0	88	0	0	0	0	0	0	0	0	2398	254	0	168
MACF1	0	0	0	14	0	292	0	40	292	0	90	0	0	0	0	0	0	26	0	0	0	0	0	0	224	0	0
ARID1A	192	76	46	24	48	276	178	80	0	126	34	140	0	132	38	32	86	0	0	26	28	0	8	0	248	0	494
MYH11	50	0	0	0	0	268	0	0	0	0	0	0	0	0	0	0	0	0	0	0	0	0	0	0	66	0	0
MTOR	22	0	42	0	0	264	0	62	92	392	0	0	0	0	24	0	20	0	0	0	0	0	0	0	0	0	0
SF3B1	4	4	0	0	0	258	8	14	78	0	44	48	0	44	0	0	370	38	12	0	64	0	0	204	56	0	0
FOXA1	0	0	0	0	0	256	0	0	0	0	0	0	0	0	0	0	0	0	0	0	0	0	250	0	0	0	0
RUNX1	0	0	0	0	0	246	18	0	22	0	0	0	0	0	0	0	0	0	226	0	0	0	0	116	42	0	10
MED12	66	0	0	0	0	244	54	18	0	0	0	0	0	0	42	0	70	0	42	18	0	0	32	0	116	0	0
CTCF	62	0	0	0	0	228	38	0	126	24	0	0	0	102	0	0	0	0	0	0	0	0	0	86	0	0	386
PTEN	38	712	48	0	0	226	20	0	92	116	18	182	30	122	26	0	0	0	0	20	0	0	14	280	102	14	1428
MLL2	404	0	24	6	132	220	36	68	594	0	0	372	0	0	30	22	10	0	0	28	0	0	90	0	0	0	0
MYH9	0	0	0	0	0	220	0	0	216	0	0	0	0	0	0	0	0	0	0	0	0	0	0	0	182	0	0
MAP2K4	0	0	0	0	0	216	44	10	0	0	0	0	0	18	0	0	0	0	0	0	58	0	0	42	26	0	42
ATM	114	0	0	18	0	210	72	28	54	158	0	0	0	0	0	0	144	0	0	0	24	0	54	0	0	0	100
TBX3	58	0	0	0	0	208	14	12	38	0	0	166	0	0	48	0	0	0	0	28	0	0	32	146	62	0	54
SPTAN1	0	42	0	0	0	204	0	78	148	0	0	82	0	0	34	0	0	0	0	0	0	0	0	0	0	0	0
TAF1	42	0	44	54	8	204	22	30	0	0	0	0	0	0	74	0	0	0	0	0	0	0	0	0	80	0	0
KDM5C	0	30	0	0	0	194	0	0	74	222	0	56	18	0	0	0	0	0	0	0	0	0	0	148	0	0	0
NF1	0	334	118	28	8	188	14	0	106	0	38	114	4	344	40	0	0	32	8	96	0	0	0	464	0	0	0
CHD4	0	0	0	0	0	184	60	20	0	0	0	0	0	0	0	56	0	0	24	116	0	0	38	0	0	0	270
HCFC1	0	0	0	0	0	184	0	0	0	0	0	0	0	0	0	0	0	0	0	0	0	0	0	0	0	0	0
PIK3R1	0	248	64	0	0	182	28	0	80	2	0	0	4	14	0	0	0	0	0	0	0	0	0	112	42	0	298
PTPRU	40	0	0	0	0	172	118	100	0	0	0	0	0	0	56	0	0	0	0	0	0	0	0	0	124	0	0
CDK12	66	0	18	0	0	170	32	0	78	0	0	0	0	68	12	0	0	0	0	84	0	0	0	0	0	30	0
ACVR1B	0	0	0	0	0	170	100	28	0	0	0	26	0	50	0	0	0	0	0	0	28	0	0	100	52	0	0
CBFB	0	0	0	0	0	170	0	0	0	0	0	0	0	0	0	0	0	0	6	0	0	0	0	52	0	0	0
KRAS	0	32	0	0	0	162	1992	0	0	0	0	8	48	2862	0	0	104	344	112	56	3974	16	0	44	272	56	1018
BCOR	16	0	0	0	8	160	26	0	0	82	0	0	0	0	0	0	18	0	0	0	0	0	38	0	84	0	0
EGFR	0	1848	130	0	0	158	50	40	200	156	0	106	26	1042	0	0	0	0	18	0	0	0	40	0	88	0	58
BRCA1	28	20	0	0	0	150	0	0	100	0	0	0	0	0	0	0	0	0	0	30	0	0	0	82	52	0	14
SVEP1	0	0	0	0	0	150	0	0	0	0	0	0	0	302	0	0	0	0	0	0	0	0	0	1144	0	0	0
ASH1L	0	0	0	0	0	148	0	0	0	76	22	0	0	0	8	0	0	18	0	14	0	0	0	0	72	0	0
ARID1B	54	0	10	0	12	148	0	0	164	86	50	134	56	0	40	0	0	0	0	0	0	0	28	366	110	0	0
CASP8	38	0	0	0	0	140	32	0	196	0	24	32	2	48	0	0	0	0	0	0	0	0	0	40	90	0	0
SMARCA4	0	0	126	0	176	138	0	198	226	0	0	0	42	276	0	50	0	0	0	72	0	0	0	0	136	0	0
MYH14	0	0	0	0	0	138	0	0	0	0	0	0	0	0	0	0	0	0	0	0	0	0	0	0	0	0	0
ASPM	0	0	0	0	0	132	48	46	0	0	0	0	0	0	106	0	0	6	0	20	0	0	0	286	0	0	0
MLLT4	0	0	0	0	0	132	0	0	0	0	0	0	0	0	0	0	0	0	0	0	0	0	0	0	0	0	0
ERBB4	0	0	0	0	0	130	0	0	0	0	0	0	0	0	0	0	0	0	0	0	0	0	0	622	0	0	0
PRKCZ	0	0	0	0	0	128	0	0	0	0	0	0	0	0	0	0	0	0	0	0	0	0	0	0	0	0	0
RB1	66	230	20	0	0	124	0	0	0	0	0	78	18	98	244	0	6	0	0	18	0	0	0	180	0	0	0
FBXW7	106	0	0	0	34	122	170	10	204	0	0	0	0	110	0	0	38	0	0	14	0	0	0	120	0	0	276
STAG2	80	76	0	0	0	120	28	0	44	0	0	0	0	0	0	0	4	0	36	52	0	0	0	110	0	0	0
TRIO	104	82	32	38	0	118	68	16	182	8	0	0	0	0	0	0	52	0	0	54	0	0	48	0	0	10	0
MLL	0	96	28	0	0	118	0	0	94	0	0	102	0	58	50	0	54	14	0	0	0	0	4	0	0	14	0
BRAF	28	108	0	0	0	116	100	0	68	0	0	0	10	158	0	0	6	74	0	10	0	106	42	3330	34	2948	22
CAD	82	88	16	0	0	116	104	0	66	48	0	0	0	0	0	0	0	0	0	0	0	0	0	0	104	0	0
ARFGEF2	24	30	32	0	0	112	0	30	52	0	0	28	20	0	0	0	0	0	0	0	0	0	2	322	0	0	0
FOXP1	0	0	0	0	0	112	8	0	114	0	0	42	0	0	0	0	0	0	0	0	0	0	0	254	94	0	0
MED23	0	0	0	0	0	112	0	0	0	0	0	0	0	0	0	0	0	0	0	0	0	0	0	0	0	0	0
NSD1	0	0	0	0	0	108	0	50	276	0	0	0	0	0	0	0	16	8	0	20	0	0	0	0	84	32	0
ATR	32	0	0	0	0	108	0	50	136	0	0	0	0	0	42	0	0	0	0	16	0	0	0	0	36	0	126
SETDB1	14	0	0	0	0	108	0	0	0	0	68	74	0	104	0	0	36	0	0	14	0	0	18	218	0	0	0
DDX3X	20	0	14	0	280	104	0	0	56	18	0	26	28	8	0	0	18	40	0	0	0	0	0	232	0	0	0
FN1	22	18	0	0	0	102	114	0	236	0	0	176	34	214	30	0	0	0	0	0	0	0	28	450	0	0	0
ARID2	0	2	0	0	26	102	0	64	120	48	6	0	0	0	4	0	0	12	0	0	22	0	0	398	0	22	0
SOS1	26	46	0	0	0	100	0	0	0	0	0	0	0	0	26	0	0	0	0	60	0	0	0	166	2	0	0
STAG1	52	0	0	40	0	98	0	0	0	0	0	26	0	52	0	0	0	0	0	4	0	0	0	114	0	0	0
BMPR2	50	0	0	0	0	96	8	0	62	28	0	0	0	8	34	0	0	0	0	54	0	0	0	110	0	0	16
BPTF	0	8	0	0	0	96	18	28	54	0	4	0	0	0	0	0	0	0	0	0	0	0	12	322	72	16	0
SRGAP1	0	0	0	0	0	96	0	0	0	0	0	0	0	0	0	0	0	0	0	0	0	0	0	0	0	0	0
EP300	202	0	0	0	0	94	44	34	196	0	0	0	0	14	102	32	50	0	0	0	0	0	32	274	0	0	164
MED24	52	0	0	0	0	94	38	0	0	30	0	54	14	64	0	0	0	0	0	0	0	0	0	224	0	0	0
BRCA2	0	0	0	0	0	92	0	0	0	0	0	0	0	0	0	0	0	0	0	12	0	0	12	0	0	0	0
ACO1	0	0	32	0	0	90	14	22	0	38	0	30	0	66	0	0	0	0	0	10	0	0	0	108	0	0	0
FMR1	0	0	0	0	22	88	0	0	28	8	0	40	2	64	0	0	0	0	0	18	0	0	0	14	0	0	0
APC	50	0	0	0	0	84	1150	0	90	0	22	0	24	248	0	0	0	32	0	0	0	0	24	0	50	0	0
ARHGAP35	68	10	0	0	0	84	0	24	108	0	24	0	0	0	0	0	0	16	0	0	0	0	0	178	60	0	190
FLT3	8	0	0	0	0	82	0	2	60	0	42	0	0	0	0	0	0	0	806	16	0	0	0	0	18	0	46
TCF7L2	0	0	0	0	0	82	246	0	0	0	0	0	24	14	0	0	0	0	0	6	0	0	0	0	42	0	0
SETD2	60	0	38	0	0	80	0	12	0	406	0	32	0	196	0	0	0	0	0	18	0	0	0	0	94	0	0
CCAR1	0	0	0	0	44	80	0	0	64	10	0	56	22	12	0	0	0	0	0	18	0	0	0	70	36	0	0
TCF12	0	0	12	0	0	80	4	0	18	42	0	0	8	50	0	0	0	0	0	0	0	0	0	180	0	0	0
NUP98	62	0	0	0	0	74	24	36	0	56	0	64	0	38	0	0	0	0	0	0	0	0	16	228	82	0	0
HLF	0	0	0	0	0	74	0	0	0	40	0	56	0	0	0	0	0	0	0	0	0	0	0	58	0	0	0
MYB	0	0	0	0	0	72	0	0	0	0	0	94	0	34	30	0	0	0	0	0	0	0	0	0	0	0	62
BRIP1	0	0	0	0	0	72	0	0	0	0	0	0	0	0	0	0	0	0	0	0	0	0	0	0	0	0	0
MAP3K13	0	0	0	0	0	72	0	0	0	0	0	0	0	0	0	0	0	0	0	0	0	0	0	0	0	0	0
NOTCH2	54	0	0	0	0	70	0	0	184	0	0	0	0	0	0	0	0	0	2	0	0	0	4	0	0	0	0
CIC	80	0	254	0	0	68	0	22	0	0	0	48	0	48	0	0	0	0	0	0	0	0	0	182	0	0	0
MGA	64	0	0	0	68	68	58	60	4	38	0	0	0	124	0	0	0	0	0	0	0	0	0	0	0	0	218
NR4A2	0	0	0	0	0	66	46	0	16	0	0	58	0	0	68	0	0	0	0	46	0	0	0	132	82	0	0
LRP6	0	16	0	36	0	66	0	18	0	20	0	0	0	0	0	0	0	0	0	0	0	0	0	290	0	0	0
PCSK6	6	0	0	0	0	66	0	0	0	32	0	24	0	78	0	0	0	0	0	0	0	0	0	0	0	0	0
ARID4B	0	0	0	0	0	66	0	0	0	0	0	0	0	0	0	0	0	0	0	0	0	0	0	0	0	0	0
BAP1	24	8	0	0	0	64	0	50	26	504	0	0	0	56	0	0	0	0	0	16	0	0	0	42	10	0	0
SMAD4	28	0	0	0	0	64	244	84	0	0	0	70	2	124	0	0	0	0	0	0	414	0	52	24	64	0	0
TOM1	0	0	0	0	0	60	0	0	0	0	0	56	0	24	0	0	0	0	0	54	0	0	0	0	0	0	0
G3BP2	34	0	0	0	0	60	0	0	18	34	0	66	0	24	0	0	0	0	0	0	0	0	20	48	18	0	44
HNRPDL	58	0	0	0	0	60	0	0	30	52	0	0	0	0	0	0	34	0	0	0	0	0	0	8	68	28	0
CEP290	28	0	0	0	0	58	0	48	50	0	28	0	0	0	0	0	0	6	0	0	0	0	10	116	56	0	0
INPP4B	0	0	0	0	0	58	0	0	0	0	0	0	0	0	0	0	0	0	0	0	0	0	0	0	0	0	0
SMARCD1	0	0	0	0	0	58	0	0	0	0	0	0	0	0	0	0	0	0	0	0	0	0	0	0	0	0	0
DDX5	46	0	0	0	0	56	0	22	0	10	0	0	0	8	0	0	0	0	0	4	0	0	0	22	44	0	0
PALB2	0	0	0	0	2	56	0	0	0	0	0	0	0	0	0	0	0	0	0	0	0	0	22	0	0	0	0
CSDE1	54	4	0	0	0	54	0	0	0	0	0	30	0	0	0	0	0	0	0	24	0	0	0	0	16	0	0
PTGS1	0	0	0	0	0	54	14	0	0	0	0	0	0	80	0	0	0	0	0	0	0	0	0	368	30	0	0
THRAP3	20	0	0	0	0	52	0	0	26	0	0	12	0	0	0	0	0	0	24	0	0	0	50	0	62	0	0
NF2	0	0	16	0	0	50	0	0	0	0	0	0	0	34	0	0	0	0	0	0	0	0	0	98	0	0	28
NOTCH1	96	0	220	28	0	48	0	0	1244	0	0	306	24	0	84	0	12	0	0	38	0	0	46	424	0	0	0
NUP107	52	10	0	0	0	48	0	54	20	0	0	4	20	28	18	0	0	0	0	0	0	0	0	154	14	0	0
DHX15	0	0	0	0	0	48	0	0	0	42	0	32	0	30	0	0	0	0	0	0	0	0	0	98	50	0	26
STIP1	0	0	0	0	0	48	0	0	14	0	0	0	0	54	0	0	0	0	0	0	0	0	0	0	42	0	46
ACSL6	16	0	0	0	0	48	14	60	0	0	0	12	2	0	0	0	0	0	0	0	0	0	0	0	38	0	0
EIF4G1	54	0	0	0	0	46	0	2	0	44	0	0	10	158	0	0	0	0	0	0	0	0	2	294	112	0	40
CSNK1G3	0	0	0	0	0	46	0	20	0	0	0	0	0	32	0	0	0	0	0	0	0	0	0	74	30	0	20
PIK3R3	0	0	0	0	0	46	0	0	26	0	0	30	0	24	0	0	0	0	0	0	0	0	0	54	0	0	18
RPGR	0	0	0	0	0	46	0	0	0	0	0	0	0	0	0	0	0	0	0	0	0	0	0	0	0	0	0
MECOM	44	0	14	18	0	44	10	0	0	0	0	0	0	0	0	0	0	22	0	14	0	0	18	534	34	0	0
ERBB2IP	10	0	0	0	0	44	0	8	0	58	0	48	0	42	0	0	26	0	0	12	0	0	0	54	56	0	0
CHD2	0	0	0	0	0	44	0	0	0	36	0	60	0	36	0	0	104	0	0	0	0	0	2	340	0	0	0
CHD9	26	0	0	0	0	44	30	0	68	0	0	0	0	0	0	0	0	30	0	0	0	0	18	300	0	0	14
CLTC	74	34	0	0	0	44	0	16	0	56	0	0	0	0	0	0	0	0	0	0	0	0	0	134	88	0	38
LCP1	0	0	0	0	0	44	0	0	0	0	0	0	0	22	0	0	0	0	0	0	0	0	0	76	22	0	0
AFF4	28	0	0	0	0	42	0	32	0	0	0	62	10	46	0	0	0	0	0	24	0	0	0	130	60	0	0
ITSN1	0	0	0	0	0	42	0	4	0	0	2	36	0	0	12	0	0	0	0	4	0	0	0	142	0	0	0
FUBP1	0	0	94	0	0	42	0	0	62	0	0	36	0	28	0	0	0	0	0	0	0	0	0	40	40	0	50
TBL1XR1	4	0	0	0	0	42	0	0	24	28	26	70	0	32	0	0	0	0	0	0	0	0	0	0	12	0	12
FUS	72	0	0	0	0	42	0	0	0	88	0	0	0	0	0	0	0	0	0	0	0	0	0	0	0	0	0
TFDP1	0	0	0	0	0	40	0	0	68	0	0	36	24	144	0	0	0	0	0	20	0	0	0	106	14	0	116
ATF1	0	0	0	0	0	40	0	0	0	0	0	0	0	0	0	0	0	0	0	6	0	0	0	28	0	0	26
TNPO1	44	0	0	0	0	40	0	0	0	0	0	10	0	40	0	0	0	0	0	0	0	0	0	96	22	0	0
SFPQ	8	0	0	0	0	40	0	0	0	0	0	0	0	24	0	0	0	0	0	0	0	0	0	80	0	0	0
DIS3	0	24	0	0	0	38	62	0	0	12	0	0	0	0	0	0	0	0	10	0	0	0	0	34	0	0	54
STK4	14	0	0	0	0	38	0	0	0	0	0	2	0	42	0	0	0	0	0	0	0	0	0	0	22	0	0
NRAS	56	0	0	26	0	36	110	0	0	0	0	0	0	60	0	0	90	320	64	60	0	0	0	1498	26	600	68
HRAS	96	0	0	26	0	36	0	0	342	0	0	108	0	0	0	0	0	0	0	0	0	0	46	78	0	312	0
PAX5	0	26	0	0	0	36	0	26	62	0	0	74	0	184	0	0	0	0	0	0	0	0	0	190	0	0	0
CUL1	0	26	0	0	0	36	0	0	100	38	0	38	0	0	0	0	0	0	8	0	0	0	0	62	78	0	68
MUC20	0	0	0	0	0	36	0	0	20	0	0	56	0	0	0	0	0	0	0	0	0	0	0	0	0	0	42
KLF4	0	0	0	14	0	34	0	0	0	0	0	0	0	0	0	0	0	0	0	0	0	0	0	116	28	0	56
RBBP7	0	0	0	0	0	34	0	0	0	0	0	0	0	0	0	0	0	0	0	0	0	0	0	60	56	0	24
EIF4A2	36	0	0	0	0	32	0	0	0	30	0	26	0	52	0	0	0	0	0	26	0	0	0	74	20	0	42
MAX	0	36	12	0	0	32	0	0	0	64	0	0	0	34	0	0	0	0	0	0	0	0	0	0	0	0	120
ARNTL	0	0	0	0	0	32	30	2	0	0	0	10	20	0	0	0	0	0	0	0	0	0	0	0	0	0	36
GPS2	40	0	0	0	0	32	0	0	0	0	0	0	0	0	0	0	0	0	0	0	0	0	0	0	0	0	56
TGFBR2	6	22	0	0	0	30	92	36	124	0	0	74	0	38	0	0	0	0	0	26	154	0	0	196	0	0	72
KEAP1	126	0	0	0	0	30	0	0	0	70	0	394	76	732	0	0	0	0	0	0	0	0	36	0	0	0	0
PBRM1	0	2	0	0	0	30	0	0	30	498	14	0	0	26	0	0	18	32	0	0	4	0	0	0	0	0	0
ELF1	26	0	0	0	0	30	0	0	68	26	0	28	2	0	0	0	0	0	0	0	0	0	0	54	0	0	0
BTK	0	0	0	0	0	30	0	0	0	0	0	0	0	0	0	0	0	0	0	0	0	0	0	0	0	0	0
ESR1	0	0	0	0	0	30	0	0	0	0	0	0	0	0	0	0	0	0	0	0	0	0	0	0	0	0	0
NDRG1	24	0	0	0	0	28	0	0	0	0	0	28	0	0	0	0	0	0	0	46	0	0	0	76	0	0	52
PIK3CB	48	54	0	26	0	28	0	0	0	0	0	16	0	0	0	0	0	0	0	0	0	0	4	326	18	0	0
CLASP2	24	0	0	0	0	26	0	0	36	0	0	42	0	66	0	0	26	0	0	22	0	0	0	154	32	0	0
MLH1	22	0	0	0	0	26	0	0	0	0	0	16	0	70	0	0	0	0	0	14	0	0	0	112	8	0	52
IDH1	46	284	1628	0	0	26	0	0	0	18	12	12	0	38	0	0	10	0	352	0	0	0	46	292	0	0	46
CNOT3	0	0	0	0	0	26	0	4	0	46	0	16	4	34	0	0	0	0	0	0	0	0	54	56	0	0	0
CDKN1B	48	0	0	0	0	26	8	26	38	0	0	0	0	36	0	0	0	0	0	0	0	0	12	0	0	0	40
POLR2B	0	0	0	0	0	24	6	0	30	0	0	0	14	34	0	0	0	0	0	28	0	0	0	136	30	0	0
MSR1	0	0	0	0	0	24	0	24	12	0	0	0	14	16	38	0	0	0	0	0	0	0	0	144	50	0	0
HSPA8	90	0	0	0	0	24	0	0	20	0	0	42	2	36	0	0	0	0	0	0	0	0	22	78	0	0	0
GOLGA5	28	0	0	0	0	22	44	0	0	0	0	18	0	0	0	0	0	0	0	34	0	0	0	52	48	0	0
CARM1	80	24	0	0	0	22	0	0	60	0	0	0	0	36	0	0	18	0	0	0	0	0	0	0	0	0	22
CCT5	6	0	0	0	0	20	0	0	50	0	0	0	0	50	14	0	0	0	0	26	0	0	0	72	50	0	0
EIF2C3	0	0	0	16	0	20	0	0	78	36	0	32	0	24	0	0	0	0	0	0	0	0	0	0	0	0	10
RFC4	0	0	0	0	0	20	0	0	0	0	0	0	0	0	0	0	0	0	0	0	0	0	0	0	0	0	0
STK11	0	0	0	0	0	18	0	0	0	0	0	48	0	784	0	0	0	0	0	0	0	0	0	62	0	0	0
CLSPN	8	0	0	0	0	16	6	0	28	0	0	0	0	30	20	0	6	0	0	40	0	0	0	82	0	0	0
CHEK2	16	0	18	0	0	16	0	0	0	52	0	24	0	24	14	0	0	0	0	0	0	0	140	72	58	0	30
AQR	24	36	0	0	0	16	0	0	0	0	0	86	0	0	0	0	0	0	0	0	0	0	26	126	106	0	0
PIP5K1A	40	0	0	0	0	16	0	0	0	0	0	32	0	74	0	0	0	0	0	0	0	0	0	98	70	0	0
ACTB	60	0	0	0	0	16	0	0	90	0	0	0	0	0	0	62	0	0	0	0	0	0	0	0	0	0	40
RHEB	0	0	0	0	0	16	0	0	0	0	0	0	0	16	0	0	0	0	0	0	0	0	0	86	0	0	48
ATIC	0	0	0	0	0	14	0	0	20	0	0	0	0	10	0	0	0	0	0	32	0	0	36	152	70	0	48
ERCC2	228	0	0	0	0	12	0	22	0	0	0	0	0	82	0	0	0	0	0	0	0	0	24	70	56	0	0
SEC24D	0	0	0	0	0	12	0	0	10	14	0	28	14	0	0	0	0	0	0	0	0	0	0	88	0	0	0
MKL1	0	0	0	0	0	8	0	0	0	12	0	74	12	12	0	0	0	0	0	60	0	0	0	304	56	0	16
SOS2	22	0	0	0	0	8	52	0	0	0	0	0	0	0	8	0	0	0	0	0	0	0	0	122	4	0	0
RPL5	0	24	0	0	0	8	0	0	0	44	0	20	0	0	0	0	0	0	0	0	0	0	0	62	0	0	12
RBM5	18	0	0	0	0	8	0	0	0	0	0	0	0	34	0	0	0	0	0	0	0	0	0	0	28	0	62
HLA-A	44	0	0	0	0	6	0	0	224	0	0	84	0	80	0	0	0	0	0	0	0	0	0	168	44	0	0
SUZ12	14	0	0	0	0	4	0	0	0	0	0	42	0	0	0	0	0	0	18	0	0	0	0	44	30	0	10
KIT	0	0	0	0	0	0	0	0	0	0	0	0	0	0	0	0	0	0	80	86	0	0	0	80	0	0	0
PPP2R1A	0	0	0	0	0	0	70	0	66	30	0	0	0	48	0	0	0	0	0	78	0	0	0	24	32	12	412
FAM123B	18	0	14	0	0	0	102	0	0	24	0	0	0	0	40	0	0	0	0	72	0	0	0	0	62	0	126
GNAS	24	0	0	0	0	0	94	0	40	0	0	0	0	0	8	0	0	0	0	58	18	0	0	0	0	32	0
CTNNB1	22	0	0	0	194	0	82	18	52	0	152	74	0	92	0	0	0	0	0	56	0	0	60	148	146	26	392
OPCML	0	0	0	0	0	0	0	0	0	0	0	0	0	0	0	0	0	0	0	56	0	0	0	0	0	0	0
SIN3A	0	4	0	0	0	0	0	0	72	16	0	48	0	44	88	0	0	0	0	52	0	0	0	0	54	0	0
BAZ2B	0	0	0	0	0	0	0	0	134	0	0	0	28	166	4	0	0	0	0	48	0	0	0	220	0	0	58
MAP4K3	68	24	0	0	0	0	0	0	22	0	0	0	0	40	0	0	0	0	0	42	0	0	0	62	0	0	0
CUL2	34	0	0	0	0	0	0	0	0	0	0	0	0	40	0	0	0	0	0	40	0	0	22	50	20	0	0
DLG1	28	0	0	0	0	0	0	26	0	0	0	18	0	0	0	0	0	0	0	34	0	0	0	108	32	0	0
ERCC6	0	0	0	0	0	0	0	0	0	0	0	0	0	0	0	0	0	0	0	34	0	0	0	0	0	0	0
RNF43	0	0	0	0	0	0	58	0	0	0	0	0	0	0	0	0	0	0	0	32	0	0	0	0	0	0	0
DNMT3A	0	0	0	0	0	0	16	0	220	0	0	0	10	158	0	0	0	0	576	26	0	0	0	188	38	0	38
MAP3K4	34	46	0	0	0	0	28	20	0	0	0	34	0	178	0	0	0	0	0	26	0	0	0	162	0	0	0
HGF	0	0	30	0	0	0	0	32	0	0	0	0	38	0	76	0	0	0	0	26	0	0	12	0	0	0	84
HDAC3	0	0	0	0	0	0	0	0	0	0	0	0	0	0	0	0	0	0	0	26	0	0	0	134	48	0	30
EIF2AK3	24	0	0	0	0	0	0	36	0	42	0	0	0	56	4	0	0	0	0	24	0	0	14	158	50	0	4
ATRX	0	90	274	6	0	0	26	16	144	0	18	0	0	0	24	0	30	0	0	22	0	0	32	182	74	0	0
GNAI2	0	0	0	0	0	0	0	0	0	0	0	0	0	0	0	0	0	0	0	22	0	0	0	0	0	0	0
PMS1	0	0	0	0	0	0	0	0	0	0	0	0	0	0	0	0	0	0	0	22	0	0	0	0	0	0	0
TJP1	0	52	22	0	0	0	0	0	0	4	0	0	0	0	48	0	0	0	0	20	0	0	40	0	82	42	0
RHOA	34	0	0	0	0	0	0	12	30	0	0	0	0	0	0	0	0	0	0	18	0	0	0	70	22	0	0
NCKAP1	0	0	0	0	0	0	0	30	68	0	0	0	0	16	16	0	0	0	0	14	0	0	0	60	58	0	6
ERCC4	0	0	0	0	0	0	0	0	0	0	0	0	0	0	0	0	0	0	0	14	0	0	0	138	0	0	0
MSH2	0	0	0	0	0	0	0	0	0	0	0	0	0	0	0	0	0	0	0	14	0	0	0	0	0	0	0
DICER1	16	0	0	0	0	0	0	0	90	44	0	0	0	0	74	0	0	0	0	10	0	0	0	174	0	42	136
ACTG1	32	0	0	0	0	0	0	0	36	58	0	0	0	74	0	0	36	0	0	8	0	0	28	152	0	0	110
MYH10	72	0	0	0	0	0	12	0	0	0	0	0	0	6	0	0	0	8	0	8	0	0	36	0	0	0	128
CHD1L	0	0	0	0	0	0	0	0	0	0	0	18	0	26	24	0	0	0	0	8	0	0	0	104	48	0	0
TP53BP1	20	0	0	0	0	0	18	24	0	14	0	0	2	50	0	0	0	0	0	8	0	0	14	0	42	0	16
CASP1	0	14	0	0	0	0	0	0	4	0	0	0	0	0	0	0	0	0	0	6	0	0	12	24	0	0	0
HSP90AA1	88	0	0	0	0	0	0	0	0	0	0	54	10	52	0	0	0	0	0	4	0	0	0	0	0	0	0
VHL	0	0	0	0	0	0	0	0	0	3454	0	0	0	0	0	0	0	0	0	0	0	0	0	112	0	0	16
CDKN2A	48	0	0	0	0	0	0	214	1080	0	0	366	0	376	0	0	0	0	0	0	382	0	0	1022	92	0	0
FAT1	150	50	22	0	0	0	0	0	908	0	0	0	0	380	94	0	0	0	0	0	0	0	6	0	0	0	0
TRRAP	0	0	0	0	0	0	0	0	0	0	0	0	0	0	0	0	0	0	0	0	0	0	0	1248	0	0	0
FRG1B	50	60	122	0	0	0	0	0	248	0	0	0	0	0	0	0	0	0	0	0	0	0	178	174	0	330	0
ALK	0	0	0	104	0	0	0	0	0	0	0	0	46	400	0	0	0	0	0	0	0	0	0	336	0	0	90
COL1A1	0	0	0	16	0	0	0	0	92	0	0	0	18	62	0	0	0	0	0	0	0	0	0	702	60	0	0
BCLAF1	26	0	0	0	26	0	0	18	0	14	0	0	0	0	44	0	0	0	0	0	0	0	16	600	0	0	42
FGFR2	16	0	0	0	0	0	0	32	58	0	0	48	0	106	0	0	44	24	0	0	0	0	14	0	104	0	320
CHD3	70	0	0	0	0	0	0	0	0	0	0	58	10	0	0	0	0	0	0	0	0	0	36	242	80	56	178
KDM6A	228	16	0	0	34	0	0	0	40	40	0	0	6	4	80	0	84	12	10	0	6	0	16	86	44	0	10
CUX1	0	0	0	0	0	0	18	0	0	0	0	0	0	0	0	0	0	0	0	0	0	0	20	468	0	0	160
NFE2L2	70	0	0	0	0	0	0	24	122	22	68	120	12	58	0	0	0	0	0	0	0	0	0	48	36	0	60
HDAC9	0	50	0	0	0	0	0	0	0	8	0	0	0	0	0	0	0	0	0	0	0	0	0	568	0	0	0
FGFR3	220	0	0	0	0	0	18	0	0	0	0	96	0	16	0	0	36	0	0	0	0	0	0	212	0	0	0
MYC	0	0	0	0	0	0	0	0	0	0	0	0	0	0	0	536	46	0	0	0	0	0	0	0	0	0	0
ERBB3	138	0	0	0	0	0	0	0	0	0	0	0	0	0	0	0	0	0	0	0	0	0	0	126	202	0	104
SOX9	0	86	0	0	0	0	106	28	64	44	0	0	0	64	0	0	0	0	0	0	0	0	0	72	84	0	0
CREBBP	0	0	0	26	42	0	58	64	0	0	0	0	56	80	52	56	106	0	0	0	0	0	0	0	0	0	0
PTPN11	0	44	8	40	0	0	32	0	0	0	0	44	0	164	0	0	12	0	62	0	0	22	0	0	46	0	52
MAP2K1	0	0	0	0	0	0	18	0	0	0	0	30	0	84	0	0	0	0	0	0	0	0	0	338	54	0	0
CHD6	0	0	0	0	0	0	0	0	0	0	0	0	0	0	0	0	0	0	0	0	0	0	0	506	0	0	0
PRPF8	0	6	0	0	0	0	0	0	98	0	0	84	0	122	0	0	0	0	26	0	0	0	44	0	0	40	78
TCF4	0	0	0	0	14	0	0	0	12	0	0	0	0	70	0	0	0	0	0	0	0	0	0	332	54	0	0
IDH2	0	0	140	0	0	0	30	0	0	0	0	0	0	0	0	0	0	0	224	0	0	0	0	84	0	0	0
SPOP	0	0	0	0	0	0	0	0	78	0	0	0	0	0	0	0	0	0	0	0	0	0	160	94	28	0	114
RET	0	0	0	0	0	0	0	0	0	0	0	0	8	0	0	0	0	0	0	0	0	0	0	426	0	38	0
SMAD2	0	0	0	0	0	0	146	0	36	38	0	36	0	16	0	0	0	0	0	0	0	0	0	60	86	0	44
ARHGAP26	10	0	12	0	0	0	0	28	0	56	0	0	0	58	0	0	0	18	0	0	0	0	0	206	18	52	0
MYD88	0	0	0	0	0	0	0	0	0	0	0	0	0	0	0	0	442	0	0	0	0	0	0	0	0	0	0
MET	52	40	22	12	0	0	0	10	2	38	0	22	18	136	0	0	0	0	0	0	0	0	0	0	66	0	12
TRERF1	0	0	0	0	0	0	0	0	0	0	0	0	0	0	0	0	0	0	0	0	0	0	0	422	0	0	0
EZH2	0	44	0	0	0	0	0	8	54	12	0	52	0	70	0	0	0	0	68	0	0	0	0	100	8	0	0
SRGAP3	0	0	0	0	0	0	62	48	0	34	0	62	22	0	0	0	0	26	0	0	0	0	0	0	124	0	34
BLM	24	0	0	0	0	0	0	0	0	0	40	12	2	66	0	0	22	26	0	0	0	0	0	206	0	0	0
RASA1	8	0	0	0	0	0	0	0	62	32	0	88	0	38	0	0	0	0	0	0	0	0	0	66	104	0	0
SMC1A	30	0	0	0	0	0	30	14	24	38	0	0	0	68	0	0	0	0	0	0	0	0	0	86	52	0	50
USP6	0	0	0	0	0	0	0	0	0	0	0	0	0	0	0	0	0	0	0	0	0	0	0	390	0	0	0
ARHGEF6	0	10	30	0	0	0	0	0	22	0	0	16	0	0	0	0	0	0	0	0	0	0	0	78	114	0	110
PDGFRA	0	0	0	0	0	0	0	0	0	0	0	0	0	0	0	0	0	0	0	0	0	0	10	358	0	0	0
PIK3C2B	0	0	0	0	0	0	0	0	0	0	0	0	0	0	0	0	0	0	0	0	0	0	0	364	0	0	0
KDR	0	72	0	0	0	0	0	0	0	0	0	0	4	282	0	0	0	0	0	0	0	0	0	0	0	0	0
TJP2	0	0	0	0	0	0	0	0	50	14	0	20	0	0	0	0	0	0	0	0	0	0	14	170	88	0	0
U2AF1	0	0	0	0	0	0	0	0	58	0	0	0	0	104	0	0	0	0	154	0	0	0	0	0	0	0	32
BRWD1	0	0	0	0	0	0	56	0	52	0	0	0	0	12	8	0	0	0	0	0	0	0	2	198	0	0	0
IREB2	40	0	0	0	0	0	0	14	34	0	0	54	0	28	0	0	0	0	0	0	0	0	0	122	32	0	2
RBM10	0	0	0	0	0	0	88	0	0	0	0	22	32	182	0	0	0	0	0	0	0	0	0	0	0	0	0
TAOK2	44	0	0	0	0	0	0	12	58	16	0	58	0	84	0	0	0	0	0	0	0	0	6	0	46	0	0
ARHGAP29	0	0	0	0	0	0	0	0	0	0	0	0	0	0	0	0	0	0	0	0	0	0	0	318	0	0	0
TAOK1	4	0	0	0	0	0	0	36	64	0	0	0	0	48	0	0	0	0	0	0	0	0	0	164	0	0	0
CAT	24	0	0	0	0	0	0	0	10	24	0	0	0	42	0	0	0	0	0	0	0	0	16	120	48	0	28
PRRX1	0	0	0	0	0	0	0	0	56	0	0	0	0	38	0	0	0	0	0	0	0	0	0	134	38	0	38
MAGI2	0	0	0	0	0	0	0	0	0	0	0	0	0	0	0	0	0	0	0	0	0	0	0	300	0	0	0
RGS3	0	0	0	0	0	0	0	0	0	0	0	86	0	0	0	0	0	0	0	0	0	0	0	210	0	0	0
NCF2	58	32	0	0	0	0	0	0	62	0	0	40	0	0	0	0	0	0	0	0	0	0	0	90	0	0	12
POM121	0	0	0	0	0	0	0	0	0	0	0	0	0	0	0	0	0	0	0	0	0	0	0	292	0	0	0
NFATC4	0	18	0	0	0	0	0	0	10	0	24	10	16	0	0	0	0	0	0	0	0	0	0	208	0	0	0
ARHGEF2	0	0	0	0	0	0	0	0	0	0	0	0	0	0	0	0	0	0	0	0	0	0	0	284	0	0	0
MEN1	0	60	0	0	0	0	0	0	36	0	0	22	0	32	0	0	0	0	0	0	0	0	0	124	0	0	0
KLF6	24	0	0	0	0	0	0	0	64	0	0	0	0	52	0	0	0	0	0	0	0	0	0	118	14	0	0
CDC73	0	0	0	0	0	0	60	0	0	4	0	50	0	0	0	0	0	4	0	0	0	0	0	110	42	0	0
ELF3	50	0	0	0	0	0	56	4	0	0	0	0	0	0	0	0	0	0	0	0	0	0	0	94	66	0	0
ACTG2	0	0	0	0	0	0	0	0	0	0	0	84	0	94	0	0	0	0	0	0	0	0	0	80	8	0	0
CNOT4	0	0	0	0	0	0	0	0	14	50	0	86	18	48	0	0	0	0	0	0	0	0	0	0	14	0	30
CUL3	0	0	0	0	0	0	0	18	70	0	0	0	0	18	0	0	0	0	0	0	0	0	46	90	18	0	0
NPM1	0	0	0	0	0	0	0	0	0	0	0	0	0	26	0	0	0	0	186	0	0	0	0	40	0	0	0
HLA-B	0	0	0	0	0	0	0	0	100	0	0	0	0	0	0	0	0	0	0	0	0	0	0	44	106	0	0
RAD21	26	0	0	0	0	0	6	38	4	0	0	26	2	0	30	0	0	0	6	0	0	0	0	64	16	0	32
SYK	0	0	0	0	0	0	0	0	0	0	0	0	0	0	0	0	0	0	0	0	0	0	0	250	0	0	0
PER1	0	0	0	0	0	0	0	0	0	0	0	0	0	0	0	0	0	0	0	0	0	0	0	246	0	0	0
ARID5B	0	0	0	0	0	0	0	0	0	0	0	0	0	0	0	0	0	0	0	0	0	0	0	0	0	0	240
CNOT1	18	24	0	0	0	0	20	52	0	0	12	0	0	0	0	0	0	0	0	0	0	0	28	0	84	0	0
IRS2	28	0	0	0	0	0	0	54	34	0	0	24	0	42	0	0	0	0	0	0	0	0	26	0	28	0	0
CDKN1A	70	0	0	0	0	0	0	0	0	0	0	6	16	0	0	0	0	0	0	0	0	0	0	142	0	0	0
CSDA	0	0	0	0	0	0	0	0	0	34	0	96	0	0	0	0	0	0	0	0	0	0	0	34	68	0	0
FXR1	0	0	0	0	0	0	8	0	0	0	0	68	2	14	0	0	0	38	0	0	0	0	0	58	0	0	40
MAP3K11	0	0	0	0	0	0	0	0	0	0	0	0	0	0	0	0	0	0	0	0	0	0	0	226	0	0	0
MFNG	0	0	0	0	0	0	0	0	0	0	0	0	0	0	0	0	0	0	0	0	0	0	0	224	0	0	0
CYTH4	0	0	0	0	0	0	0	0	0	0	0	0	0	0	0	0	0	0	0	0	0	0	0	220	0	0	0
FAT2	0	0	0	0	0	0	0	0	220	0	0	0	0	0	0	0	0	0	0	0	0	0	0	0	0	0	0
SYNCRIP	0	0	0	0	0	0	0	22	0	0	0	82	0	42	0	0	0	0	0	0	0	0	0	50	0	0	24
PTCH1	0	0	0	0	216	0	0	0	0	0	0	0	0	0	0	0	0	0	0	0	0	0	0	0	0	0	0
CCND1	0	0	0	0	0	0	0	0	0	0	0	0	0	0	0	0	0	0	0	0	0	0	0	0	0	0	214
LRPPRC	0	0	0	0	0	0	0	0	0	0	0	0	0	0	0	0	0	0	0	0	0	0	0	214	0	0	0
NR2F2	0	28	0	0	0	0	36	0	0	0	0	0	0	0	0	0	0	0	0	0	0	0	0	86	36	0	28
NTRK2	0	0	0	0	0	0	0	0	0	0	0	0	0	212	0	0	0	0	0	0	0	0	0	0	0	0	0
WASF3	0	0	0	0	0	0	0	0	0	0	0	0	0	0	0	0	0	0	0	0	0	0	0	208	0	0	0
EIF4G3	0	0	0	0	0	0	0	0	0	0	0	0	0	0	0	0	0	0	0	0	0	0	0	204	0	0	0
NEDD4L	0	28	20	0	0	0	0	0	50	0	0	0	0	48	0	0	0	0	0	0	0	0	0	0	6	0	50
PPP6C	0	0	0	0	0	0	0	0	0	0	0	0	0	0	0	0	0	0	0	0	0	0	0	202	0	0	0
INPPL1	0	0	0	0	0	0	0	0	0	0	0	0	0	0	0	0	0	0	0	0	0	0	0	0	0	0	200
ITGA9	0	0	0	0	0	0	0	0	0	0	0	0	0	0	0	0	0	0	0	0	0	0	0	198	0	0	0
C15orf55	0	0	0	0	0	0	0	0	0	0	0	0	0	0	0	0	0	0	0	0	0	0	0	196	0	0	0
ING1	0	0	0	0	0	0	0	0	60	0	0	0	0	0	0	0	0	0	0	0	0	0	0	0	0	0	136
MMP2	0	0	0	0	0	0	0	0	0	0	0	0	0	196	0	0	0	0	0	0	0	0	0	0	0	0	0
EPHA2	0	0	0	0	0	0	0	0	162	0	0	30	0	0	0	0	0	0	0	0	0	0	0	0	0	0	0
GNA11	0	0	0	0	0	0	0	0	0	0	0	0	0	0	0	0	0	0	0	0	0	0	0	148	42	0	0
MCM3	0	0	0	0	0	0	0	0	0	0	0	0	0	0	0	0	0	0	0	0	0	0	0	188	0	0	0
SOX17	0	0	0	0	0	0	0	0	0	0	0	0	0	0	0	0	0	0	0	0	0	0	0	0	0	0	188
CYLD	0	0	0	0	0	0	0	0	64	0	0	0	2	8	0	0	0	0	0	0	0	0	0	78	32	0	0
AHR	26	0	0	12	0	0	0	8	56	10	0	0	0	0	8	0	0	0	0	0	0	0	0	50	0	0	12
ARFGAP1	18	0	0	0	0	0	0	0	20	0	0	0	0	38	0	0	0	0	0	0	0	0	0	106	0	0	0
DCC	0	0	0	0	0	0	56	126	0	0	0	0	0	0	0	0	0	0	0	0	0	0	0	0	0	0	0
MED17	0	0	0	0	0	0	0	0	18	28	0	40	0	6	0	0	0	0	0	0	0	0	0	78	12	0	0
TET2	0	0	0	0	0	0	0	0	0	0	0	0	0	0	0	0	0	0	180	0	0	0	0	0	0	0	0
VIM	0	0	0	0	0	0	0	0	0	0	0	0	0	0	0	0	0	0	0	0	0	0	0	180	0	0	0
EEF1A1	0	0	0	0	0	0	0	30	40	12	0	6	0	0	0	0	0	0	0	0	0	0	0	0	90	0	0
FCRL4	0	0	0	0	0	0	0	0	0	0	0	0	0	0	0	0	0	0	0	0	0	0	0	178	0	0	0
CDK4	0	0	0	0	0	0	0	0	0	0	0	0	0	0	0	0	0	0	0	0	0	0	0	174	0	0	0
B2M	0	0	0	0	0	0	0	0	84	0	0	38	0	0	0	0	0	0	0	0	0	0	0	50	0	0	0
FOXA2	0	0	0	0	0	0	0	0	0	0	0	0	0	0	0	0	0	0	0	0	0	0	0	0	0	0	172
CEBPA	0	0	0	0	0	0	0	0	0	0	0	0	0	0	0	0	0	0	164	0	0	0	0	0	0	0	0
RTN4	0	0	0	0	0	0	14	30	0	0	28	2	0	8	0	0	0	0	0	0	0	0	0	56	14	0	12
ACVR2A	0	0	0	0	0	0	0	0	20	0	30	0	0	6	0	0	0	0	0	0	2	0	0	64	40	0	0
PPP2R5C	0	0	0	0	0	0	0	0	46	0	0	10	0	0	0	0	0	0	0	0	0	0	0	68	0	0	36
ADAM10	10	28	0	0	0	0	0	16	54	0	0	12	0	24	0	0	0	0	0	0	0	0	0	0	14	0	0
CAPN7	0	0	0	0	0	0	0	22	0	0	0	0	0	60	0	0	0	0	0	0	0	0	0	0	38	0	38
HSP90AB1	46	22	0	0	0	0	0	0	0	0	0	20	0	32	0	0	0	0	0	0	0	0	6	0	32	0	0
COPS2	6	0	0	0	0	0	0	0	0	12	0	14	0	42	0	0	0	0	0	0	0	0	0	74	8	0	0
MEF2C	0	0	0	0	0	0	0	0	156	0	0	0	0	0	0	0	0	0	0	0	0	0	0	0	0	0	0
ARFGEF1	0	0	0	0	0	0	0	0	0	0	0	0	0	0	0	0	0	0	0	0	0	0	0	0	154	0	0
RAF1	0	0	0	0	0	0	0	0	0	0	0	0	0	0	0	0	0	0	0	0	0	0	0	154	0	0	0
GNAI1	0	0	0	0	0	0	0	0	0	0	0	14	0	10	0	0	38	0	0	0	0	0	0	0	58	0	26
AXIN1	0	0	0	0	26	0	0	0	0	0	42	0	0	0	0	0	0	0	0	0	0	0	0	0	0	0	76
BCL6	0	0	0	0	0	0	0	0	0	0	0	0	0	0	0	0	144	0	0	0	0	0	0	0	0	0	0
EPHB2	0	0	0	0	0	0	0	0	0	0	0	0	0	114	0	0	0	0	0	0	0	0	26	0	0	0	0
UPF3B	0	0	0	0	0	0	0	0	0	0	0	62	22	56	0	0	0	0	0	0	0	0	0	0	0	0	0
PLCG1	0	0	0	0	0	0	0	0	0	0	0	0	0	0	0	0	0	0	0	0	0	0	0	0	0	0	138
STARD13	0	0	0	0	0	0	0	0	0	0	0	0	0	0	0	0	0	0	0	0	0	0	0	0	136	0	0
CLOCK	0	12	0	0	0	0	0	0	0	0	0	20	0	0	0	0	0	0	0	0	0	0	0	16	46	0	40
PHF6	16	0	0	0	0	0	0	0	0	6	0	8	0	16	0	0	0	0	36	0	0	0	0	40	10	0	2
ERCC5	0	0	0	0	0	0	0	0	0	0	0	0	0	0	0	0	0	0	0	0	0	0	0	132	0	0	0
TFDP2	0	0	0	0	0	0	0	0	30	0	0	48	0	0	0	0	0	0	0	0	0	0	0	54	0	0	0
AHCTF1	0	0	0	0	0	0	0	0	0	0	0	0	0	0	0	0	0	0	0	0	0	0	0	128	0	0	0
PSMA6	0	0	0	0	0	0	0	0	0	18	0	0	0	42	0	0	0	0	0	0	0	0	0	68	0	0	0
PTPRF	0	0	0	0	0	0	0	0	0	0	0	0	0	0	0	0	0	0	0	0	0	0	0	0	128	0	0
CTNND1	0	0	0	0	0	0	0	0	0	0	0	0	0	0	0	0	0	0	0	0	0	0	0	0	0	0	126
MAP4K1	0	0	0	0	0	0	0	0	0	0	0	0	8	118	0	0	0	0	0	0	0	0	0	0	0	0	0
ACACA	0	0	0	0	0	0	0	0	0	0	0	0	0	0	0	0	0	14	0	0	0	0	0	0	0	0	110
CRTC3	0	0	0	0	0	0	0	0	0	0	0	0	0	0	0	0	0	0	0	0	0	0	0	124	0	0	0
ERCC3	0	0	0	0	0	0	0	0	0	0	0	0	0	0	0	0	0	0	0	0	0	0	0	124	0	0	0
CHD8	0	122	0	0	0	0	0	0	0	0	0	0	0	0	0	0	0	0	0	0	0	0	0	0	0	0	0
IRF7	0	0	0	0	0	0	0	0	0	0	0	0	0	0	0	0	0	0	0	0	0	0	0	118	0	0	0
SHMT1	0	0	0	0	0	0	0	34	0	20	0	0	0	30	0	0	0	0	0	0	0	0	0	0	0	0	34
RAC1	0	0	0	0	0	0	0	0	94	0	0	0	0	0	0	0	0	0	0	0	0	0	0	22	0	0	0
PLXNB2	0	0	0	0	0	0	0	0	0	0	0	0	0	0	0	0	0	0	0	0	0	0	0	0	0	0	114
ACAD8	0	20	0	0	0	0	0	0	26	0	0	18	0	36	0	0	0	0	0	0	0	0	0	0	12	0	0
MYCN	0	0	0	112	0	0	0	0	0	0	0	0	0	0	0	0	0	0	0	0	0	0	0	0	0	0	0
MAP2K2	0	0	0	0	0	0	0	0	0	0	0	0	0	0	0	0	0	0	0	0	0	0	0	108	0	0	0
DDB2	0	0	0	0	0	0	0	0	0	0	0	0	0	0	0	0	0	0	0	0	0	0	0	106	0	0	0
LNPEP	0	0	0	0	0	0	0	0	0	0	0	0	0	0	0	0	0	0	0	0	0	0	0	106	0	0	0
TSC2	0	0	0	0	0	0	0	0	22	84	0	0	0	0	0	0	0	0	0	0	0	0	0	0	0	0	0
ARAF	0	0	0	0	0	0	0	0	0	0	0	0	34	70	0	0	0	0	0	0	0	0	0	0	0	0	0
EPHA4	0	0	0	0	0	0	0	0	0	0	0	0	4	100	0	0	0	0	0	0	0	0	0	0	0	0	0
GNAQ	0	0	0	0	0	0	0	0	0	0	0	0	0	0	0	0	0	0	0	0	0	0	0	102	0	0	0
INPP4A	0	0	0	0	0	0	0	0	0	0	0	0	0	0	0	0	0	0	0	0	0	0	0	0	0	0	102
SEC31A	0	0	0	0	0	0	0	0	0	0	0	0	0	0	0	0	0	0	0	0	0	0	0	0	0	0	102
SMO	0	0	0	0	102	0	0	0	0	0	0	0	0	0	0	0	0	0	0	0	0	0	0	0	0	0	0
SMURF2	0	0	0	0	0	0	0	0	0	0	0	0	0	0	0	0	0	0	0	0	0	0	0	102	0	0	0
FAM46C	0	0	0	0	0	0	0	0	0	0	0	0	0	0	0	0	0	98	0	0	0	0	0	0	0	0	0
HNF1A	0	0	0	0	0	0	0	0	0	0	50	0	0	0	0	0	0	0	0	0	0	0	48	0	0	0	0
NCK1	0	0	0	0	0	0	0	0	0	0	0	26	0	16	0	0	0	0	0	0	0	0	0	0	44	10	0
FAS	0	0	0	0	0	0	0	0	0	0	0	0	0	0	0	0	0	0	0	0	0	0	0	52	32	0	10
TSC1	68	0	0	0	0	0	0	0	0	26	0	0	0	0	0	0	0	0	0	0	0	0	0	0	0	0	0
TNPO2	0	0	0	0	0	0	0	0	0	0	0	0	0	0	0	0	0	0	0	0	0	0	0	0	92	0	0
EEF1B2	8	0	8	0	0	0	0	0	0	0	0	0	24	14	0	0	0	0	0	0	0	0	36	0	0	0	0
UBR5	0	0	0	0	0	0	90	0	0	0	0	0	0	0	0	0	0	0	0	0	0	0	0	0	0	0	0
FANCI	0	0	0	0	0	0	0	0	0	0	0	0	0	0	0	0	0	0	0	0	0	0	0	88	0	0	0
PLXNA1	0	0	0	0	0	0	0	0	0	0	0	0	0	0	0	0	0	0	0	0	0	0	86	0	0	0	0
IRF6	0	0	0	0	0	0	0	0	82	0	0	0	0	0	0	0	0	0	0	0	0	0	0	0	0	0	0
LDHA	0	0	0	0	0	0	0	0	0	0	0	0	0	20	0	0	0	0	0	0	0	0	0	34	0	28	0
CLCC1	0	0	0	0	0	0	0	0	0	0	0	0	0	0	0	0	0	0	0	0	0	0	0	80	0	0	0
EIF1AX	0	0	6	0	0	0	0	0	0	0	0	0	0	0	0	0	0	0	0	0	0	0	0	30	0	30	14
NCOR2	80	0	0	0	0	0	0	0	0	0	0	0	0	0	0	0	0	0	0	0	0	0	0	0	0	0	0
ARAP3	0	0	0	0	0	0	0	0	0	0	0	0	0	0	0	0	0	0	0	0	0	0	0	0	0	0	78
MUC4	0	0	0	0	0	0	0	0	0	0	0	0	0	0	0	0	0	0	0	0	0	0	78	0	0	0	0
POT1	0	0	0	0	0	0	0	0	0	0	0	0	0	0	0	0	78	0	0	0	0	0	0	0	0	0	0
GNG2	0	0	0	0	0	0	0	0	0	0	0	0	0	0	0	0	0	0	0	0	0	0	0	76	0	0	0
MGMT	0	0	0	0	0	0	0	0	76	0	0	0	0	0	0	0	0	0	0	0	0	0	0	0	0	0	0
MLH3	0	0	0	0	0	0	16	0	0	0	0	0	0	0	0	0	0	0	0	0	0	0	0	0	0	0	60
NUP93	0	0	0	0	0	0	0	0	0	0	0	0	0	0	0	0	0	0	0	0	0	0	0	0	0	0	76
CTTN	0	0	0	0	0	0	0	0	0	0	0	70	4	0	0	0	0	0	0	0	0	0	0	0	0	0	0
G3BP1	0	0	0	0	0	0	0	0	0	0	0	0	0	74	0	0	0	0	0	0	0	0	0	0	0	0	0
RASA2	0	0	0	0	0	0	0	0	0	0	0	0	0	0	0	0	0	0	0	0	0	0	0	74	0	0	0
TRIP10	0	0	0	0	0	0	0	0	74	0	0	0	0	0	0	0	0	0	0	0	0	0	0	0	0	0	0
ABCB1	0	72	0	0	0	0	0	0	0	0	0	0	0	0	0	0	0	0	0	0	0	0	0	0	0	0	0
ACSL3	0	0	0	0	0	0	0	0	0	0	0	0	0	0	0	0	0	0	0	0	0	0	0	70	0	0	0
PABPC1	0	0	0	0	0	0	0	0	0	70	0	0	0	0	0	0	0	0	0	0	0	0	0	0	0	0	0
RAD23B	0	0	0	0	0	0	0	0	0	0	0	0	0	6	0	0	0	0	0	0	0	0	0	12	0	0	52
BCL11A	0	0	0	0	0	0	0	0	66	0	0	0	0	0	0	0	0	0	0	0	0	0	0	0	0	0	0
CNTNAP1	0	0	0	0	0	0	0	0	0	0	0	0	0	0	0	0	0	0	0	0	0	0	66	0	0	0	0
ASXL1	0	0	0	0	0	0	0	0	0	0	0	0	0	0	0	0	44	0	20	0	0	0	0	0	0	0	0
EPHA1	0	0	0	0	0	0	0	0	0	0	0	0	0	0	0	0	0	0	0	0	0	0	0	0	62	0	0
LIMA1	62	0	0	0	0	0	0	0	0	0	0	0	0	0	0	0	0	0	0	0	0	0	0	0	0	0	0
CIITA	0	0	0	0	0	0	0	0	60	0	0	0	0	0	0	0	0	0	0	0	0	0	0	0	0	0	0
FBXO11	0	0	0	0	0	0	0	0	0	0	0	0	0	0	0	60	0	0	0	0	0	0	0	0	0	0	0
IRF2	0	0	0	0	0	0	0	0	0	0	0	0	0	0	0	0	0	0	0	0	0	0	0	0	60	0	0
MSH6	0	0	0	0	0	0	60	0	0	0	0	0	0	0	0	0	0	0	0	0	0	0	0	0	0	0	0
OGG1	0	0	0	0	0	0	0	0	0	60	0	0	0	0	0	0	0	0	0	0	0	0	0	0	0	0	0
DDR2	0	0	0	0	0	0	0	0	0	0	0	44	6	0	0	0	0	0	0	0	8	0	0	0	0	0	0
DLC1	0	0	0	0	0	0	56	0	0	0	0	0	0	0	0	0	0	0	0	0	0	0	0	0	0	0	0
MCM8	0	0	0	0	0	0	0	0	0	0	0	0	0	0	0	0	0	0	0	0	0	0	0	56	0	0	0
PSMD11	0	0	0	0	0	0	0	0	0	0	0	0	2	52	0	0	0	0	0	0	0	0	0	0	0	0	0
JMY	0	0	0	0	0	0	0	0	0	0	0	0	0	0	0	0	0	0	0	0	0	0	0	50	0	0	0
DHX35	0	0	0	0	0	0	0	0	0	0	0	0	0	0	0	0	0	0	0	0	0	0	0	0	0	0	48
MCC	0	0	0	0	0	0	48	0	0	0	0	0	0	0	0	0	0	0	0	0	0	0	0	0	0	0	0
NKX3-1	0	0	0	0	0	0	0	0	0	0	0	0	0	0	0	0	0	0	0	0	0	0	48	0	0	0	0
RHOT1	0	0	0	0	0	0	0	0	0	0	0	0	0	0	0	0	0	0	0	0	0	0	0	48	0	0	0
SMARCB1	0	0	0	0	0	0	0	0	0	0	0	0	0	0	0	0	0	0	0	0	0	0	48	0	0	0	0
CBL	0	0	0	0	0	0	0	0	0	0	0	0	0	0	0	0	0	0	46	0	0	0	0	0	0	0	0
FKBP5	46	0	0	0	0	0	0	0	0	0	0	0	0	0	0	0	0	0	0	0	0	0	0	0	0	0	0
MAT2A	0	0	0	0	0	0	0	0	0	0	0	0	0	0	0	0	0	0	0	0	0	0	0	46	0	0	0
PGR	0	0	0	0	0	0	0	0	0	0	0	0	0	0	0	0	0	0	0	0	0	0	0	0	0	0	46
ABL2	0	0	0	0	0	0	0	0	0	0	0	36	8	0	0	0	0	0	0	0	0	0	0	0	0	0	0
ARID4A	0	0	0	0	0	0	0	0	0	0	0	0	0	0	0	0	0	0	0	0	0	0	0	0	44	0	0
AXIN2	0	0	0	0	0	0	44	0	0	0	0	0	0	0	0	0	0	0	0	0	0	0	0	0	0	0	0
FAF1	0	0	0	0	0	0	0	0	0	0	0	0	0	0	0	0	0	0	0	0	0	0	0	44	0	0	0
PCBP1	0	0	0	0	0	0	44	0	0	0	0	0	0	0	0	0	0	0	0	0	0	0	0	0	0	0	0
RASGRP1	0	0	0	0	0	0	0	0	44	0	0	0	0	0	0	0	0	0	0	0	0	0	0	0	0	0	0
RPL22	0	0	0	0	0	0	0	0	2	0	0	0	0	0	0	0	0	0	0	0	0	0	0	26	16	0	0
APAF1	0	0	0	0	0	0	0	0	42	0	0	0	0	0	0	0	0	0	0	0	0	0	0	0	0	0	0
DHX9	0	0	0	0	0	0	0	0	0	0	0	32	10	0	0	0	0	0	0	0	0	0	0	0	0	0	0
NTRK1	0	0	0	0	0	0	42	0	0	0	0	0	0	0	0	0	0	0	0	0	0	0	0	0	0	0	0
SCAI	0	0	0	0	0	0	0	0	0	0	0	0	0	0	0	0	0	0	0	0	0	0	42	0	0	0	0
WHSC1	0	0	0	0	0	0	0	0	40	0	0	0	0	0	0	0	0	0	0	0	0	0	0	0	0	0	0
CSNK2A1	0	0	0	0	0	0	0	0	38	0	0	0	0	0	0	0	0	0	0	0	0	0	0	0	0	0	0
MNDA	0	0	0	0	0	0	0	0	0	0	0	0	0	0	38	0	0	0	0	0	0	0	0	0	0	0	0
ROS1	0	0	0	0	0	0	0	0	0	0	0	0	12	26	0	0	0	0	0	0	0	0	0	0	0	0	0
RNF6	0	0	0	0	0	0	0	36	0	0	0	0	0	0	0	0	0	0	0	0	0	0	0	0	0	0	0
EFTUD2	0	0	0	0	0	0	0	0	0	0	0	0	0	34	0	0	0	0	0	0	0	0	0	0	0	0	0
FGFR1	0	0	0	0	0	0	0	0	0	0	0	0	0	0	0	0	0	0	0	0	0	34	0	0	0	0	0
PABPC3	0	0	0	0	0	0	0	0	34	0	0	0	0	0	0	0	0	0	0	0	0	0	0	0	0	0	0
GPSM2	0	0	0	0	0	0	0	0	10	0	0	16	0	0	0	0	0	0	0	0	0	0	0	0	0	0	6
POLE	0	0	0	0	0	0	32	0	0	0	0	0	0	0	0	0	0	0	0	0	0	0	0	0	0	0	0
SF3A3	6	0	0	0	0	0	0	0	0	0	0	18	0	0	0	0	0	0	0	0	0	0	0	8	0	0	0
IKZF1	0	0	0	0	0	0	0	0	0	0	0	0	0	0	0	0	0	30	0	0	0	0	0	0	0	0	0
SETBP1	0	0	0	0	0	0	0	0	0	0	0	0	0	0	0	0	0	0	30	0	0	0	0	0	0	0	0
TXNIP	30	0	0	0	0	0	0	0	0	0	0	0	0	0	0	0	0	0	0	0	0	0	0	0	0	0	0
ATP6AP2	0	0	0	0	0	0	0	0	0	0	0	0	4	16	0	0	0	0	0	0	0	0	0	4	4	0	0
CD36	0	0	0	0	0	0	0	0	0	0	0	0	0	0	0	0	28	0	0	0	0	0	0	0	0	0	0
ELF4	0	0	0	0	0	0	0	0	28	0	0	0	0	0	0	0	0	0	0	0	0	0	0	0	0	0	0
LZTS1	0	0	0	0	0	0	0	26	0	0	0	0	0	0	0	0	0	0	0	0	0	0	0	0	0	0	0
PPP2R5A	0	0	0	0	0	0	0	0	0	0	0	0	0	2	0	0	0	0	0	0	0	0	0	14	0	0	10
AR	0	0	0	0	0	0	0	0	0	0	0	0	0	0	0	0	0	0	0	0	0	0	24	0	0	0	0
FANCC	16	0	0	0	0	0	0	0	0	0	0	0	0	0	0	0	0	0	8	0	0	0	0	0	0	0	0
FRG1	0	0	0	0	0	0	0	0	0	0	0	0	0	0	0	0	0	0	0	0	0	0	24	0	0	0	0
GATA2	0	0	0	0	0	0	0	0	0	0	0	0	0	0	0	0	0	0	24	0	0	0	0	0	0	0	0
FANCA	0	0	0	0	0	0	0	0	0	0	0	0	0	0	0	0	0	0	0	0	0	0	22	0	0	0	0
DEPDC1B	0	0	0	0	0	0	0	0	0	0	0	0	0	0	0	0	0	0	0	0	0	0	0	0	0	0	20
ETV6	0	0	0	0	0	0	0	0	0	0	0	0	0	0	0	0	0	0	20	0	0	0	0	0	0	0	0
MAD1L1	0	0	0	0	0	0	0	0	0	0	0	0	0	0	0	0	0	0	0	0	0	0	20	0	0	0	0
AKT2	0	0	0	0	0	0	18	0	0	0	0	0	0	0	0	0	0	0	0	0	0	0	0	0	0	0	0
NAP1L1	8	0	0	0	0	0	0	0	0	0	0	0	0	0	0	0	0	0	0	0	0	0	2	0	8	0	0
PMS2	0	0	0	0	0	0	18	0	0	0	0	0	0	0	0	0	0	0	0	0	0	0	0	0	0	0	0
SMAD3	0	0	0	0	0	0	0	0	0	0	0	0	0	0	0	0	0	0	0	0	18	0	0	0	0	0	0
TRAF3	0	0	0	0	0	0	0	0	0	0	0	0	0	0	0	0	0	18	0	0	0	0	0	0	0	0	0
HIC2	0	0	0	0	0	0	0	0	0	0	0	0	0	0	0	0	0	0	0	0	16	0	0	0	0	0	0
IKZF3	0	0	0	0	0	0	0	0	0	0	0	0	0	0	0	0	0	16	0	0	0	0	0	0	0	0	0
SMARCA1	0	0	0	0	0	0	0	0	0	0	0	0	0	0	0	0	0	0	0	0	0	0	16	0	0	0	0
KANSL1	0	0	0	0	0	0	0	0	0	0	0	0	0	0	0	0	0	0	0	0	14	0	0	0	0	0	0
PSIP1	0	0	0	0	0	0	0	0	14	0	0	0	0	0	0	0	0	0	0	0	0	0	0	0	0	0	0
PSME3	0	0	0	0	0	0	0	0	0	14	0	0	0	0	0	0	0	0	0	0	0	0	0	0	0	0	0
RPSAP58	0	4	0	0	0	0	0	0	8	0	0	0	0	0	0	0	0	0	0	0	0	0	0	0	0	0	0
ARFGAP3	0	0	0	0	0	0	0	0	0	0	0	0	0	0	0	0	0	0	0	0	0	0	10	0	0	0	0
MUTYH	0	0	0	0	0	0	10	0	0	0	0	0	0	0	0	0	0	0	0	0	0	0	0	0	0	0	0
BAX	0	0	0	0	0	0	8	0	0	0	0	0	0	0	0	0	0	0	0	0	0	0	0	0	0	0	0
JAK2	0	0	0	0	0	0	0	0	0	0	0	0	0	0	0	0	0	0	8	0	0	0	0	0	0	0	0
ABCB4	0	0	0	0	0	0	0	0	0	0	6	0	0	0	0	0	0	0	0	0	0	0	0	0	0	0	0
SH2B3	0	0	0	0	0	0	0	0	0	0	0	0	0	0	0	0	0	0	6	0	0	0	0	0	0	0	0
SPEN	0	0	0	0	0	0	0	0	0	0	0	0	0	0	0	6	0	0	0	0	0	0	0	0	0	0	0
ADCY1	0	0	0	0	0	0	0	0	0	0	0	0	0	0	0	0	0	0	0	0	0	0	4	0	0	0	0
CARD11	0	0	0	0	0	0	0	0	0	0	0	0	0	0	0	4	0	0	0	0	0	0	0	0	0	0	0
CRNKL1	0	0	0	0	0	0	0	0	0	0	0	0	0	4	0	0	0	0	0	0	0	0	0	0	0	0	0
CSF3R	0	0	0	0	0	0	0	0	0	0	0	0	0	0	0	0	0	0	4	0	0	0	0	0	0	0	0
SPRR3	0	0	0	0	0	0	0	0	0	0	0	0	0	4	0	0	0	0	0	0	0	0	0	0	0	0	0
CDC27	0	0	0	0	0	0	0	0	0	0	0	0	0	0	0	0	0	0	0	0	0	0	2	0	0	0	0
KAT6B	0	0	0	0	0	0	0	0	0	0	0	0	0	0	0	0	0	0	0	0	0	0	2	0	0	0	0
MARK2	0	0	0	0	0	0	0	0	0	0	0	0	0	0	0	0	0	0	0	0	2	0	0	0	0	0	0
PPM1D	0	0	0	0	0	0	0	0	0	0	0	0	0	0	0	0	0	0	0	0	0	0	0	0	0	2	0
ATF2	0	0	0	0	0	0	0	0	0	0	0	0	0	0	0	0	0	0	0	0	0	0	0	0	0	0	0
CSNK1A1	0	0	0	0	0	0	0	0	0	0	0	0	0	0	0	0	0	0	0	0	0	0	0	0	0	0	0
CUL4A	0	0	0	0	0	0	0	0	0	0	0	0	0	0	0	0	0	0	0	0	0	0	0	0	0	0	0
FIP1L1	0	0	0	0	0	0	0	0	0	0	0	0	0	0	0	0	0	0	0	0	0	0	0	0	0	0	0
PLCG2	0	0	0	0	0	0	0	0	0	0	0	0	0	0	0	0	0	0	0	0	0	0	0	0	0	0	0
UBC	0	0	0	0	0	0	0	0	0	0	0	0	0	0	0	0	0	0	0	0	0	0	0	0	0	0	0
