# Supplementary material for: Leveraging sequences missing from the human genome to diagnose cancer
Source: Commun Med (Lond). 2025 Aug 21;5:363. doi: 10.1038/s43856-025-01067-3 (PMC12371106; doi:10.1038/s43856-025-01067-3)
Supplement: Supplementary file 3 — Supplemental Data 1-6 [file 43856_2025_1067_MOESM3_ESM.zip › Supplemental Data/Supplemental Data 6 - Neomers resulting in neoantigens.xlsx]

## Sheet: Sheet1
Gene	Mutation	Number of Patients	Validation	Neomers
EP300	D1399N	3	Positive	AACACTATTGAGGTAA, ACTATTGAGGTAAGAT,ATCTTACCTCAATAGT, GAACACTATTGAGGTA,TACCTCAATAGTGTTC, TTACCTCAATAGTGTT
BRAF	L597Q	2	Positive	AGGTGATTTTGGTCAA,ATTTTGGTCAAGCTAC,GTAGCTTGACCAAAAT,TAGGTGATTTTGGTCA,TGACCAAAATCACCTA,TGTAGCTTGACCAAAA,TTGACCAAAATCACCT,TTTTGGTCAAGCTACA
TP53	H193R	8	Positive	AAGACGCTGAGGAGGG,ACGCTGAGGAGGGGCC,ACTCGGATAAGACGCT,AGACGCTGAGGAGGGG,AGCGTCTTATCCGAGT,CACTCGGATAAGACGC,CAGCGTCTTATCCGAG,CCACTCGGATAAGACG,CCCCTCCTCAGCGTCT,CCCTCCTCAGCGTCTT,CCTCAGCGTCTTATCC,CGGATAAGACGCTGAG,CGTCTTATCCGAGTGG,CTCAGCGTCTTATCCG,CTCGGATAAGACGCTG,GCGTCTTATCCGAGTG,GGATAAGACGCTGAGG,GGCCCCTCCTCAGCGT,GTCTTATCCGAGTGGA,TCAGCGTCTTATCCGA,TCCACTCGGATAAGAC, TCGGATAAGACGCTGA
CTNNB1	G34R	3	Positive	AATGGATTCGAGAGTC,ACCAGAATGGATTCGA,ACCTGGACTCTCGAAT,ATTCGAGAGTCCAGGT,CACCAGAATGGATTCG,CCAGAATGGATTCGAG,CCTGGACTCTCGAATC,CGAATCCATTCTGGTG,CGAGAGTCCAGGTAAG,CTCGAATCCATTCTGG,CTTACCTGGACTCTCG,GACTCTCGAATCCATT,GATTCGAGAGTCCAGG,TACCTGGACTCTCGAA,TCGAATCCATTCTGGT,TCGAGAGTCCAGGTAA,TTACCTGGACTCTCGA,TTCGAGAGTCCAGGTA
TP53	G266V	4	Positive-High	AAGCTGTTCCGTACC,AAGCTGTTCCGTACCA,AATCTACTGGTACGGA,ACCAGTAGATTACCAC,ACTGGTACGGAACAGC,AGCTGTTCCGTACCAG,ATCTACTGGTACGGAA,CAAAGCTGTTCCGTAC,CCGTACCAGTAGATTA,CGTACCAGTAGATTAC,CTACTGGTACGGAACA,CTGGTACGGAACAGCT,CTGTTCCGTACCAGTA,GCTGTTCCGTACCAGT,GGTAATCTACTGGTAC,GGTACGGAACAGCTTT,GTAATCTACTGGTACG,GTACCAGTAGATTACC,GTACGGAACAGCTTTG,GTGGTAATCTACTGGT,GTTCCGTACCAGTAGA,TAATCTACTGGTACGG,TACGGAACAGCTTTGA,TACTGGTAC…
TP53	R337C	7	Positive-High	AACATCTCGAAGCACT,AAGCACTCACGCCCAC,ACATCTCGAAGCACTC,ACTCACGCCCACGGAT,AGCACTCACGCCCACG,AGTGCTTCGAGATGTT,ATCCGTGGGCGTGAGT,ATCTCGAAGCACTCAC,CACTCACGCCCACGGA,CATCTCGAAGCACTCA,CCGTGGGCGTGAGTGC,CGTGAGTGCTTCGAGA,CGTGGGCGTGAGTGCT,CTCGAAGCACTCACGC,GAACATCTCGAAGCAC,GAAGCACTCACGCCCA,GAGTGCTTCGAGATGT,GCACTCACGCCCACGG,GCGTGAGTGCTTCGAG,GGAACATCTCGAAGCA,GGCGTGAGTGCTTCGA,GTGAGTGCTTCGAGAT,GTGCTTCGAGATGTTC,GTGGGCGT…
TP53	C141Y	4	Positive-Intermediate	AAGACCTACCCTGTGC,CAGGGTAGGTCTTGGC,CTGCACAGGGTAGGTC,GACCTACCCTGTGCAG,GCACAGGGTAGGTCTT,GCCAAGACCTACCCTG
TP53	C135F	4	Positive-High	GTCTTGGCCAGTTGGA,TCCAACTGGCCAAGAC
ERBB2	D769Y	3	Positive-Intermediate	AAATCTTATACGTAAG,AAGAAATCTTATACGT,AATCTTATACGTAAGC,ACGTATAAGATTTCTT,AGAAATCTTATACGTA,AGGGGCTTACGTATAA,ATACGTAAGCCCCTCC,ATCTTATACGTAAGCC,CTTACGTATAAGATTT,CTTATACGTAAGCCCC,GAAATCTTATACGTAA,GAGGGGCTTACGTATA,GCTTACGTATAAGATT,GGAGGGGCTTACGTAT, GGCTTACGTATAAGAT, GGGCTTACGTATAAGA, GGGGCTTACGTATAAG, TACGTAAGCCCCTCCA,TACGTATAAGATTTCT,TATACGTAAGCCCCTC,TCTTATACGTAAGCCC,TGGAGGGGCTTACGTA,TTACGTATAAGATTTC,TTAT…
TPR	S2155L	2	Positive	AACCTGCGGCAAACTA,ACCTGCGGCAAACTAA,AGCAACCTGCGGCAAA,ATTTAGTTTGCCGCAG,CATTTAGTTTGCCGCA,CCATTTAGTTTGCCGC,CCTGCGGCAAACTAAA,CGGCAAACTAAATGGA,CTGCGGCAAACTAAAT,GCAACCTGCGGCAAAC,GCGGCAAACTAAATGG,GGCAAACTAAATGGAC,GTCCATTTAGTTTGCC,GTTTGCCGCAGGTTGC,TAGTTTGCCGCAGGTT,TCCATTTAGTTTGCCG,TGCGGCAAACTAAATG,TTAGTTTGCCGCAGGT,TTTAGTTTGCCGCAGG,TTTGCCGCAGGTTGCT
ASH2L	E617K	2	Positive	ATCACGTGGAGACAAA,TATCACGTGGAGACAA,TTGTCTCCACGTGATA,TTTGTCTCCACGTGAT
ANKLE2	E103Q	2	Positive	CAGAAAAAATTGGCTC,GAGCCAATTTTTTCTG
DNMT1	E432K	2	Positive	ATCGAGAAGAATATCA,CGAGAAGAATATCAAA,GAAGAGTTTGATATTC,GAATATCAAACTCTTC,TCGAGAAGAATATCAA,TGATATTCTTCTCGAT,TTGATATTCTTCTCGA,TTTGATATTCTTCTCG
