# Supplementary material for: Leveraging sequences missing from the human genome to diagnose cancer
Source: Commun Med (Lond). 2025 Aug 21;5:363. doi: 10.1038/s43856-025-01067-3 (PMC12371106; doi:10.1038/s43856-025-01067-3)
Supplement: Supplementary file 3 — Supplemental Data 1-6 [file 43856_2025_1067_MOESM3_ESM.zip › Supplemental Data/Supplemental Data 5 - PROSTATE MPRA reported results.xlsx]

## Sheet: ALL
Locus	WT MPRA ID	NEO MPRA ID	WT average RNA/DNA ratio	NEO average RNA/DNA ratio	NEO/WT	LOG2(NEO/WT)	p value	STATUS
>chr1:194976442-194976642_MUT	ID0001	ID0002	0.6036	0.514219	0.851855	-0.231321	0.0633152	UNCHANGE
>chr10:106672304-106672504_MUT	ID0003	ID0004	0.8846	1.19517	1.35116	0.434201	0.41363	UNCHANGE
>chr2:119368909-119369109_MUT	ID0005	ID0006	1.0652	1.02415	0.961438	-0.0567335	0.41363	UNCHANGE
>chr2:164241966-164242166_MUT	ID0007	ID0008	0.6776	0.491638	0.7256	-0.462753	0.256345	UNCHANGE
>chr2:213658666-213658866_MUT	ID0009	ID0010	1.2171	1.14939	0.944402	-0.0825274	0.41363	UNCHANGE
>chr3:137838748-137838948_MUT	ID0011	ID0012	0.5567	0.709351	1.2742	0.349593	0.137617	UNCHANGE
>chr5:164901902-164902102_MUT	ID0013	ID0014	0.8237	0.874822	1.06204	0.0868322	0.41363	UNCHANGE
>chr9:10497544-10497744_MUT	ID0015	ID0016	0.5197	0.579207	1.11455	0.156463	0.137617	UNCHANGE
>chr9:86801029-86801229_MUT	ID0017	ID0018	0.6743	0.656978	0.974338	-0.0375058	0.41363	UNCHANGE
>chrX:144676770-144676970_MUT	ID0019	ID0020	0.3825	0.383058	1.00145	0.00209101	0.41363	UNCHANGE
>chrY:26546313-26546513_MUT	ID0021	ID0022	0.7108	0.635824	0.894497	-0.160852	0.256345	UNCHANGE
>chr10:9401703-9401903_MUT	ID0023	ID0024	0.9363	1.00578	1.07423	0.103308	0.256345	UNCHANGE
>chr10:25544129-25544329_MUT	ID0025	ID0026	0.7646	0.670391	0.876776	-0.18972	0.137617	UNCHANGE
>chr10:56837257-56837457_MUT	ID0027	ID0028	1.1518	0.93828	0.814619	-0.295803	0.41363	UNCHANGE
>chr10:107530417-107530617_MUT	ID0029	ID0030	0.8831	0.904056	1.02369	0.0337785	0.41363	UNCHANGE
>chr11:62614828-62615028_MUT	ID0031	ID0032	0.4391	0.493629	1.12407	0.168729	0.137617	UNCHANGE
>chr12:28403210-28403410_MUT	ID0033	ID0034	0.8899	0.766989	0.861873	-0.214453	0.256345	UNCHANGE
>chr12:97036789-97036989_MUT	ID0035	ID0036	0.5727	0.618912	1.08069	0.111949	0.41363	UNCHANGE
>chr14:59055064-59055264_MUT	ID0037	ID0038	0.5608	0.649667	1.15841	0.212141	0.256345	UNCHANGE
>chr14:74550392-74550592_MUT	ID0039	ID0040	0.498	0.483106	0.970182	-0.0436731	0.41363	UNCHANGE
>chr17:35257396-35257596_MUT	ID0041	ID0042	2.4838	2.16954	0.873475	-0.195161	0.256345	UNCHANGE
>chr2:156336345-156336545_MUT	ID0043	ID0044	0.3844	0.38236	0.994564	-0.0078643	0.41363	UNCHANGE
>chr3:52182917-52183117_MUT	ID0045	ID0046	0.7198	0.699965	0.972472	-0.0402712	0.41363	UNCHANGE
>chr3:76079056-76079256_MUT	ID0047	ID0048	0.5504	0.569944	1.03557	0.0504186	0.256345	UNCHANGE
>chr4:32775656-32775856_MUT	ID0049	ID0050	0.5736	0.694477	1.21069	0.275824	0.256345	UNCHANGE
>chr4:114100693-114100893_MUT	ID0051	ID0052	2.047	2.16295	1.05667	0.0795187	0.41363	UNCHANGE
>chr5:86012502-86012702_MUT	ID0053	ID0054	0.4566	0.751941	1.64696	0.71981	0.137617	UNCHANGE
>chr5:156425598-156425798_MUT	ID0055	ID0056	0.4949	0.424604	0.857914	-0.221096	0.0247673	UNCHANGE
>chr6:60729076-60729276_MUT	ID0057	ID0058	0.4999	0.428058	0.85631	-0.223794	0.256345	UNCHANGE
>chr8:75886515-75886715_MUT	ID0059	ID0060	0.3747	0.634454	1.69315	0.759713	0.0247673	UNCHANGE
>chr9:93880745-93880945_MUT	ID0061	ID0062	0.6012	0.516542	0.859221	-0.218899	0.256345	UNCHANGE
>chrX:5262196-5262396_MUT	ID0063	ID0064	0.9575	0.84855	0.886175	-0.174336	0.256345	UNCHANGE
>chrX:146274110-146274310_MUT	ID0065	ID0066	0.7839	0.709554	0.905176	-0.14373	0.41363	UNCHANGE
>chr1:191732018-191732218_MUT	ID0067	ID0068	0.7338	0.747724	1.01901	0.0271649	0.256345	UNCHANGE
>chr17:77829762-77829962_MUT	ID0069	ID0070	0.6324	0.757641	1.19799	0.26062	0.0633152	UNCHANGE
>chr19:23184751-23184951_MUT	ID0071	ID0072	0.6851	0.869573	1.26936	0.344096	0.41363	UNCHANGE
>chr2:117187026-117187226_MUT	ID0073	ID0074	0.8529	0.52842	0.61953	-0.690755	0.0247673	UNCHANGE
>chr2:162999197-162999397_MUT	ID0075	ID0076	0.7125	0.458803	0.643953	-0.634973	0.0247673	UNCHANGE
>chr4:16511096-16511296_MUT	ID0077	ID0078	0.5985	0.64234	1.07326	0.101994	0.41363	UNCHANGE
>chr4:173704280-173704480_MUT	ID0079	ID0080	1.1899	1.23281	1.03608	0.0511339	0.41363	UNCHANGE
>chr5:13542480-13542680_MUT	ID0081	ID0082	0.4524	0.471235	1.0417	0.0589357	0.256345	UNCHANGE
>chr5:107045551-107045751_MUT	ID0083	ID0084	1.9285	0.976848	0.50654	-0.981253	0.137617	UNCHANGE
>chr6:155878236-155878436_MUT	ID0085	ID0086	1.5073	1.19905	0.795496	-0.330073	0.0247673	UNCHANGE
>chr7:132269071-132269271_MUT	ID0087	ID0088	0.4273	0.437427	1.02375	0.0338654	0.256345	UNCHANGE
>chr8:12713991-12714191_MUT	ID0089	ID0090	0.5582	0.49633	0.88916	-0.169484	0.0247673	UNCHANGE
>chr9:8490336-8490536_MUT	ID0091	ID0092	0.6784	0.460278	0.678426	-0.559736	0.0247673	UNCHANGE
>chr9:85949883-85950083_MUT	ID0093	ID0094	0.9033	0.96194	1.06494	0.0907672	0.41363	UNCHANGE
>chrX:30031495-30031695_MUT	ID0095	ID0096	0.7839	0.749512	0.95618	-0.0646455	0.256345	UNCHANGE
>chr11:133089990-133090190_MUT	ID0097	ID0098	0.5656	0.546818	0.966804	-0.0487042	0.41363	UNCHANGE
>chr13:57496052-57496252_MUT	ID0099	ID0100	0.4982	0.543463	1.09087	0.125473	0.41363	UNCHANGE
>chr13:80159470-80159670_MUT	ID0101	ID0102	0.5854	0.613072	1.04736	0.0667551	0.41363	UNCHANGE
>chr2:53023465-53023665_MUT	ID0103	ID0104	0.6682	0.552586	0.826965	-0.274101	0.137617	UNCHANGE
>chr2:172324945-172325145_MUT	ID0105	ID0106	0.6448	0.815486	1.26465	0.338738	0.137617	UNCHANGE
>chr21:14314566-14314766_MUT	ID0107	ID0108	0.7341	0.925285	1.26037	0.333842	0.137617	UNCHANGE
>chr3:2364073-2364273_MUT	ID0109	ID0110	1.4648	1.43934	0.982618	-0.025298	0.256345	UNCHANGE
>chr4:36758178-36758378_MUT	ID0111	ID0112	0.5335	0.602352	1.12915	0.175231	0.256345	UNCHANGE
>chr4:167702000-167702200_MUT	ID0113	ID0114	0.4839	0.449252	0.928469	-0.107074	0.256345	UNCHANGE
>chr8:87240406-87240606_MUT	ID0115	ID0116	1.1103	0.726921	0.654714	-0.611063	0.256345	UNCHANGE
>chr1:2619708-2619908_MUT	ID0117	ID0118	0.4859	0.290466	0.597802	-0.74226	0.0247673	UNCHANGE
>chr1:94062447-94062647_MUT	ID0119	ID0120	0.7924	0.617612	0.779445	-0.359482	0.0247673	UNCHANGE
>chr1:234949698-234949898_MUT	ID0121	ID0122	0.6769	0.656728	0.970141	-0.0437333	0.41363	UNCHANGE
>chr12:131552512-131552712_MUT	ID0123	ID0124	0.5805	0.536758	0.924699	-0.112944	0.256345	UNCHANGE
>chr16:3599465-3599665_MUT	ID0125	ID0126	1.3699	0.965916	0.7051	-0.5041	0.0247673	UNCHANGE
>chr16:9762087-9762287_MUT	ID0127	ID0128	1.4309	1.04276	0.728724	-0.456556	0.0633152	UNCHANGE
>chr2:127425003-127425203_MUT	ID0129	ID0130	0.6079	0.605053	0.995331	-0.0067514	0.41363	UNCHANGE
>chr5:133850958-133851158_MUT	ID0131	ID0132	5.2864	6.7388	1.27474	0.350198	0.0633152	UNCHANGE
>chr5:153371842-153372042_MUT	ID0133	ID0134	0.6086	0.698849	1.14838	0.199601	0.0247673	UNCHANGE
>chr10:133124428-133124628_MUT	ID0135	ID0136	2.2279	2.13341	0.957592	-0.0625168	0.137617	UNCHANGE
>chr11:40163238-40163438_MUT	ID0137	ID0138	0.9083	1.1623	1.27965	0.355751	0.0633152	UNCHANGE
>chr12:71755490-71755690_MUT	ID0139	ID0140	0.8715	0.916098	1.05115	0.0719728	0.41363	UNCHANGE
>chr12:125437452-125437652_MUT	ID0141	ID0142	0.6915	1.02337	1.48003	0.565623	0.0633152	UNCHANGE
>chr21:18628789-18628989_MUT	ID0143	ID0144	0.3819	0.506817	1.32722	0.408403	0.0633152	UNCHANGE
>chr4:153806260-153806460_MUT	ID0145	ID0146	0.6617	0.720745	1.08918	0.123237	0.137617	UNCHANGE
>chr5:44961663-44961863_MUT	ID0147	ID0148	0.7538	0.578343	0.767222	-0.382283	0.0247673	UNCHANGE
>chr5:138815503-138815703_MUT	ID1337	ID1338	0.6778	2.77742	4.09744	2.03472	0.0416323	UP
>chr5:172897370-172897570_MUT	ID0151	ID0152	1.1018	0.446639	0.405383	-1.30264	0.0247673	DOWN
>chr6:128306446-128306646_MUT	ID0153	ID0154	0.7453	0.588505	0.789646	-0.340721	0.256345	UNCHANGE
>chr7:19868822-19869022_MUT	ID0155	ID0156	0.8759	0.758327	0.865786	-0.207918	0.256345	UNCHANGE
>chr7:154336367-154336567_MUT	ID0157	ID0158	3.1527	3.03278	0.961958	-0.0559546	0.256345	UNCHANGE
>chr8:13819134-13819334_MUT	ID0159	ID0160	0.8398	0.914991	1.08959	0.123785	0.137617	UNCHANGE
>chr9:112184987-112185187_MUT	ID0161	ID0162	1.0422	1.18873	1.14059	0.189786	0.0247673	UNCHANGE
>chr1:34891930-34892130_MUT	ID0163	ID0164	0.5303	0.452962	0.854206	-0.227344	0.41363	UNCHANGE
>chr1:189914146-189914346_MUT	ID0165	ID0166	0.6067	0.672849	1.10907	0.149353	0.41363	UNCHANGE
>chr13:58304446-58304646_MUT	ID0167	ID0168	0.4391	0.428222	0.975194	-0.036239	0.41363	UNCHANGE
>chr14:37506043-37506243_MUT	ID0169	ID0170	0.7063	0.936743	1.3263	0.407406	0.137617	UNCHANGE
>chr14:80982794-80982994_MUT	ID0171	ID0172	0.5984	0.506147	0.84578	-0.241646	0.256345	UNCHANGE
>chr15:34074583-34074783_MUT	ID0173	ID0174	0.6498	0.490577	0.754979	-0.405492	0.0633152	UNCHANGE
>chr20:40857940-40858140_MUT	ID0175	ID0176	0.6136	0.634613	1.03427	0.0486157	0.256345	UNCHANGE
>chr3:26369157-26369357_MUT	ID0177	ID0178	2.6858	2.55917	0.952847	-0.0696833	0.41363	UNCHANGE
>chr4:144285577-144285777_MUT	ID0179	ID0180	0.5325	0.416011	0.781312	-0.35603	0.137617	UNCHANGE
>chr1:37159236-37159436_MUT	ID0181	ID0182	1.8546	1.76749	0.953047	-0.0693813	0.256345	UNCHANGE
>chr10:107549725-107549925_MUT	ID0183	ID0184	0.6412	0.776026	1.21035	0.275427	0.256345	UNCHANGE
>chr11:47686503-47686703_MUT	ID0185	ID0186	0.934	0.816566	0.874222	-0.193928	0.0247673	UNCHANGE
>chr17:21542375-21542575_MUT	ID0187	ID0188	0.3648	0.486895	1.33463	0.416441	0.0633152	UNCHANGE
>chr18:68411325-68411525_MUT	ID0189	ID0190	1.1777	1.0014	0.850314	-0.233932	0.41363	UNCHANGE
>chr2:107949907-107950107_MUT	ID0191	ID0192	0.7581	0.553544	0.730178	-0.453681	0.0633152	UNCHANGE
>chr20:22439293-22439493_MUT	ID0193	ID0194	0.6931	0.696469	1.0048	0.00691032	0.41363	UNCHANGE
>chr3:89299069-89299269_MUT	ID0195	ID0196	0.6902	0.720012	1.04318	0.0609946	0.41363	UNCHANGE
>chr3:89590183-89590383_MUT	ID0197	ID0198	0.7987	0.645758	0.80851	-0.306663	0.137617	UNCHANGE
>chr3:106956117-106956317_MUT	ID0199	ID0200	0.6678	0.54175	0.811274	-0.301738	0.0247673	UNCHANGE
>chr5:117214437-117214637_MUT	ID0201	ID0202	0.7116	1.23577	1.73656	0.796232	0.137617	UNCHANGE
>chr6:68956603-68956803_MUT	ID0203	ID0204	0.5397	0.79122	1.46615	0.55203	0.0633152	UNCHANGE
>chr7:36548555-36548755_MUT	ID0205	ID0206	0.6473	0.481766	0.744217	-0.426206	0.137617	UNCHANGE
>chr7:53055467-53055667_MUT	ID0207	ID0208	0.4647	0.384754	0.827975	-0.272341	0.256345	UNCHANGE
>chr7:127102807-127103007_MUT	ID0209	ID0210	0.7567	0.57293	0.757149	-0.40135	0.41363	UNCHANGE
>chr7:145228213-145228413_MUT	ID0211	ID0212	0.8051	1.09365	1.35839	0.441893	0.0633152	UNCHANGE
>chr8:41929188-41929388_MUT	ID0213	ID0214	0.5845	0.418374	0.715733	-0.482506	0.256345	UNCHANGE
>chr11:132051544-132051744_MUT	ID0215	ID0216	0.5482	0.594908	1.08514	0.117883	0.137617	UNCHANGE
>chr2:103344636-103344836_MUT	ID0217	ID0218	0.876	0.846986	0.966912	-0.0485436	0.41363	UNCHANGE
>chr3:118645462-118645662_MUT	ID0219	ID0220	0.6692	0.83639	1.24981	0.321709	0.256345	UNCHANGE
>chr4:116752358-116752558_MUT	ID0221	ID0222	0.723	0.645379	0.892653	-0.163829	0.256345	UNCHANGE
>chr8:76416968-76417168_MUT	ID0223	ID0224	0.5304	0.483849	0.912204	-0.132572	0.41363	UNCHANGE
>chr9:61672478-61672678_MUT	ID0225	ID0226	0.9724	0.955608	0.98277	-0.0250737	0.256345	UNCHANGE
>chr1:73388243-73388443_MUT	ID0227	ID0228	0.9311	0.824715	0.885738	-0.175049	0.256345	UNCHANGE
>chr10:92972106-92972306_MUT	ID0229	ID0230	1.5043	1.76901	1.17595	0.233822	0.41363	UNCHANGE
>chr11:19266001-19266201_MUT	ID0231	ID0232	0.5615	0.477335	0.850155	-0.234202	0.0633152	UNCHANGE
>chr11:59500908-59501108_MUT	ID0233	ID0234	0.774	0.64762	0.83673	-0.257165	0.41363	UNCHANGE
>chr11:60063543-60063743_MUT	ID0235	ID0236	2.6728	3.02597	1.13213	0.179037	0.0633152	UNCHANGE
>chr11:114982690-114982890_MUT	ID0237	ID0238	0.4656	0.524054	1.12553	0.17061	0.137617	UNCHANGE
>chr13:101506010-101506210_MUT	ID0239	ID0240	0.7274	0.759314	1.04394	0.0620411	0.41363	UNCHANGE
>chr18:76127705-76127905_MUT	ID0241	ID0242	0.7185	0.473499	0.659017	-0.601612	0.0633152	UNCHANGE
>chr2:88346509-88346709_MUT	ID0243	ID0244	0.6329	0.787151	1.24381	0.314763	0.0247673	UNCHANGE
>chr21:20861514-20861714_MUT	ID0245	ID0246	0.5211	0.643927	1.23577	0.305408	0.0247673	UNCHANGE
>chr4:57965510-57965710_MUT	ID0247	ID0248	0.7205	0.589599	0.818357	-0.289198	0.0247673	UNCHANGE
>chr8:6158248-6158448_MUT	ID0249	ID0250	0.6537	0.615249	0.941119	-0.0875514	0.137617	UNCHANGE
>chr8:138883338-138883538_MUT	ID0251	ID0252	1.0543	1.1035	1.04669	0.0658337	0.41363	UNCHANGE
>chr9:70217235-70217435_MUT	ID0253	ID0254	1.3765	1.07839	0.783407	-0.352167	0.41363	UNCHANGE
>chrX:49312759-49312959_MUT	ID0255	ID0256	1.0692	1.21352	1.13494	0.182611	0.41363	UNCHANGE
>chrX:125328021-125328221_MUT	ID0257	ID0258	1.2061	1.00367	0.832163	-0.265062	0.0247673	UNCHANGE
>chr11:88051074-88051274_MUT	ID0259	ID0260	0.4426	0.48747	1.10133	0.139242	0.137617	UNCHANGE
>chr2:130341082-130341282_MUT	ID0261	ID0262	0.7586	0.793196	1.04562	0.0643564	0.41363	UNCHANGE
>chr2:212832208-212832408_MUT	ID0263	ID0264	0.737	0.660742	0.896544	-0.157554	0.137617	UNCHANGE
>chr2:241713790-241713990_MUT	ID0265	ID0266	0.6546	0.688261	1.05137	0.07227	0.256345	UNCHANGE
>chr4:42833620-42833820_MUT	ID0267	ID0268	1.157	0.696749	0.602195	-0.731697	0.0247673	UNCHANGE
>chr4:164785709-164785909_MUT	ID0269	ID0270	0.8383	0.634463	0.756829	-0.40196	0.137617	UNCHANGE
>chr4:187988709-187988909_MUT	ID0271	ID0272	0.7375	0.607052	0.823098	-0.280865	0.137617	UNCHANGE
>chr4:188970917-188971117_MUT	ID0273	ID0274	0.8072	0.632628	0.7837	-0.351627	0.137617	UNCHANGE
>chr5:3448301-3448501_MUT	ID0275	ID0276	0.9116	0.918441	1.00749	0.0107587	0.41363	UNCHANGE
>chr1:14252554-14252754_MUT	ID0277	ID0278	0.431	0.347394	0.806062	-0.311037	0.256345	UNCHANGE
>chr10:44299046-44299246_MUT	ID0279	ID0280	0.4701	0.459691	0.977757	-0.0324517	0.41363	UNCHANGE
>chr11:7950833-7951033_MUT	ID0281	ID0282	0.5758	0.545489	0.947426	-0.0779149	0.256345	UNCHANGE
>chr11:12883125-12883325_MUT	ID0283	ID0284	1.7092	2.10586	1.23207	0.301079	0.0247673	UNCHANGE
>chr11:43140753-43140953_MUT	ID0285	ID0286	0.4079	0.395482	0.969491	-0.0447001	0.41363	UNCHANGE
>chr13:22602040-22602240_MUT	ID0287	ID0288	1.3946	0.5759	0.412952	-1.27596	0.0247673	DOWN
>chr13:38884504-38884704_MUT	ID0289	ID0290	0.4588	0.604544	1.31763	0.397941	0.0247673	UNCHANGE
>chr14:46547328-46547528_MUT	ID0291	ID0292	0.8606	0.900269	1.04615	0.0650963	0.41363	UNCHANGE
>chr14:54276290-54276490_MUT	ID0293	ID0294	0.545	0.552813	1.01431	0.0205014	0.41363	UNCHANGE
>chr15:38580962-38581162_MUT	ID0295	ID0296	0.8867	0.826952	0.932607	-0.100659	0.256345	UNCHANGE
>chr16:4031029-4031229_MUT	ID0297	ID0298	0.8069	0.986042	1.22197	0.289212	0.256345	UNCHANGE
>chr2:172061303-172061503_MUT	ID0299	ID0300	0.8932	0.874639	0.979205	-0.0303166	0.41363	UNCHANGE
>chr3:161108942-161109142_MUT	ID0301	ID0302	0.6869	0.664469	0.967389	-0.0478325	0.41363	UNCHANGE
>chr4:157585715-157585915_MUT	ID0303	ID0304	0.9384	1.14516	1.22028	0.287215	0.0247673	UNCHANGE
>chr4:170025232-170025432_MUT	ID0305	ID0306	0.6593	0.413478	0.627171	-0.673068	0.137617	UNCHANGE
>chr5:1267119-1267319_MUT	ID0307	ID0308	0.6772	0.685158	1.01182	0.016953	0.41363	UNCHANGE
>chr5:107127257-107127457_MUT	ID0309	ID0310	0.5283	0.520496	0.985244	-0.0214471	0.41363	UNCHANGE
>chr5:143481042-143481242_MUT	ID0311	ID0312	0.5205	0.478582	0.919481	-0.121109	0.137617	UNCHANGE
>chr6:8988145-8988345_MUT	ID0313	ID0314	0.3887	0.480628	1.23639	0.306135	0.256345	UNCHANGE
>chr7:79932220-79932420_MUT	ID0315	ID0316	0.7728	0.616076	0.797224	-0.326943	0.137617	UNCHANGE
>chr1:4076188-4076388_MUT	ID0317	ID0318	0.9004	0.834637	0.92696	-0.109421	0.256345	UNCHANGE
>chr1:220997551-220997751_MUT	ID0319	ID0320	0.8051	0.986336	1.22509	0.292891	0.0247673	UNCHANGE
>chr1:237812189-237812389_MUT	ID0321	ID0322	0.8111	0.718479	0.885818	-0.174918	0.41363	UNCHANGE
>chr1:242921213-242921413_MUT	ID0323	ID0324	0.5222	0.572138	1.09566	0.131799	0.137617	UNCHANGE
>chr10:34201710-34201910_MUT	ID0325	ID0326	0.8422	0.661766	0.78575	-0.347858	0.0247673	UNCHANGE
>chr10:78733079-78733279_MUT	ID0327	ID0328	0.638	0.80872	1.26749	0.341971	0.0247673	UNCHANGE
>chr10:130491144-130491344_MUT	ID0329	ID0330	0.6298	0.560184	0.889444	-0.169024	0.0633152	UNCHANGE
>chr11:15085570-15085770_MUT	ID0331	ID0332	0.6459	0.763638	1.18221	0.241489	0.41363	UNCHANGE
>chr11:123990954-123991154_MUT	ID0333	ID0334	0.3262	0.408873	1.25357	0.326041	0.0633152	UNCHANGE
>chr13:106289130-106289330_MUT	ID0335	ID0336	0.7671	0.719731	0.938291	-0.0918921	0.41363	UNCHANGE
>chr14:89166784-89166984_MUT	ID0337	ID0338	0.6121	0.721341	1.17842	0.236857	0.137617	UNCHANGE
>chr15:56583771-56583971_MUT	ID0339	ID0340	0.4195	0.921474	2.19681	1.13541	0.137617	UNCHANGE
>chr16:35057550-35057750_MUT	ID0341	ID0342	0.4943	0.59855	1.21101	0.276209	0.0247673	UNCHANGE
>chr17:7674121-7674321_MUT	ID0343	ID0344	0.6281	0.450542	0.717279	-0.479394	0.0247673	UNCHANGE
>chr2:124608048-124608248_MUT	ID0345	ID0346	1.21	0.938508	0.775598	-0.366619	0.0633152	UNCHANGE
>chr20:47686663-47686863_MUT	ID0347	ID0348	1.0763	0.910814	0.846211	-0.240911	0.137617	UNCHANGE
>chr3:23295591-23295791_MUT	ID0349	ID0350	0.5103	0.676062	1.3248	0.405776	0.0247673	UNCHANGE
>chr15:62343960-62344160_MUT	ID8437	ID8438	0.5113	2.03511	3.9803	1.99288	0.0247673	UP
>chr4:19267484-19267684_MUT	ID0353	ID0354	0.583	0.799231	1.37081	0.455026	0.137617	UNCHANGE
>chr4:69265255-69265455_MUT	ID0355	ID0356	0.439	0.403127	0.918273	-0.123005	0.256345	UNCHANGE
>chr4:141958352-141958552_MUT	ID0357	ID0358	0.8529	0.759518	0.890551	-0.16723	0.41363	UNCHANGE
>chr4:156729767-156729967_MUT	ID0359	ID0360	1.47	1.31617	0.895345	-0.159484	0.41363	UNCHANGE
>chr5:25995016-25995216_MUT	ID0361	ID0362	0.7391	0.664786	0.899456	-0.152875	0.256345	UNCHANGE
>chr5:42406427-42406627_MUT	ID0363	ID0364	0.5146	0.54004	1.04938	0.0695399	0.41363	UNCHANGE
>chr5:44420323-44420523_MUT	ID0365	ID0366	0.4012	0.399485	0.995794	-0.0060804	0.41363	UNCHANGE
>chr5:98524632-98524832_MUT	ID0367	ID0368	0.3106	0.349226	1.1244	0.169151	0.41363	UNCHANGE
>chr5:100056755-100056955_MUT	ID0369	ID0370	0.5214	0.477506	0.915878	-0.126773	0.256345	UNCHANGE
>chr6:56621907-56622107_MUT	ID0371	ID0372	0.5053	0.529793	1.04857	0.0684285	0.41363	UNCHANGE
>chr6:86354136-86354336_MUT	ID0373	ID0374	0.5697	0.657297	1.15381	0.206403	0.0247673	UNCHANGE
>chr6:88865726-88865926_MUT	ID0375	ID0376	0.5225	0.552745	1.05797	0.0812987	0.256345	UNCHANGE
>chr7:8373870-8374070_MUT	ID0377	ID0378	2.5411	1.67627	0.65967	-0.600184	0.137617	UNCHANGE
>chr8:5776680-5776880_MUT	ID0379	ID0380	0.5387	0.439041	0.814977	-0.295168	0.0633152	UNCHANGE
>chr8:88366927-88367127_MUT	ID0381	ID0382	0.6621	0.58379	0.881735	-0.181583	0.256345	UNCHANGE
>chr9:118335657-118335857_MUT	ID0383	ID0384	0.5391	0.432847	0.80295	-0.316618	0.137617	UNCHANGE
>chr11:109692420-109692620_MUT	ID0385	ID0386	0.4565	0.452662	0.9916	-0.0121696	0.41363	UNCHANGE
>chr12:79397446-79397646_MUT	ID0387	ID0388	1.1154	1.09359	0.980457	-0.0284742	0.41363	UNCHANGE
>chr14:48566143-48566343_MUT	ID0389	ID0390	0.4585	0.406694	0.88701	-0.172978	0.41363	UNCHANGE
>chr3:26346437-26346637_MUT	ID0391	ID0392	1.153	1.02349	0.887701	-0.171855	0.0247673	UNCHANGE
>chr3:36665736-36665936_MUT	ID0393	ID0394	1.0423	1.07913	1.03535	0.0501121	0.41363	UNCHANGE
>chr5:29902240-29902440_MUT	ID0395	ID0396	0.7123	0.724073	1.01659	0.0237439	0.41363	UNCHANGE
>chr5:126712635-126712835_MUT	ID0397	ID0398	0.7623	1.09292	1.43375	0.51979	0.41363	UNCHANGE
>chr5:146674797-146674997_MUT	ID0399	ID0400	0.6829	0.555843	0.813966	-0.296959	0.137617	UNCHANGE
>chr5:170104833-170105033_MUT	ID0401	ID0402	2.1928	2.34422	1.06905	0.0963227	0.0247673	UNCHANGE
>chr6:157272505-157272705_MUT	ID0403	ID0404	4.2573	4.08859	0.960359	-0.0583536	0.41363	UNCHANGE
>chr8:78025753-78025953_MUT	ID0405	ID0406	1.1487	0.888292	0.773325	-0.370853	0.256345	UNCHANGE
>chr8:117388565-117388765_MUT	ID0407	ID0408	0.7039	0.676988	0.961772	-0.0562338	0.41363	UNCHANGE
>chr1:67494587-67494787_MUT	ID0409	ID0410	0.6198	1.18065	1.90501	0.929797	0.0247673	UNCHANGE
>chr1:101886451-101886651_MUT	ID0411	ID0412	0.7496	0.866302	1.15566	0.208714	0.137617	UNCHANGE
>chr10:57416374-57416574_MUT	ID0413	ID0414	1.3518	1.7246	1.27576	0.351359	0.137617	UNCHANGE
>chr15:88952350-88952550_MUT	ID0415	ID0416	0.4922	0.511167	1.03857	0.0545932	0.256345	UNCHANGE
>chr17:2547457-2547657_MUT	ID0417	ID0418	0.5764	0.435773	0.755977	-0.403585	0.256345	UNCHANGE
>chr17:76001815-76002015_MUT	ID0419	ID0420	0.8524	0.483455	0.56717	-0.818147	0.0247673	UNCHANGE
>chr21:18352736-18352936_MUT	ID0421	ID0422	0.5829	0.8129	1.39464	0.479893	0.137617	UNCHANGE
>chr4:183274569-183274769_MUT	ID0423	ID0424	0.4428	0.47715	1.07762	0.107848	0.256345	UNCHANGE
>chr5:87720933-87721133_MUT	ID0425	ID0426	2.6516	2.31355	0.872523	-0.196735	0.41363	UNCHANGE
>chr6:94712129-94712329_MUT	ID0427	ID0428	0.78	0.738582	0.94685	-0.0787919	0.41363	UNCHANGE
>chr8:63477356-63477556_MUT	ID0429	ID0430	0.5101	0.489814	0.960212	-0.0585756	0.256345	UNCHANGE
>chr8:143749682-143749882_MUT	ID0431	ID0432	0.6522	0.61376	0.941056	-0.087648	0.41363	UNCHANGE
>chr1:225454899-225455099_MUT	ID0433	ID0434	0.4867	0.797898	1.63939	0.713157	0.0247673	UNCHANGE
>chr14:34243465-34243665_MUT	ID0435	ID0436	1.0708	1.03144	0.963234	-0.0540422	0.41363	UNCHANGE
>chr16:64966586-64966786_MUT	ID0437	ID0438	0.4278	0.793317	1.85431	0.890881	0.256345	UNCHANGE
>chr4:58273662-58273862_MUT	ID0439	ID0440	0.9266	0.67698	0.730601	-0.452844	0.0247673	UNCHANGE
>chr4:92847685-92847885_MUT	ID0441	ID0442	0.5841	0.608865	1.04239	0.0598978	0.41363	UNCHANGE
>chr4:132045582-132045782_MUT	ID0443	ID0444	0.5021	0.538369	1.07233	0.100747	0.137617	UNCHANGE
>chr6:132466039-132466239_MUT	ID0445	ID0446	0.5993	0.65557	1.09384	0.129403	0.137617	UNCHANGE
>chr1:203888622-203888822_MUT	ID0447	ID0448	0.5643	0.574141	1.01735	0.0248216	0.41363	UNCHANGE
>chr1:243423413-243423613_MUT	ID0449	ID0450	1.5158	0.739881	0.488127	-1.03467	0.41363	UNCHANGE
>chr10:128574189-128574389_MUT	ID0451	ID0452	1.0034	1.55826	1.55298	0.635044	0.41363	UNCHANGE
>chr12:59889734-59889934_MUT	ID0453	ID0454	0.7244	0.647281	0.893544	-0.162389	0.256345	UNCHANGE
>chr13:62330161-62330361_MUT	ID0455	ID0456	1.0513	0.811828	0.772241	-0.372877	0.137617	UNCHANGE
>chr16:10361559-10361759_MUT	ID0457	ID0458	0.6318	0.813829	1.28813	0.365279	0.137617	UNCHANGE
>chr16:49341514-49341714_MUT	ID0459	ID0460	0.9513	0.754405	0.793011	-0.334586	0.41363	UNCHANGE
>chr18:70672989-70673189_MUT	ID0461	ID0462	0.7515	0.900025	1.1977	0.260261	0.41363	UNCHANGE
>chr18:71098572-71098772_MUT	ID0463	ID0464	0.7097	0.734569	1.03507	0.0497305	0.41363	UNCHANGE
>chr20:63115333-63115533_MUT	ID0465	ID0466	0.6115	0.578461	0.945945	-0.0801718	0.256345	UNCHANGE
>chr3:65397279-65397479_MUT	ID0467	ID0468	0.7388	0.63565	0.860391	-0.216936	0.256345	UNCHANGE
>chr3:176362225-176362425_MUT	ID0469	ID0470	1.5708	1.69004	1.07591	0.105559	0.137617	UNCHANGE
>chr5:3809088-3809288_MUT	ID0471	ID0472	0.8662	0.623922	0.720338	-0.473254	0.137617	UNCHANGE
>chr5:28404839-28405039_MUT	ID0473	ID0474	0.7583	0.790683	1.04273	0.0603724	0.41363	UNCHANGE
>chr9:127123038-127123238_MUT	ID0475	ID0476	1.3682	1.54703	1.13073	0.177249	0.0633152	UNCHANGE
>chr1:82683146-82683346_MUT	ID0477	ID0478	0.4573	0.471621	1.03138	0.0445694	0.41363	UNCHANGE
>chr12:130696412-130696612_MUT	ID0479	ID0480	0.9091	1.30216	1.43236	0.518394	0.0247673	UNCHANGE
>chr2:124478089-124478289_MUT	ID0481	ID0482	0.6028	0.939811	1.55911	0.640719	0.137617	UNCHANGE
>chr21:18337962-18338162_MUT	ID0483	ID0484	0.4081	0.446055	1.09306	0.128373	0.137617	UNCHANGE
>chr4:117093572-117093772_MUT	ID0485	ID0486	1.1588	1.21205	1.04597	0.0648446	0.41363	UNCHANGE
>chr1:217355606-217355806_MUT	ID0487	ID0488	0.5729	0.555355	0.969349	-0.0449115	0.41363	UNCHANGE
>chr10:55801517-55801717_MUT	ID0489	ID0490	0.497	1.11524	2.24408	1.16612	0.256345	UNCHANGE
>chr11:37172981-37173181_MUT	ID0491	ID0492	0.5968	0.481807	0.807285	-0.308849	0.256345	UNCHANGE
>chr13:63306929-63307129_MUT	ID0493	ID0494	0.6573	0.699373	1.06402	0.0895236	0.256345	UNCHANGE
>chr13:64610008-64610208_MUT	ID0495	ID0496	0.5271	0.458461	0.869857	-0.20115	0.256345	UNCHANGE
>chr15:59400516-59400716_MUT	ID0497	ID0498	1.0836	0.93252	0.860609	-0.21657	0.137617	UNCHANGE
>chr16:1964691-1964891_MUT	ID0499	ID0500	5.4202	5.42482	1.00086	0.00124177	0.41363	UNCHANGE
>chr16:51358755-51358955_MUT	ID0501	ID0502	0.5078	0.903852	1.77995	0.831837	0.0247673	UNCHANGE
>chr16:68188018-68188218_MUT	ID0503	ID0504	1.2105	1.31786	1.08865	0.122535	0.137617	UNCHANGE
>chr19:56700036-56700236_MUT	ID0505	ID0506	0.6084	0.769558	1.26488	0.339005	0.137617	UNCHANGE
>chr2:164059262-164059462_MUT	ID0507	ID0508	0.4938	0.476766	0.965574	-0.0505409	0.137617	UNCHANGE
>chr2:184600067-184600267_MUT	ID0509	ID0510	0.4066	0.455059	1.11906	0.16229	0.0633152	UNCHANGE
>chr20:15583407-15583607_MUT	ID0511	ID0512	0.6661	0.686942	1.03126	0.044404	0.41363	UNCHANGE
>chr3:36453336-36453536_MUT	ID0513	ID0514	3.8665	4.02393	1.04072	0.0575784	0.137617	UNCHANGE
>chr4:127414525-127414725_MUT	ID0515	ID0516	0.4517	0.518641	1.14815	0.199305	0.256345	UNCHANGE
>chr6:76152308-76152508_MUT	ID0517	ID0518	0.5894	0.676587	1.14787	0.198956	0.137617	UNCHANGE
>chr6:97525248-97525448_MUT	ID0519	ID0520	1.0245	0.60263	0.588231	-0.765545	0.0633152	UNCHANGE
>chr8:14919709-14919909_MUT	ID0521	ID0522	0.5774	0.629404	1.09004	0.124378	0.137617	UNCHANGE
>chr8:33423574-33423774_MUT	ID0523	ID0524	0.5446	0.53308	0.978853	-0.0308363	0.41363	UNCHANGE
>chr8:141668930-141669130_MUT	ID0525	ID0526	0.639	0.738004	1.15489	0.207756	0.137617	UNCHANGE
>chr1:86798935-86799135_MUT	ID0527	ID0528	1.4494	1.39251	0.960775	-0.0577297	0.41363	UNCHANGE
>chr1:239431579-239431779_MUT	ID0529	ID0530	0.5118	0.334987	0.654554	-0.611416	0.0247673	UNCHANGE
>chr10:58013630-58013830_MUT	ID0531	ID0532	0.4395	0.441441	1.00446	0.00642087	0.256345	UNCHANGE
>chr13:23801065-23801265_MUT	ID0533	ID0534	0.5511	0.531277	0.96395	-0.0529705	0.41363	UNCHANGE
>chr19:54909251-54909451_MUT	ID0535	ID0536	0.7911	0.935651	1.18275	0.242143	0.41363	UNCHANGE
>chr20:12829833-12830033_MUT	ID0537	ID0538	0.6252	0.546465	0.87408	-0.194163	0.137617	UNCHANGE
>chr3:88668927-88669127_MUT	ID0539	ID0540	0.5109	0.927966	1.81622	0.860941	0.0247673	UNCHANGE
>chr3:102505892-102506092_MUT	ID0541	ID0542	0.742	0.597649	0.805425	-0.312179	0.137617	UNCHANGE
>chr6:98755040-98755240_MUT	ID0543	ID0544	0.5693	0.639964	1.12405	0.168707	0.0633152	UNCHANGE
>chr6:142224382-142224582_MUT	ID0545	ID0546	0.7487	0.728972	0.973687	-0.0384701	0.41363	UNCHANGE
>chr8:139052323-139052523_MUT	ID0547	ID0548	0.8141	1.24032	1.52349	0.607381	0.0633152	UNCHANGE
>chr9:24027200-24027400_MUT	ID0549	ID0550	0.9285	0.863969	0.930518	-0.103893	0.256345	UNCHANGE
>chr9:79886944-79887144_MUT	ID0551	ID0552	0.8337	1.04635	1.25503	0.32772	0.41363	UNCHANGE
>chr10:113959750-113959950_MUT	ID0553	ID0554	0.466	0.53065	1.13881	0.187533	0.41363	UNCHANGE
>chr11:113054967-113055167_MUT	ID0555	ID0556	0.9684	0.739529	0.763652	-0.389012	0.256345	UNCHANGE
>chr13:57894647-57894847_MUT	ID0557	ID0558	0.8716	0.474221	0.544093	-0.878074	0.256345	UNCHANGE
>chr13:82348689-82348889_MUT	ID0559	ID0560	0.5967	0.564459	0.945913	-0.0802208	0.256345	UNCHANGE
>chr13:102555143-102555343_MUT	ID0561	ID0562	0.8811	0.84391	0.957752	-0.0622766	0.41363	UNCHANGE
>chr14:44634157-44634357_MUT	ID0563	ID0564	1.4206	0.931201	0.655502	-0.609329	0.0247673	UNCHANGE
>chr14:72230982-72231182_MUT	ID0565	ID0566	0.9673	0.658212	0.680475	-0.555386	0.0633152	UNCHANGE
>chr15:74906069-74906269_MUT	ID0567	ID0568	0.9697	1.21824	1.25628	0.329158	0.0633152	UNCHANGE
>chr16:2666740-2666940_MUT	ID0569	ID0570	0.6562	0.683411	1.04146	0.0586107	0.256345	UNCHANGE
>chr16:32470632-32470832_MUT	ID0571	ID0572	0.8194	1.40337	1.71271	0.776282	0.0247673	UNCHANGE
>chr17:18195263-18195463_MUT	ID0573	ID0574	0.6465	0.672875	1.04081	0.0577096	0.41363	UNCHANGE
>chr17:34703554-34703754_MUT	ID0575	ID0576	0.684	0.547938	0.801109	-0.31993	0.0633152	UNCHANGE
>chr2:40998522-40998722_MUT	ID0577	ID0578	0.4195	0.762528	1.81763	0.862062	0.0247673	UNCHANGE
>chr2:55768895-55769095_MUT	ID0579	ID0580	0.6938	0.486044	0.700512	-0.513519	0.0247673	UNCHANGE
>chr2:88139764-88139964_MUT	ID0581	ID0582	0.604	0.610472	1.0107	0.015358	0.41363	UNCHANGE
>chr2:151317154-151317354_MUT	ID0583	ID0584	0.8007	0.96482	1.20502	0.26906	0.256345	UNCHANGE
>chr2:153421710-153421910_MUT	ID0585	ID0586	0.7228	0.668195	0.924493	-0.113265	0.256345	UNCHANGE
>chr2:184851305-184851505_MUT	ID0587	ID0588	1.1005	0.845408	0.768192	-0.380462	0.0633152	UNCHANGE
>chr2:203468962-203469162_MUT	ID0589	ID0590	1.1104	0.687041	0.618754	-0.692563	0.0633152	UNCHANGE
>chr20:7627650-7627850_MUT	ID0591	ID0592	0.505	0.668685	1.3242	0.405123	0.256345	UNCHANGE
>chr21:39493001-39493201_MUT	ID0593	ID0594	0.8845	0.991677	1.12118	0.165016	0.0247673	UNCHANGE
>chr3:1413730-1413930_MUT	ID0595	ID0596	0.8251	0.697526	0.845388	-0.242315	0.256345	UNCHANGE
>chr3:75214463-75214663_MUT	ID0597	ID0598	3.0225	3.52072	1.16482	0.220111	0.0247673	UNCHANGE
>chr3:83150795-83150995_MUT	ID0599	ID0600	0.7231	0.5349	0.739772	-0.434847	0.137617	UNCHANGE
>chr3:161960117-161960317_MUT	ID0601	ID0602	0.6727	0.67589	1.00481	0.00692595	0.256345	UNCHANGE
>chr3:192044062-192044262_MUT	ID0603	ID0604	0.4704	0.498128	1.05884	0.0824877	0.256345	UNCHANGE
>chr6:20755204-20755404_MUT	ID0605	ID0606	0.5399	0.516221	0.956203	-0.064611	0.256345	UNCHANGE
>chr6:91003644-91003844_MUT	ID0607	ID0608	0.676	0.758659	1.12222	0.16635	0.256345	UNCHANGE
>chr6:100200741-100200941_MUT	ID0609	ID0610	0.5494	0.647388	1.17843	0.236871	0.41363	UNCHANGE
>chr6:168873390-168873590_MUT	ID0611	ID0612	1.5257	1.46531	0.960423	-0.0582584	0.137617	UNCHANGE
>chr7:79451120-79451320_MUT	ID0613	ID0614	0.541	0.716048	1.32362	0.40449	0.137617	UNCHANGE
>chr7:83509098-83509298_MUT	ID0615	ID0616	0.4473	0.430497	0.962486	-0.0551632	0.256345	UNCHANGE
>chr7:109876251-109876451_MUT	ID0617	ID0618	0.804	0.81113	1.0089	0.0127816	0.41363	UNCHANGE
>chr7:141057134-141057334_MUT	ID0619	ID0620	1.4194	1.34681	0.948872	-0.0757152	0.41363	UNCHANGE
>chr8:32179860-32180060_MUT	ID0621	ID0622	0.717	0.778374	1.08553	0.118397	0.41363	UNCHANGE
>chr8:66717751-66717951_MUT	ID0623	ID0624	0.7051	0.558597	0.792186	-0.33609	0.0633152	UNCHANGE
>chr8:111345302-111345502_MUT	ID0625	ID0626	0.9726	0.862156	0.88641	-0.173955	0.41363	UNCHANGE
>chr9:421472-421672_MUT	ID0627	ID0628	0.6337	0.61708	0.973796	-0.0383085	0.256345	UNCHANGE
>chr9:42800216-42800416_MUT	ID0629	ID0630	0.8628	0.858388	0.994943	-0.0073149	0.41363	UNCHANGE
>chr9:108087941-108088141_MUT	ID0631	ID0632	1.6444	1.9868	1.20824	0.272906	0.256345	UNCHANGE
>chrX:98702532-98702732_MUT	ID0633	ID0634	0.4735	0.377962	0.798156	-0.325258	0.0247673	UNCHANGE
>chrX:130580177-130580377_MUT	ID0635	ID0636	0.3418	0.38947	1.13953	0.188441	0.256345	UNCHANGE
>chr2:50350521-50350721_MUT	ID0637	ID0638	1.0577	0.967762	0.914962	-0.128217	0.41363	UNCHANGE
>chr2:90118426-90118626_MUT	ID0639	ID0640	0.7028	0.537386	0.764661	-0.387109	0.0633152	UNCHANGE
>chr22:46127524-46127724_MUT	ID0641	ID0642	0.8667	0.881775	1.01743	0.0249342	0.256345	UNCHANGE
>chrX:112333072-112333272_MUT	ID0643	ID0644	0.5526	0.636688	1.15209	0.204251	0.256345	UNCHANGE
>chr1:152746027-152746227_MUT	ID0645	ID0646	0.4166	0.377204	0.905446	-0.143299	0.137617	UNCHANGE
>chr10:63007127-63007327_MUT	ID0647	ID0648	0.7141	0.508323	0.711841	-0.490372	0.256345	UNCHANGE
>chr12:127339703-127339903_MUT	ID0649	ID0650	0.5456	0.537239	0.984667	-0.0222922	0.41363	UNCHANGE
>chr15:53683865-53684065_MUT	ID0651	ID0652	0.5024	0.591478	1.17719	0.235346	0.41363	UNCHANGE
>chr16:9878356-9878556_MUT	ID0653	ID0654	0.4563	0.455129	0.997476	-0.0036462	0.41363	UNCHANGE
>chr16:75356018-75356218_MUT	ID0655	ID0656	0.714	0.741878	1.03907	0.0552867	0.256345	UNCHANGE
>chr2:224427922-224428122_MUT	ID0657	ID0658	0.6812	0.79878	1.17253	0.229625	0.256345	UNCHANGE
>chr3:195586664-195586864_MUT	ID0659	ID0660	0.9439	1.05893	1.12187	0.165903	0.0633152	UNCHANGE
>chr4:22040081-22040281_MUT	ID0661	ID0662	0.7974	0.710246	0.890715	-0.166965	0.41363	UNCHANGE
>chr4:62176564-62176764_MUT	ID0663	ID0664	0.5553	0.581801	1.04776	0.067313	0.256345	UNCHANGE
>chr4:116473832-116474032_MUT	ID0665	ID0666	0.7371	0.923257	1.25249	0.324798	0.0633152	UNCHANGE
>chr6:21112752-21112952_MUT	ID0667	ID0668	0.7802	0.616385	0.790025	-0.34003	0.0633152	UNCHANGE
>chr6:134300315-134300515_MUT	ID0669	ID0670	0.695	0.773123	1.11248	0.153778	0.137617	UNCHANGE
>chr8:43291988-43292188_MUT	ID0671	ID0672	2.0824	1.75424	0.842409	-0.247408	0.0247673	UNCHANGE
>chr8:112511403-112511603_MUT	ID0673	ID0674	0.6371	0.595538	0.934767	-0.0973211	0.41363	UNCHANGE
>chr9:74002687-74002887_MUT	ID0675	ID0676	1.6504	1.14086	0.691262	-0.532696	0.0633152	UNCHANGE
>chr13:85009795-85009995_MUT	ID0677	ID0678	0.578	0.549772	0.951176	-0.0722151	0.41363	UNCHANGE
>chr19:23170409-23170609_MUT	ID0679	ID0680	0.5977	0.453825	0.75925	-0.397354	0.0633152	UNCHANGE
>chr4:69993168-69993368_MUT	ID0681	ID0682	2.6182	0.960311	0.366779	-1.44702	0.256345	UNCHANGE
>chr1:79787041-79787241_MUT	ID0683	ID0684	0.466	0.707131	1.51743	0.601633	0.137617	UNCHANGE
>chr10:54371944-54372144_MUT	ID0685	ID0686	1.1325	1.12161	0.99039	-0.0139316	0.41363	UNCHANGE
>chr15:22050865-22051065_MUT	ID0687	ID0688	1.0601	1.10903	1.0462	0.0651621	0.256345	UNCHANGE
>chr18:77704107-77704307_MUT	ID0689	ID0690	0.6087	0.437068	0.718084	-0.477774	0.256345	UNCHANGE
>chr2:126061028-126061228_MUT	ID0691	ID0692	0.5323	0.573676	1.0777	0.107954	0.137617	UNCHANGE
>chr5:19600105-19600305_MUT	ID0693	ID0694	0.7578	0.755675	0.99725	-0.0039733	0.256345	UNCHANGE
>chr5:85804691-85804891_MUT	ID0695	ID0696	0.5544	0.64982	1.17206	0.229045	0.137617	UNCHANGE
>chr6:164398380-164398580_MUT	ID0697	ID0698	0.5152	0.579232	1.12433	0.169063	0.137617	UNCHANGE
>chr1:26088226-26088426_MUT	ID0699	ID0700	NA	0.154811	NA	NA	#N/A	#DIV/0!
>chr10:9367695-9367895_MUT	ID0701	ID0702	0.63	0.632615	1.00414	0.00596052	0.41363	UNCHANGE
>chr10:47094953-47095153_MUT	ID0703	ID0704	0.6689	0.480398	0.718177	-0.477588	0.0247673	UNCHANGE
>chr10:85110701-85110901_MUT	ID0705	ID0706	0.8249	0.722544	0.875915	-0.191137	0.256345	UNCHANGE
>chr11:19758155-19758355_MUT	ID0707	ID0708	0.5854	0.496398	0.84795	-0.237949	0.256345	UNCHANGE
>chr11:21731693-21731893_MUT	ID0709	ID0710	0.588	0.455652	0.774885	-0.367945	0.256345	UNCHANGE
>chr11:95534008-95534208_MUT	ID0711	ID0712	0.641	0.859913	1.3416	0.423952	0.137617	UNCHANGE
>chr11:99881896-99882096_MUT	ID0713	ID0714	0.4656	0.4982	1.06998	0.0975837	0.256345	UNCHANGE
>chr12:11639163-11639363_MUT	ID0715	ID0716	0.3267	0.332815	1.01874	0.0267897	0.256345	UNCHANGE
>chr12:45264759-45264959_MUT	ID0717	ID0718	0.5245	0.521847	0.994847	-0.0074527	0.41363	UNCHANGE
>chr12:123708666-123708866_MUT	ID0719	ID0720	1.0864	0.956421	0.880371	-0.183816	0.41363	UNCHANGE
>chr13:21078131-21078331_MUT	ID0721	ID0722	0.8373	0.744167	0.888782	-0.170099	0.256345	UNCHANGE
>chr13:56188542-56188742_MUT	ID0723	ID0724	1.0559	1.52001	1.43958	0.525645	0.137617	UNCHANGE
>chr13:107620738-107620938_MUT	ID0725	ID0726	0.6997	0.600183	0.857809	-0.221272	0.0633152	UNCHANGE
>chr14:27598197-27598397_MUT	ID0727	ID0728	1.2229	1.0206	0.8346	-0.260844	0.0633152	UNCHANGE
>chr14:28157901-28158101_MUT	ID0729	ID0730	8.7369	8.0883	0.925759	-0.111291	0.256345	UNCHANGE
>chr14:38974213-38974413_MUT	ID0731	ID0732	0.938	0.699177	0.745395	-0.423924	0.41363	UNCHANGE
>chr14:47667614-47667814_MUT	ID0733	ID0734	0.7558	0.974341	1.28907	0.36633	0.0633152	UNCHANGE
>chr14:78648830-78649030_MUT	ID0735	ID0736	0.457	0.476209	1.04197	0.0593168	0.41363	UNCHANGE
>chr14:100983694-100983894_MUT	ID0737	ID0738	0.6363	0.629025	0.988507	-0.016677	0.41363	UNCHANGE
>chr15:79675349-79675549_MUT	ID0739	ID0740	1.1901	0.901389	0.757432	-0.400812	0.41363	UNCHANGE
>chr16:57401867-57402067_MUT	ID0741	ID0742	0.497	0.526627	1.05965	0.0835825	0.0247673	UNCHANGE
>chr17:34558983-34559183_MUT	ID0743	ID0744	0.6752	0.678415	1.00479	0.00689932	0.41363	UNCHANGE
>chr17:48606934-48607134_MUT	ID0745	ID0746	0.6706	0.507784	0.757214	-0.401227	0.0633152	UNCHANGE
>chr18:4589581-4589781_MUT	ID0747	ID0748	0.5166	0.49326	0.954822	-0.066697	0.256345	UNCHANGE
>chr18:62681781-62681981_MUT	ID0749	ID0750	0.7263	0.792378	1.09091	0.125526	0.256345	UNCHANGE
>chr2:73198125-73198325_MUT	ID0751	ID0752	1.0632	0.816684	0.768138	-0.380563	0.137617	UNCHANGE
>chr2:75479047-75479247_MUT	ID0753	ID0754	0.398	0.433899	1.0901	0.124457	0.256345	UNCHANGE
>chr2:154476448-154476648_MUT	ID0755	ID0756	0.5879	0.581297	0.988726	-0.0163575	0.41363	UNCHANGE
>chr2:187231285-187231485_MUT	ID0757	ID0758	0.5083	0.528381	1.03958	0.0559998	0.256345	UNCHANGE
>chr2:217690147-217690347_MUT	ID0759	ID0760	0.3939	0.420189	1.06677	0.0932469	0.137617	UNCHANGE
>chr20:4421874-4422074_MUT	ID0761	ID0762	0.78	0.576272	0.738808	-0.436728	0.137617	UNCHANGE
>chr21:31099580-31099780_MUT	ID0763	ID0764	0.5736	0.713654	1.2442	0.315218	0.256345	UNCHANGE
>chr21:35400578-35400778_MUT	ID0765	ID0766	1.0694	1.06042	0.991564	-0.0122222	0.41363	UNCHANGE
>chr21:39690990-39691190_MUT	ID0767	ID0768	0.7132	0.736136	1.03221	0.0457398	0.256345	UNCHANGE
>chr22:26317212-26317412_MUT	ID0769	ID0770	0.9066	0.495756	0.546839	-0.870811	0.0247673	UNCHANGE
>chr3:41466232-41466432_MUT	ID0771	ID0772	0.7491	0.63986	0.854155	-0.22743	0.41363	UNCHANGE
>chr3:90029350-90029550_MUT	ID0773	ID0774	0.4195	0.640586	1.52688	0.61059	0.0247673	UNCHANGE
>chr3:116422968-116423168_MUT	ID0775	ID0776	2.8789	2.6643	0.925459	-0.111759	0.41363	UNCHANGE
>chr3:127079659-127079859_MUT	ID0777	ID0778	0.8525	0.646384	0.758208	-0.399334	0.0247673	UNCHANGE
>chr4:85883772-85883972_MUT	ID0779	ID0780	0.5072	0.698417	1.37706	0.461596	0.256345	UNCHANGE
>chr4:135173950-135174150_MUT	ID0781	ID0782	0.6793	0.491661	0.723767	-0.466402	0.0633152	UNCHANGE
>chr5:97846205-97846405_MUT	ID0783	ID0784	0.5184	0.543489	1.04845	0.0682533	0.137617	UNCHANGE
>chr6:77608107-77608307_MUT	ID0785	ID0786	0.6173	0.561184	0.909088	-0.137507	0.41363	UNCHANGE
>chr7:45234271-45234471_MUT	ID0787	ID0788	0.4617	0.432982	0.937749	-0.0927267	0.256345	UNCHANGE
>chr7:47932767-47932967_MUT	ID0789	ID0790	0.6144	0.574127	0.934415	-0.0978644	0.256345	UNCHANGE
>chr7:90310755-90310955_MUT	ID0791	ID0792	0.356	0.591587	1.66184	0.732784	0.0633152	UNCHANGE
>chr7:139935576-139935776_MUT	ID0793	ID0794	1.5883	1.44283	0.908417	-0.138574	0.256345	UNCHANGE
>chr8:41528929-41529129_MUT	ID0795	ID0796	5.6829	5.88702	1.03592	0.0509115	0.41363	UNCHANGE
>chr8:57426871-57427071_MUT	ID0797	ID0798	0.7973	0.624469	0.783221	-0.352508	0.137617	UNCHANGE
>chr8:67661430-67661630_MUT	ID0799	ID0800	0.6464	0.767491	1.18742	0.24783	0.137617	UNCHANGE
>chr8:97111631-97111831_MUT	ID0801	ID0802	0.5219	0.719342	1.37826	0.462852	0.0247673	UNCHANGE
>chr8:122047636-122047836_MUT	ID0803	ID0804	0.6493	0.985487	1.51771	0.601894	0.0247673	UNCHANGE
>chr9:123480196-123480396_MUT	ID0805	ID0806	1.4472	1.44849	1.00088	0.0012623	0.41363	UNCHANGE
>chrX:109370268-109370468_MUT	ID0807	ID0808	0.6734	0.590586	0.877012	-0.189332	0.256345	UNCHANGE
>chrY:21696699-21696899_MUT	ID0809	ID0810	1.0971	0.725612	0.661391	-0.596425	0.0247673	UNCHANGE
>chr7:125081738-125081938_MUT	ID0811	ID0812	0.5266	0.50816	0.964923	-0.051514	0.41363	UNCHANGE
>chrY:11958514-11958714_MUT	ID0813	ID0814	0.6638	0.773108	1.16466	0.219915	0.137617	UNCHANGE
>chr1:7442227-7442427_MUT	ID0815	ID0816	0.5667	0.605628	1.0687	0.0958527	0.256345	UNCHANGE
>chr1:84249332-84249532_MUT	ID0817	ID0818	0.7269	0.562686	0.774107	-0.369394	0.137617	UNCHANGE
>chr1:87789825-87790025_MUT	ID0819	ID0820	0.5342	0.401439	0.75143	-0.412289	0.256345	UNCHANGE
>chr1:114686692-114686892_MUT	ID0821	ID0822	0.6234	0.840232	1.34791	0.43072	0.0404278	UNCHANGE
>chr1:185478474-185478674_MUT	ID0823	ID0824	0.7221	0.781387	1.08218	0.113936	0.41363	UNCHANGE
>chr10:37546344-37546544_MUT	ID0825	ID0826	0.8241	0.614216	0.745312	-0.424084	0.256345	UNCHANGE
>chr15:26489514-26489714_MUT	ID0827	ID0828	0.4529	0.547735	1.20939	0.274283	0.137617	UNCHANGE
>chr15:27775383-27775583_MUT	ID0829	ID0830	0.6484	0.606446	0.935233	-0.096603	0.256345	UNCHANGE
>chr16:14048961-14049161_MUT	ID0831	ID0832	0.7811	0.694389	0.889016	-0.169718	0.137617	UNCHANGE
>chr16:60778287-60778487_MUT	ID0833	ID0834	3.8793	3.2763	0.844563	-0.243724	0.256345	UNCHANGE
>chr17:19932434-19932634_MUT	ID0835	ID0836	0.6465	0.585898	0.906286	-0.141961	0.256345	UNCHANGE
>chr18:5763329-5763529_MUT	ID0837	ID0838	0.589	0.60456	1.02638	0.0375582	0.41363	UNCHANGE
>chr18:77356030-77356230_MUT	ID0839	ID0840	0.5772	0.59031	1.02275	0.0324489	0.256345	UNCHANGE
>chr2:119190108-119190308_MUT	ID0841	ID0842	0.9813	0.720262	0.733997	-0.446154	0.0247673	UNCHANGE
>chr21:42275417-42275617_MUT	ID0843	ID0844	0.5199	0.501886	0.965426	-0.0507619	0.41363	UNCHANGE
>chr3:146403810-146404010_MUT	ID0845	ID0846	0.6814	0.503471	0.738892	-0.436565	0.256345	UNCHANGE
>chr4:174966837-174967037_MUT	ID0847	ID0848	0.6474	0.603584	0.932281	-0.101164	0.256345	UNCHANGE
>chr5:16351579-16351779_MUT	ID0849	ID0850	0.6349	0.706168	1.11224	0.153462	0.256345	UNCHANGE
>chr5:85550409-85550609_MUT	ID0851	ID0852	1.1327	1.22505	1.08153	0.113068	0.0633152	UNCHANGE
>chr5:163339965-163340165_MUT	ID0853	ID0854	0.609	0.52787	0.866845	-0.206154	0.137617	UNCHANGE
>chr5:167743253-167743453_MUT	ID0855	ID0856	0.5736	0.962553	1.67821	0.746924	0.137617	UNCHANGE
>chr6:87310370-87310570_MUT	ID0857	ID0858	0.9971	0.59429	0.595991	-0.746638	0.0247673	UNCHANGE
>chr6:168861886-168862086_MUT	ID0859	ID0860	1.1007	1.11427	1.01229	0.0176161	0.41363	UNCHANGE
>chr7:21384603-21384803_MUT	ID0861	ID0862	0.8587	0.745329	0.867942	-0.20433	0.137617	UNCHANGE
>chr7:63696716-63696916_MUT	ID0863	ID0864	0.7079	0.93457	1.32014	0.400689	0.0247673	UNCHANGE
>chr8:83274307-83274507_MUT	ID0865	ID0866	0.5245	0.860611	1.64094	0.714522	0.0247673	UNCHANGE
>chr8:109628052-109628252_MUT	ID0867	ID0868	0.4779	0.568424	1.18938	0.250214	0.137617	UNCHANGE
>chr8:129606253-129606453_MUT	ID0869	ID0870	0.7546	0.6864	0.909661	-0.1366	0.137617	UNCHANGE
>chr8:136919922-136920122_MUT	ID0871	ID0872	0.7322	0.776404	1.06037	0.0845738	0.41363	UNCHANGE
>chr9:117651106-117651306_MUT	ID0873	ID0874	0.4523	0.982477	2.17241	1.1193	0.137617	UNCHANGE
>chr1:38001236-38001436_MUT	ID0875	ID0876	1.6958	1.72826	1.01912	0.027324	0.137617	UNCHANGE
>chr1:71814161-71814361_MUT	ID0877	ID0878	0.8612	1.0131	1.17638	0.234352	0.0633152	UNCHANGE
>chr1:237628871-237629071_MUT	ID0879	ID0880	0.4796	0.425359	0.886916	-0.173131	0.256345	UNCHANGE
>chr10:133188093-133188293_MUT	ID0881	ID0882	0.8928	0.756493	0.847307	-0.239044	0.0633152	UNCHANGE
>chr12:20117006-20117206_MUT	ID0883	ID0884	1.6579	1.36177	0.821368	-0.2839	0.256345	UNCHANGE
>chr14:76377714-76377914_MUT	ID0885	ID0886	0.7792	0.714348	0.916817	-0.125295	0.137617	UNCHANGE
>chr15:63008986-63009186_MUT	ID0887	ID0888	0.6396	0.592414	0.926213	-0.110585	0.256345	UNCHANGE
>chr18:5965786-5965986_MUT	ID0889	ID0890	0.4448	0.487646	1.09627	0.132601	0.256345	UNCHANGE
>chr22:20547982-20548182_MUT	ID0891	ID0892	1.0991	0.699009	0.635982	-0.652942	0.0633152	UNCHANGE
>chr3:166638667-166638867_MUT	ID0893	ID0894	0.7002	0.649382	0.927481	-0.10861	0.41363	UNCHANGE
>chr5:178940025-178940225_MUT	ID0895	ID0896	0.488	0.503042	1.03091	0.0439155	0.41363	UNCHANGE
>chr6:44385978-44386178_MUT	ID0897	ID0898	1.1423	0.844818	0.73956	-0.435261	0.41363	UNCHANGE
>chr6:149443016-149443216_MUT	ID0899	ID0900	1.9217	2.50738	1.30477	0.3838	0.0247673	UNCHANGE
>chr6:154819364-154819564_MUT	ID0901	ID0902	0.6409	0.713005	1.11256	0.153879	0.256345	UNCHANGE
>chr8:2275629-2275829_MUT	ID0903	ID0904	0.6896	0.62201	0.902038	-0.14874	0.137617	UNCHANGE
>chrX:81933346-81933546_MUT	ID0905	ID0906	1.0194	0.848082	0.831939	-0.265451	0.256345	UNCHANGE
>chr12:73538804-73539004_MUT	ID0907	ID0908	0.6422	0.594777	0.926189	-0.110622	0.256345	UNCHANGE
>chr13:88770528-88770728_MUT	ID0909	ID0910	0.9752	1.07956	1.107	0.146651	0.256345	UNCHANGE
>chr15:91909980-91910180_MUT	ID0911	ID0912	0.8838	0.725431	0.820795	-0.284907	0.137617	UNCHANGE
>chr17:9334491-9334691_MUT	ID0913	ID0914	0.9359	0.659037	0.704138	-0.506069	0.41363	UNCHANGE
>chr17:33493690-33493890_MUT	ID0915	ID0916	0.7191	0.704315	0.979415	-0.0300077	0.256345	UNCHANGE
>chr17:45068081-45068281_MUT	ID0917	ID0918	0.7072	0.475049	0.671771	-0.573959	0.0247673	UNCHANGE
>chr19:42196840-42197040_MUT	ID0919	ID0920	5.8906	5.16189	0.876289	-0.190521	0.0247673	UNCHANGE
>chr2:128043122-128043322_MUT	ID0921	ID0922	0.6325	0.582917	0.92166	-0.117693	0.256345	UNCHANGE
>chr4:117709677-117709877_MUT	ID0923	ID0924	0.9929	0.629058	0.63355	-0.658469	0.0247673	UNCHANGE
>chr4:167216796-167216996_MUT	ID0925	ID0926	0.7936	0.899356	1.13322	0.180432	0.41363	UNCHANGE
>chr6:86103200-86103400_MUT	ID0927	ID0928	0.6967	0.609968	0.87546	-0.191886	0.41363	UNCHANGE
>chr7:50173627-50173827_MUT	ID0929	ID0930	0.9991	1.07236	1.07335	0.102122	0.256345	UNCHANGE
>chr8:36143220-36143420_MUT	ID0931	ID0932	1.2986	0.644294	0.496161	-1.01112	0.0247673	DOWN
>chr8:72388466-72388666_MUT	ID0933	ID0934	1.8096	0.978709	0.540849	-0.886702	0.137617	UNCHANGE
>chr8:72617310-72617510_MUT	ID0935	ID0936	0.8671	0.571544	0.659116	-0.601397	0.0247673	UNCHANGE
>chr8:77844146-77844346_MUT	ID0937	ID0938	0.552	0.652401	1.18185	0.241052	0.137617	UNCHANGE
>chr9:16875949-16876149_MUT	ID0939	ID0940	0.5134	0.598619	1.16608	0.221669	0.256345	UNCHANGE
>chrX:113853988-113854188_MUT	ID0941	ID0942	0.7784	0.713384	0.916446	-0.125879	0.41363	UNCHANGE
>chr1:75889773-75889973_MUT	ID0943	ID0944	0.6043	0.629794	1.04211	0.0595045	0.41363	UNCHANGE
>chr1:115107438-115107638_MUT	ID0945	ID0946	0.4133	0.420734	1.01808	0.0258503	0.41363	UNCHANGE
>chr1:186189272-186189472_MUT	ID0947	ID0948	0.8866	0.903942	1.01955	0.027933	0.256345	UNCHANGE
>chr12:24464714-24464914_MUT	ID0949	ID0950	0.3828	0.561136	1.46581	0.551697	0.0633152	UNCHANGE
>chr12:71449811-71450011_MUT	ID0951	ID0952	0.7649	0.542491	0.709187	-0.495762	0.0633152	UNCHANGE
>chr14:103119116-103119316_MUT	ID0953	ID0954	5.0873	4.95959	0.974902	-0.0366714	0.256345	UNCHANGE
>chr18:42998791-42998991_MUT	ID0955	ID0956	0.5659	0.502258	0.887607	-0.172008	0.256345	UNCHANGE
>chr2:142718392-142718592_MUT	ID0957	ID0958	0.516	0.462062	0.895438	-0.159334	0.137617	UNCHANGE
>chr4:58313465-58313665_MUT	ID0959	ID0960	3.7948	3.12067	0.822349	-0.282177	0.137617	UNCHANGE
>chr5:83769328-83769528_MUT	ID0961	ID0962	1.884	1.57368	0.835269	-0.259688	0.137617	UNCHANGE
>chr6:1272241-1272441_MUT	ID0963	ID0964	0.7228	0.692846	0.958514	-0.0611292	0.41363	UNCHANGE
>chr6:53408423-53408623_MUT	ID0965	ID0966	0.5216	0.46271	0.88706	-0.172897	0.256345	UNCHANGE
>chr8:5021802-5022002_MUT	ID0967	ID0968	0.7313	0.894831	1.2236	0.291137	0.137617	UNCHANGE
>chr8:143227571-143227771_MUT	ID0969	ID0970	0.479	0.525003	1.09599	0.13223	0.256345	UNCHANGE
>chr9:113621485-113621685_MUT	ID0971	ID0972	0.5828	0.628076	1.07765	0.107884	0.41363	UNCHANGE
>chr11:112836299-112836499_MUT	ID0973	ID0974	1.9097	2.10084	1.10011	0.137647	0.0633152	UNCHANGE
>chr12:82242553-82242753_MUT	ID0975	ID0976	0.6075	0.467215	0.769097	-0.378763	0.137617	UNCHANGE
>chr14:45752351-45752551_MUT	ID0977	ID0978	2.048	1.60397	0.783176	-0.352591	0.137617	UNCHANGE
>chr14:72861897-72862097_MUT	ID0979	ID0980	2.3171	1.93645	0.835721	-0.258907	0.137617	UNCHANGE
>chr14:104163594-104163794_MUT	ID0981	ID0982	0.5737	0.525628	0.916211	-0.126248	0.0633152	UNCHANGE
>chr15:22983141-22983341_MUT	ID0983	ID0984	0.9641	0.517867	0.537136	-0.89664	0.137617	UNCHANGE
>chr2:162064296-162064496_MUT	ID0985	ID0986	2.0857	1.78945	0.857978	-0.220987	0.137617	UNCHANGE
>chr20:16975241-16975441_MUT	ID0987	ID0988	1.5101	1.58225	1.04778	0.0673292	0.137617	UNCHANGE
>chr4:143629810-143630010_MUT	ID0989	ID0990	0.5648	0.468667	0.829825	-0.269121	0.0247673	UNCHANGE
>chr5:106486857-106487057_MUT	ID0991	ID0992	0.3567	0.69547	1.94977	0.963305	0.0247673	UNCHANGE
>chr6:54581855-54582055_MUT	ID0993	ID0994	0.5397	0.430831	0.798279	-0.325036	0.137617	UNCHANGE
>chr6:93579541-93579741_MUT	ID0995	ID0996	0.7852	0.718168	0.914632	-0.128736	0.41363	UNCHANGE
>chr9:9526494-9526694_MUT	ID0997	ID0998	0.73	0.518829	0.710731	-0.492625	0.256345	UNCHANGE
>chr10:6480134-6480334_MUT	ID0999	ID1000	0.8531	1.14872	1.34647	0.429183	0.41363	UNCHANGE
>chr4:16336395-16336595_MUT	ID8335	ID8336	0.3432	1.25282	3.65025	1.868	0.0247673	UP
>chr12:6321030-6321230_MUT	ID1003	ID1004	0.5739	0.525243	0.915147	-0.127925	0.0633152	UNCHANGE
>chr12:40899191-40899391_MUT	ID1005	ID1006	0.7733	0.634032	0.819925	-0.286435	0.137617	UNCHANGE
>chr14:87280872-87281072_MUT	ID1007	ID1008	0.5439	0.658177	1.21002	0.275036	0.256345	UNCHANGE
>chr2:203746755-203746955_MUT	ID1009	ID1010	0.9914	0.96522	0.973606	-0.03859	0.41363	UNCHANGE
>chr5:73769980-73770180_MUT	ID1011	ID1012	0.6304	1.1251	1.78474	0.835717	0.0247673	UNCHANGE
>chr8:34608669-34608869_MUT	ID1013	ID1014	0.7532	0.569205	0.755669	-0.404173	0.137617	UNCHANGE
>chr8:46678914-46679114_MUT	ID1015	ID1016	1.6955	1.40903	0.831018	-0.267048	0.256345	UNCHANGE
>chr1:188792428-188792628_MUT	ID1017	ID1018	0.8315	0.490464	0.589867	-0.761539	0.137617	UNCHANGE
>chr10:847034-847234_MUT	ID1019	ID1020	0.5247	0.639504	1.21887	0.285549	0.41363	UNCHANGE
>chr10:97947392-97947592_MUT	ID1021	ID1022	0.4086	0.32427	0.793583	-0.333546	0.41363	UNCHANGE
>chr11:132875186-132875386_MUT	ID1023	ID1024	0.5397	0.46795	0.866987	-0.205917	0.41363	UNCHANGE
>chr12:57672747-57672947_MUT	ID1025	ID1026	1.8982	1.88996	0.995652	-0.0062871	0.256345	UNCHANGE
>chr13:93674624-93674824_MUT	ID1027	ID1028	0.3867	0.519231	1.34267	0.4251	0.0633152	UNCHANGE
>chr17:62558375-62558575_MUT	ID1029	ID1030	0.5318	0.542258	1.01963	0.0280414	0.41363	UNCHANGE
>chr2:171136589-171136789_MUT	ID1031	ID1032	0.4995	0.395458	0.791783	-0.336823	0.137617	UNCHANGE
>chr2:200428364-200428564_MUT	ID1033	ID1034	0.462	0.459658	0.995017	-0.0072076	0.41363	UNCHANGE
>chr3:40535304-40535504_MUT	ID1035	ID1036	0.6402	0.794082	1.24033	0.310727	0.137617	UNCHANGE
>chr3:113175737-113175937_MUT	ID1037	ID1038	0.5291	0.64988	1.22823	0.296579	0.256345	UNCHANGE
>chr4:94098976-94099176_MUT	ID1039	ID1040	0.6044	0.587319	0.971669	-0.0414634	0.41363	UNCHANGE
>chr6:81010553-81010753_MUT	ID1041	ID1042	0.7897	0.588457	0.745148	-0.424401	0.0633152	UNCHANGE
>chr7:40479962-40480162_MUT	ID1043	ID1044	0.6384	0.678939	1.06352	0.0888499	0.137617	UNCHANGE
>chr1:101957264-101957464_MUT	ID1045	ID1046	1.2555	0.641111	0.510629	-0.969653	0.256345	UNCHANGE
>chr1:205570422-205570622_MUT	ID1047	ID1048	0.3753	0.455712	1.21438	0.280215	0.256345	UNCHANGE
>chr10:56958927-56959127_MUT	ID1049	ID1050	3.7239	1.92666	0.517372	-0.950727	0.0247673	UNCHANGE
>chr11:40227225-40227425_MUT	ID1051	ID1052	0.8436	0.873606	1.03557	0.0504202	0.256345	UNCHANGE
>chr12:108929749-108929949_MUT	ID1053	ID1054	0.8326	0.653847	0.785349	-0.348594	0.0633152	UNCHANGE
>chr12:122620579-122620779_MUT	ID1055	ID1056	0.6035	0.605628	1.00357	0.00514054	0.41363	UNCHANGE
>chr14:84375636-84375836_MUT	ID1057	ID1058	0.4346	0.548549	1.26215	0.335885	0.137617	UNCHANGE
>chr15:37578125-37578325_MUT	ID1059	ID1060	0.6275	0.466171	0.742895	-0.428769	0.137617	UNCHANGE
>chr16:84291900-84292100_MUT	ID1061	ID1062	1.0376	1.28836	1.24168	0.312298	0.137617	UNCHANGE
>chr18:71249454-71249654_MUT	ID1063	ID1064	0.8454	0.887762	1.05015	0.0705926	0.256345	UNCHANGE
>chr3:2523343-2523543_MUT	ID1065	ID1066	1.0413	0.689354	0.662037	-0.595017	0.137617	UNCHANGE
>chr3:25653885-25654085_MUT	ID1067	ID1068	0.6119	0.500385	0.817806	-0.290169	0.0633152	UNCHANGE
>chr3:61232380-61232580_MUT	ID1069	ID1070	1.2643	0.749368	0.592705	-0.754614	0.137617	UNCHANGE
>chr3:157122928-157123128_MUT	ID1071	ID1072	0.6279	0.685693	1.0921	0.1271	0.256345	UNCHANGE
>chr4:37925019-37925219_MUT	ID1073	ID1074	1.2032	1.27353	1.05846	0.0819703	0.41363	UNCHANGE
>chr4:131442354-131442554_MUT	ID1075	ID1076	0.5217	0.565868	1.08464	0.117219	0.137617	UNCHANGE
>chr5:45013433-45013633_MUT	ID1077	ID1078	0.6021	0.636063	1.0564	0.0791495	0.41363	UNCHANGE
>chr5:66976030-66976230_MUT	ID1079	ID1080	0.5478	0.628969	1.14826	0.199452	0.41363	UNCHANGE
>chr7:115577426-115577626_MUT	ID1081	ID1082	1.0654	1.17652	1.10427	0.143094	0.256345	UNCHANGE
>chr8:5303327-5303527_MUT	ID1083	ID1084	0.3912	0.374204	0.956587	-0.0640321	0.41363	UNCHANGE
>chr8:35764903-35765103_MUT	ID1085	ID1086	0.9613	1.09282	1.13685	0.185039	0.41363	UNCHANGE
>chr9:32794043-32794243_MUT	ID1087	ID1088	0.6548	0.927387	1.41627	0.502098	0.137617	UNCHANGE
>chr1:187913887-187914087_MUT	ID1089	ID1090	0.7419	0.559955	0.754713	-0.406	0.0247673	UNCHANGE
>chr11:126573815-126574015_MUT	ID1091	ID1092	0.9868	0.90254	0.914621	-0.128753	0.256345	UNCHANGE
>chr13:55085757-55085957_MUT	ID1093	ID1094	0.5834	0.64497	1.10558	0.144801	0.0633152	UNCHANGE
>chr13:58749221-58749421_MUT	ID1095	ID1096	0.6971	0.594956	0.853425	-0.228664	0.41363	UNCHANGE
>chr14:42666761-42666961_MUT	ID1097	ID1098	1.6517	1.19227	0.721844	-0.470241	0.0247673	UNCHANGE
>chr14:47596915-47597115_MUT	ID1099	ID1100	0.377	0.374429	0.993283	-0.009723	0.256345	UNCHANGE
>chr16:10010529-10010729_MUT	ID1101	ID1102	0.4523	0.553721	1.22423	0.291878	0.256345	UNCHANGE
>chr16:11861118-11861318_MUT	ID1103	ID1104	0.4838	0.730219	1.50928	0.593864	0.0633152	UNCHANGE
>chr16:59039188-59039388_MUT	ID1105	ID1106	0.6553	0.878497	1.34053	0.422807	0.256345	UNCHANGE
>chr18:76129887-76130087_MUT	ID1107	ID1108	1.0357	1.08317	1.04581	0.0646171	0.256345	UNCHANGE
>chr19:7075280-7075480_MUT	ID1109	ID1110	0.8427	0.743794	0.882655	-0.180078	0.137617	UNCHANGE
>chr6:50546330-50546530_MUT	ID1111	ID1112	0.9722	0.791098	0.81371	-0.297413	0.256345	UNCHANGE
>chr6:94908776-94908976_MUT	ID1113	ID1114	1.2691	1.44905	1.14179	0.191299	0.256345	UNCHANGE
>chr6:160866907-160867107_MUT	ID1115	ID1116	0.748	0.712136	0.952054	-0.0708841	0.256345	UNCHANGE
>chr8:13095096-13095296_MUT	ID1117	ID1118	0.5952	0.864733	1.45289	0.53893	0.137617	UNCHANGE
>chr8:64247399-64247599_MUT	ID1119	ID1120	0.5156	0.693203	1.34434	0.426897	0.137617	UNCHANGE
>chrX:137799760-137799960_MUT	ID1121	ID1122	0.8513	0.997064	1.17116	0.227937	0.0247673	UNCHANGE
>chr1:158384028-158384228_MUT	ID1123	ID1124	0.4245	0.479566	1.12985	0.176132	0.0247673	UNCHANGE
>chr1:194721616-194721816_MUT	ID1125	ID1126	1.4908	1.39084	0.932924	-0.100168	0.41363	UNCHANGE
>chr10:54952556-54952756_MUT	ID1127	ID1128	0.559	0.467548	0.836406	-0.257725	0.137617	UNCHANGE
>chr10:129980612-129980812_MUT	ID1129	ID1130	0.7224	0.709107	0.981562	-0.0268487	0.41363	UNCHANGE
>chr11:89215716-89215916_MUT	ID1131	ID1132	0.8085	0.680112	0.841229	-0.249429	0.256345	UNCHANGE
>chr12:46823684-46823884_MUT	ID1133	ID1134	0.7949	0.804367	1.01185	0.0169944	0.41363	UNCHANGE
>chr13:23362194-23362394_MUT	ID1135	ID1136	0.4188	0.413676	0.987877	-0.0175974	0.41363	UNCHANGE
>chr14:31560743-31560943_MUT	ID1137	ID1138	0.5304	0.798559	1.50558	0.590317	0.137617	UNCHANGE
>chr14:41656863-41657063_MUT	ID1139	ID1140	1.0153	1.29233	1.27285	0.348062	0.137617	UNCHANGE
>chr15:94581196-94581396_MUT	ID1141	ID1142	0.4853	0.470217	0.968835	-0.045677	0.256345	UNCHANGE
>chr15:98227218-98227418_MUT	ID1143	ID1144	1.5723	1.93869	1.23304	0.302218	0.137617	UNCHANGE
>chr16:7489530-7489730_MUT	ID1145	ID1146	0.7226	1.02209	1.41453	0.500321	0.137617	UNCHANGE
>chr17:6852753-6852953_MUT	ID1147	ID1148	0.6968	0.443441	0.636402	-0.65199	0.0247673	UNCHANGE
>chr17:11792385-11792585_MUT	ID1149	ID1150	1.1942	0.443645	0.3715	-1.42857	0.256345	UNCHANGE
>chr2:85371046-85371246_MUT	ID1151	ID1152	0.7097	0.834255	1.17553	0.233308	0.256345	UNCHANGE
>chr2:103012598-103012798_MUT	ID1153	ID1154	1.1489	0.752013	0.654556	-0.611411	0.256345	UNCHANGE
>chr2:112677810-112678010_MUT	ID1155	ID1156	0.5407	0.472232	0.873413	-0.195264	0.137617	UNCHANGE
>chr2:114759726-114759926_MUT	ID1157	ID1158	0.8202	1.15815	1.41198	0.497719	0.0247673	UNCHANGE
>chr2:118575472-118575672_MUT	ID1159	ID1160	0.706	0.734222	1.04003	0.0566264	0.41363	UNCHANGE
>chr2:123921098-123921298_MUT	ID1161	ID1162	0.7005	0.936467	1.33694	0.418935	0.137617	UNCHANGE
>chr2:163479326-163479526_MUT	ID1163	ID1164	0.6916	0.543467	0.785854	-0.347667	0.256345	UNCHANGE
>chr20:62926976-62927176_MUT	ID1165	ID1166	0.9223	0.914742	0.991773	-0.0119179	0.41363	UNCHANGE
>chr3:112693206-112693406_MUT	ID1167	ID1168	0.5492	0.637085	1.15993	0.214042	0.0247673	UNCHANGE
>chr4:181734671-181734871_MUT	ID1169	ID1170	0.7888	0.688226	0.872486	-0.196796	0.256345	UNCHANGE
>chr5:2550632-2550832_MUT	ID1171	ID1172	3.1018	1.99235	0.642321	-0.638633	0.256345	UNCHANGE
>chr5:86059079-86059279_MUT	ID1173	ID1174	0.539	0.460183	0.853788	-0.228049	0.0633152	UNCHANGE
>chr5:167775234-167775434_MUT	ID1175	ID1176	0.5159	0.539171	1.04518	0.0637445	0.41363	UNCHANGE
>chr6:74129248-74129448_MUT	ID1177	ID1178	0.6907	0.661294	0.957445	-0.0627392	0.41363	UNCHANGE
>chr6:109960507-109960707_MUT	ID1179	ID1180	0.5805	0.768068	1.32316	0.403987	0.137617	UNCHANGE
>chr6:149539171-149539371_MUT	ID1181	ID1182	0.6674	0.828843	1.24191	0.312557	0.137617	UNCHANGE
>chr6:164849749-164849949_MUT	ID1183	ID1184	0.6795	0.907247	1.3352	0.417057	0.0633152	UNCHANGE
>chr7:38604431-38604631_MUT	ID1185	ID1186	0.5272	0.611781	1.16037	0.214582	0.137617	UNCHANGE
>chr9:30258181-30258381_MUT	ID1187	ID1188	2.5456	2.96773	1.16582	0.22134	0.256345	UNCHANGE
>chr9:30471682-30471882_MUT	ID1189	ID1190	0.5915	0.686601	1.16084	0.215163	0.256345	UNCHANGE
>chr9:110316253-110316453_MUT	ID1191	ID1192	1.8042	1.91088	1.05912	0.08286	0.256345	UNCHANGE
>chrX:44740445-44740645_MUT	ID1193	ID1194	0.2796	0.418507	1.49672	0.5818	0.0247673	UNCHANGE
>chrX:125477073-125477273_MUT	ID1195	ID1196	0.594	0.719674	1.2115	0.276794	0.256345	UNCHANGE
>chr1:24408168-24408368_MUT	ID1197	ID1198	0.4086	0.399222	0.977102	-0.0334193	0.41363	UNCHANGE
>chr1:164674665-164674865_MUT	ID1199	ID1200	1.0289	0.910881	0.885301	-0.17576	0.41363	UNCHANGE
>chr12:8482130-8482330_MUT	ID1201	ID1202	0.6245	0.544905	0.872599	-0.196609	0.137617	UNCHANGE
>chr13:89336612-89336812_MUT	ID1203	ID1204	0.3824	0.28627	0.748534	-0.41786	0.256345	UNCHANGE
>chr16:6084044-6084244_MUT	ID1205	ID1206	0.8799	0.894034	1.01607	0.023005	0.41363	UNCHANGE
>chr2:46516570-46516770_MUT	ID1207	ID1208	0.8225	0.584801	0.710982	-0.492115	0.137617	UNCHANGE
>chr2:113984230-113984430_MUT	ID1209	ID1210	1.1615	0.960818	0.8272	-0.273692	0.256345	UNCHANGE
>chr21:16590334-16590534_MUT	ID1211	ID1212	0.5467	0.464098	0.848881	-0.236365	0.256345	UNCHANGE
>chr10:129035288-129035488_MUT	ID1001	ID1002	0.8912	3.18975	3.5793	1.83968	0.0247673	UP
>chr8:109870124-109870324_MUT	ID1215	ID1216	0.7256	0.552059	0.760808	-0.394396	0.256345	UNCHANGE
>chr8:132575455-132575655_MUT	ID1217	ID1218	0.5233	0.468264	0.894896	-0.160208	0.137617	UNCHANGE
>chr1:36806260-36806460_MUT	ID1219	ID1220	0.6486	0.692947	1.06834	0.095366	0.256345	UNCHANGE
>chr1:40183713-40183913_MUT	ID1221	ID1222	0.5404	0.680815	1.25974	0.333129	0.137617	UNCHANGE
>chr1:54615649-54615849_MUT	ID1223	ID1224	1.5918	1.23331	0.77479	-0.368123	0.0633152	UNCHANGE
>chr1:164394923-164395123_MUT	ID1225	ID1226	0.6612	0.741559	1.12159	0.165552	0.256345	UNCHANGE
>chr10:2041815-2042015_MUT	ID1227	ID1228	3.1051	3.47471	1.11903	0.16225	0.256345	UNCHANGE
>chr10:124307793-124307993_MUT	ID1229	ID1230	0.737	0.665033	0.902326	-0.148279	0.256345	UNCHANGE
>chr11:46793857-46794057_MUT	ID1231	ID1232	0.5998	0.556748	0.928227	-0.10745	0.41363	UNCHANGE
>chr11:57836207-57836407_MUT	ID1233	ID1234	0.6805	0.616018	0.905195	-0.1437	0.41363	UNCHANGE
>chr11:71358151-71358351_MUT	ID1235	ID1236	0.6638	1.00257	1.51037	0.594903	0.0247673	UNCHANGE
>chr11:87812389-87812589_MUT	ID1237	ID1238	0.4978	0.393951	0.79132	-0.337667	0.41363	UNCHANGE
>chr11:90886042-90886242_MUT	ID1239	ID1240	0.4305	0.501044	1.16378	0.218823	0.256345	UNCHANGE
>chr11:110729264-110729464_MUT	ID1241	ID1242	0.5398	0.442507	0.819724	-0.28679	0.0247673	UNCHANGE
>chr11:127453909-127454109_MUT	ID1243	ID1244	0.8175	0.795156	0.972623	-0.0400469	0.41363	UNCHANGE
>chr11:134780332-134780532_MUT	ID1245	ID1246	0.9973	0.794328	0.796484	-0.328283	0.256345	UNCHANGE
>chr12:4268988-4269188_MUT	ID1247	ID1248	0.7502	0.748312	0.997454	-0.0036773	0.41363	UNCHANGE
>chr12:126554950-126555150_MUT	ID1249	ID1250	0.6353	0.525029	0.826399	-0.275089	0.41363	UNCHANGE
>chr13:56619470-56619670_MUT	ID1251	ID1252	0.9598	0.8346	0.869537	-0.20168	0.137617	UNCHANGE
>chr13:57821273-57821473_MUT	ID1253	ID1254	0.7515	0.81075	1.07884	0.109481	0.41363	UNCHANGE
>chr14:65835710-65835910_MUT	ID1255	ID1256	0.5547	0.559295	1.00826	0.0118619	0.41363	UNCHANGE
>chr14:74869610-74869810_MUT	ID1257	ID1258	0.7018	0.681301	0.97075	-0.0428276	0.41363	UNCHANGE
>chr14:98423363-98423563_MUT	ID1259	ID1260	0.4203	0.424914	1.01103	0.0158212	0.256345	UNCHANGE
>chr14:103567392-103567592_MUT	ID1261	ID1262	0.8477	0.799359	0.942962	-0.0847291	0.41363	UNCHANGE
>chr15:61221720-61221920_MUT	ID1263	ID1264	0.6011	0.520117	0.865277	-0.208767	0.256345	UNCHANGE
>chr15:92579390-92579590_MUT	ID1265	ID1266	1.6648	1.75385	1.05347	0.075144	0.256345	UNCHANGE
>chr17:34387770-34387970_MUT	ID1267	ID1268	0.6521	0.447641	0.686479	-0.542712	0.0633152	UNCHANGE
>chr17:52003008-52003208_MUT	ID1269	ID1270	0.8233	0.642911	0.780907	-0.356778	0.41363	UNCHANGE
>chr17:65038624-65038824_MUT	ID1271	ID1272	0.5852	0.417968	0.714171	-0.485658	0.0247673	UNCHANGE
>chr17:71294592-71294792_MUT	ID1273	ID1274	0.6119	0.500643	0.818206	-0.289463	0.0247673	UNCHANGE
>chr17:82067194-82067394_MUT	ID1275	ID1276	0.6517	0.41781	0.641063	-0.641463	0.0247673	UNCHANGE
>chr18:8989933-8990133_MUT	ID1277	ID1278	0.8792	0.932905	1.06107	0.0855197	0.41363	UNCHANGE
>chr18:40064113-40064313_MUT	ID1279	ID1280	0.7258	0.726725	1.00123	0.0017697	0.41363	UNCHANGE
>chr19:39763877-39764077_MUT	ID1281	ID1282	1.8335	1.1976	0.65318	-0.614448	0.0247673	UNCHANGE
>chr2:25249590-25249790_MUT	ID1283	ID1284	0.6248	0.539491	0.863509	-0.211718	0.256345	UNCHANGE
>chr2:96265971-96266171_MUT	ID1285	ID1286	9.2962	8.91705	0.959217	-0.0600709	0.256345	UNCHANGE
>chr2:131154772-131154972_MUT	ID1287	ID1288	0.6864	0.749893	1.09248	0.127613	0.256345	UNCHANGE
>chr2:166861587-166861787_MUT	ID1289	ID1290	0.4897	0.596446	1.218	0.284517	0.0633152	UNCHANGE
>chr2:199741613-199741813_MUT	ID1291	ID1292	0.3515	0.42911	1.22077	0.287792	0.256345	UNCHANGE
>chr2:219308050-219308250_MUT	ID1293	ID1294	0.4793	0.558807	1.16578	0.221291	0.256345	UNCHANGE
>chr21:37810432-37810632_MUT	ID1295	ID1296	1.2101	0.514774	0.425408	-1.23308	0.0247673	DOWN
>chr3:22798737-22798937_MUT	ID1297	ID1298	1.0235	1.10818	1.0827	0.114636	0.41363	UNCHANGE
>chr3:60265374-60265574_MUT	ID1299	ID1300	0.5316	0.813008	1.52937	0.612934	0.256345	UNCHANGE
>chr3:68790089-68790289_MUT	ID1301	ID1302	0.4812	0.47667	0.990679	-0.0135111	0.41363	UNCHANGE
>chr3:75301690-75301890_MUT	ID1303	ID1304	0.5029	0.462785	0.920274	-0.119864	0.41363	UNCHANGE
>chr3:84154979-84155179_MUT	ID1305	ID1306	0.6321	1.06905	1.69117	0.758019	0.256345	UNCHANGE
>chr3:88800038-88800238_MUT	ID1307	ID1308	0.5175	0.749204	1.44785	0.533908	0.137617	UNCHANGE
>chr3:169144340-169144540_MUT	ID1309	ID1310	0.4474	0.364779	0.815269	-0.294653	0.137617	UNCHANGE
>chr3:191033586-191033786_MUT	ID1311	ID1312	0.6728	0.49943	0.74235	-0.429828	0.137617	UNCHANGE
>chr4:4862039-4862239_MUT	ID1313	ID1314	0.7636	0.718055	0.940367	-0.0887047	0.256345	UNCHANGE
>chr4:14414580-14414780_MUT	ID1315	ID1316	0.4207	0.363894	0.865075	-0.209102	0.256345	UNCHANGE
>chr4:47231848-47232048_MUT	ID1317	ID1318	0.419	0.454027	1.08352	0.115727	0.256345	UNCHANGE
>chr4:57595873-57596073_MUT	ID1319	ID1320	0.6489	0.703482	1.08406	0.116445	0.41363	UNCHANGE
>chr4:120364095-120364295_MUT	ID1321	ID1322	0.5116	0.606551	1.18567	0.245697	0.256345	UNCHANGE
>chr4:138262280-138262480_MUT	ID1323	ID1324	0.4157	0.697286	1.67739	0.746221	0.137617	UNCHANGE
>chr4:147872436-147872636_MUT	ID1325	ID1326	0.5392	0.470956	0.873469	-0.195171	0.256345	UNCHANGE
>chr5:23289158-23289358_MUT	ID7837	ID7838	0.6533	2.30405	3.52665	1.8183	0.0247673	UP
>chr4:181081436-181081636_MUT	ID1329	ID1330	0.6646	0.441922	0.664954	-0.588674	0.137617	UNCHANGE
>chr5:106536966-106537166_MUT	ID1331	ID1332	0.7264	0.52601	0.724102	-0.465735	0.0247673	UNCHANGE
>chr5:106811027-106811227_MUT	ID1333	ID1334	0.6267	0.615822	0.98261	-0.0253096	0.41363	UNCHANGE
>chr5:121256041-121256241_MUT	ID1335	ID1336	0.8483	0.880467	1.03788	0.0536463	0.256345	UNCHANGE
>chr2:197837776-197837976_MUT	ID3197	ID3198	0.318	1.0981	3.45325	1.78795	0.0247673	UP
>chr5:157444848-157445048_MUT	ID1339	ID1340	0.6074	0.625696	1.0302	0.0429193	0.256345	UNCHANGE
>chr5:173212559-173212759_MUT	ID1341	ID1342	1.7635	1.89253	1.07318	0.101894	0.41363	UNCHANGE
>chr5:174970040-174970240_MUT	ID1343	ID1344	0.6801	0.71889	1.05696	0.0799263	0.41363	UNCHANGE
>chr6:92167780-92167980_MUT	ID1345	ID1346	0.5004	0.581942	1.16299	0.217836	0.137617	UNCHANGE
>chr6:93677335-93677535_MUT	ID1347	ID1348	0.562	0.554056	0.985828	-0.0205925	0.256345	UNCHANGE
>chr6:130959285-130959485_MUT	ID1349	ID1350	0.5148	0.394517	0.766347	-0.38393	0.137617	UNCHANGE
>chr6:144265611-144265811_MUT	ID1351	ID1352	1.1121	0.961185	0.864279	-0.210432	0.137617	UNCHANGE
>chr7:14172392-14172592_MUT	ID1353	ID1354	0.5315	0.524442	0.986676	-0.019352	0.41363	UNCHANGE
>chr7:36282465-36282665_MUT	ID1355	ID1356	0.7638	0.663864	0.869208	-0.202227	0.256345	UNCHANGE
>chr7:41951602-41951802_MUT	ID1357	ID1358	0.6631	0.835064	1.25938	0.332718	0.137617	UNCHANGE
>chr7:155370182-155370382_MUT	ID1359	ID1360	0.4554	0.500723	1.09954	0.136898	0.256345	UNCHANGE
>chr8:11937341-11937541_MUT	ID1361	ID1362	0.6437	0.519162	0.806589	-0.310094	0.0247673	UNCHANGE
>chr8:21143125-21143325_MUT	ID1363	ID1364	0.571	0.642648	1.12548	0.170534	0.256345	UNCHANGE
>chr8:48574050-48574250_MUT	ID1365	ID1366	0.7377	0.600078	0.813466	-0.297847	0.256345	UNCHANGE
>chr8:141820849-141821049_MUT	ID1367	ID1368	0.7228	0.76381	1.05679	0.0796922	0.41363	UNCHANGE
>chr9:3847997-3848197_MUT	ID1369	ID1370	0.6812	0.646407	0.948897	-0.0756762	0.256345	UNCHANGE
>chr9:16844880-16845080_MUT	ID1371	ID1372	0.5075	0.464539	0.915407	-0.127515	0.41363	UNCHANGE
>chrX:52554542-52554742_MUT	ID1373	ID1374	0.9482	0.751028	0.792073	-0.336295	0.137617	UNCHANGE
>chrX:144728415-144728615_MUT	ID1375	ID1376	0.5759	0.480752	0.834846	-0.260418	0.256345	UNCHANGE
>chr10:50890088-50890288_MUT	ID1377	ID1378	0.65	0.565651	0.870217	-0.200553	0.41363	UNCHANGE
>chr13:28741014-28741214_MUT	ID1379	ID1380	1.22	1.00648	0.825013	-0.277512	0.0633152	UNCHANGE
>chr13:57596070-57596270_MUT	ID1381	ID1382	0.4334	0.394203	0.909623	-0.13666	0.256345	UNCHANGE
>chr16:59896841-59897041_MUT	ID1383	ID1384	0.4999	0.593412	1.18696	0.247267	0.256345	UNCHANGE
>chr2:238466019-238466219_MUT	ID1385	ID1386	0.6851	0.60973	0.890031	-0.168073	0.137617	UNCHANGE
>chr21:36695843-36696043_MUT	ID1387	ID1388	1.1601	0.74747	0.644313	-0.634166	0.0247673	UNCHANGE
>chr5:30366860-30367060_MUT	ID1389	ID1390	0.7029	0.677646	0.964093	-0.0527559	0.256345	UNCHANGE
>chr5:139968361-139968561_MUT	ID1391	ID1392	1.1026	1.10975	1.00653	0.00938627	0.256345	UNCHANGE
>chr6:114334191-114334391_MUT	ID1393	ID1394	0.8495	0.815656	0.960145	-0.0586754	0.256345	UNCHANGE
>chr8:49796613-49796813_MUT	ID1395	ID1396	0.6173	0.439176	0.711395	-0.491277	0.137617	UNCHANGE
>chrX:5112198-5112398_MUT	ID1397	ID1398	0.852	0.766727	0.899864	-0.152221	0.41363	UNCHANGE
>chr1:107163532-107163732_MUT	ID1399	ID1400	0.6331	0.715106	1.12959	0.175795	0.41363	UNCHANGE
>chr1:149705055-149705255_MUT	ID1401	ID1402	0.7581	0.611668	0.806845	-0.309637	0.256345	UNCHANGE
>chr12:76252847-76253047_MUT	ID1403	ID1404	0.7308	0.777501	1.06388	0.0893295	0.41363	UNCHANGE
>chr13:40472673-40472873_MUT	ID1405	ID1406	0.9744	0.98466	1.01049	0.0150614	0.256345	UNCHANGE
>chr13:105440083-105440283_MUT	ID1407	ID1408	0.4327	0.322159	0.744578	-0.425505	0.137617	UNCHANGE
>chr14:25910784-25910984_MUT	ID1409	ID1410	0.6325	0.938966	1.48445	0.569925	0.0247673	UNCHANGE
>chr17:12001247-12001447_MUT	ID1411	ID1412	0.7187	0.575712	0.801056	-0.320025	0.0247673	UNCHANGE
>chr18:61772759-61772959_MUT	ID1413	ID1414	0.7616	0.850933	1.11735	0.160082	0.137617	UNCHANGE
>chr2:12010346-12010546_MUT	ID1415	ID1416	0.4115	0.367314	0.89261	-0.163898	0.0247673	UNCHANGE
>chr2:83796940-83797140_MUT	ID1417	ID1418	0.5141	0.49183	0.956683	-0.0638869	0.41363	UNCHANGE
>chr20:57334466-57334666_MUT	ID1419	ID1420	0.7099	0.756984	1.06635	0.0926751	0.41363	UNCHANGE
>chr21:22959753-22959953_MUT	ID1421	ID1422	1.1325	1.09069	0.963091	-0.0542558	0.41363	UNCHANGE
>chr3:119719281-119719481_MUT	ID1423	ID1424	0.6665	0.666064	0.999273	-0.0010489	0.41363	UNCHANGE
>chr3:122755757-122755957_MUT	ID1425	ID1426	0.8625	0.809274	0.938254	-0.0919492	0.256345	UNCHANGE
>chr5:72017740-72017940_MUT	ID1427	ID1428	0.6894	0.633213	0.918563	-0.12255	0.41363	UNCHANGE
>chr8:79605354-79605554_MUT	ID1429	ID1430	0.7428	0.727051	0.978752	-0.0309853	0.41363	UNCHANGE
>chr8:113352171-113352371_MUT	ID1431	ID1432	0.5621	0.503539	0.895792	-0.158765	0.256345	UNCHANGE
>chr9:19514262-19514462_MUT	ID1433	ID1434	0.7007	0.391541	0.558803	-0.839589	0.0633152	UNCHANGE
>chr9:127482905-127483105_MUT	ID1435	ID1436	2.1138	1.93779	0.916729	-0.125432	0.137617	UNCHANGE
>chrX:71129308-71129508_MUT	ID1437	ID1438	1.9855	1.69941	0.855924	-0.224445	0.137617	UNCHANGE
>chrX:135735395-135735595_MUT	ID1439	ID1440	0.7547	0.783634	1.03837	0.0543263	0.41363	UNCHANGE
>chrY:14634258-14634458_MUT	ID1441	ID1442	0.6143	0.458481	0.746327	-0.422119	0.0633152	UNCHANGE
>chr1:75081655-75081855_MUT	ID1443	ID1444	0.1877	0.620852	3.30743	1.72571	0.0247673	UP
>chr1:108555796-108555996_MUT	ID1445	ID1446	0.5333	0.44757	0.839179	-0.25295	0.41363	UNCHANGE
>chr1:225915587-225915787_MUT	ID1447	ID1448	2.5689	2.41811	0.941312	-0.0872553	0.256345	UNCHANGE
>chr13:95796666-95796866_MUT	ID1449	ID1450	0.6416	0.740118	1.15358	0.206124	0.137617	UNCHANGE
>chr14:100737762-100737962_MUT	ID1451	ID1452	0.4515	0.436903	0.967684	-0.047392	0.256345	UNCHANGE
>chr15:39089244-39089444_MUT	ID1453	ID1454	0.615	0.485889	0.790118	-0.339859	0.137617	UNCHANGE
>chr15:90897913-90898113_MUT	ID1455	ID1456	0.535	0.469762	0.87812	-0.187509	0.256345	UNCHANGE
>chr17:31731979-31732179_MUT	ID1457	ID1458	5.3668	5.32215	0.991683	-0.0120487	0.256345	UNCHANGE
>chr18:69075286-69075486_MUT	ID1459	ID1460	0.7179	0.417384	0.581395	-0.78241	0.0633152	UNCHANGE
>chr2:54139192-54139392_MUT	ID1461	ID1462	0.9457	0.828687	0.876261	-0.190568	0.256345	UNCHANGE
>chr2:116558807-116559007_MUT	ID1463	ID1464	0.5341	0.367792	0.688567	-0.538332	0.137617	UNCHANGE
>chr2:164253410-164253610_MUT	ID1465	ID1466	0.9012	0.951196	1.05547	0.0778875	0.256345	UNCHANGE
>chr22:34982213-34982413_MUT	ID1467	ID1468	0.4837	0.559404	1.1566	0.209894	0.256345	UNCHANGE
>chr3:48466918-48467118_MUT	ID1469	ID1470	0.8337	0.826096	0.990834	-0.0132842	0.41363	UNCHANGE
>chr3:94549206-94549406_MUT	ID1471	ID1472	0.8516	0.779986	0.915856	-0.126807	0.41363	UNCHANGE
>chr4:23793980-23794180_MUT	ID1473	ID1474	0.5405	0.412067	0.762426	-0.391331	0.256345	UNCHANGE
>chr4:170412750-170412950_MUT	ID1475	ID1476	0.6082	0.495338	0.814371	-0.296243	0.256345	UNCHANGE
>chr5:104745422-104745622_MUT	ID1477	ID1478	0.5907	0.699365	1.18393	0.243586	0.256345	UNCHANGE
>chr6:77547855-77548055_MUT	ID1479	ID1480	0.5515	0.544092	0.986641	-0.0194026	0.41363	UNCHANGE
>chr8:94586210-94586410_MUT	ID1481	ID1482	0.583	0.52112	0.89392	-0.161782	0.256345	UNCHANGE
>chr9:12355404-12355604_MUT	ID1483	ID1484	1.2549	0.876798	0.698685	-0.517286	0.137617	UNCHANGE
>chr11:28445990-28446190_MUT	ID1485	ID1486	0.5887	0.476342	0.809206	-0.30542	0.137617	UNCHANGE
>chr12:5143011-5143211_MUT	ID1487	ID1488	1.3685	1.25467	0.916806	-0.125312	0.256345	UNCHANGE
>chr12:20365581-20365781_MUT	ID1489	ID1490	0.5384	0.58365	1.08408	0.116473	0.41363	UNCHANGE
>chr12:74170907-74171107_MUT	ID1491	ID1492	1.0829	0.804256	0.742702	-0.429144	0.0247673	UNCHANGE
>chr14:30542818-30543018_MUT	ID1493	ID1494	0.7055	0.609778	0.864324	-0.210356	0.137617	UNCHANGE
>chr18:78275023-78275223_MUT	ID1495	ID1496	0.8134	0.870951	1.07074	0.0986088	0.256345	UNCHANGE
>chr20:19403024-19403224_MUT	ID1497	ID1498	0.7753	0.582857	0.751777	-0.411623	0.0247673	UNCHANGE
>chr22:43747129-43747329_MUT	ID1499	ID1500	0.6976	0.682035	0.977656	-0.0326018	0.41363	UNCHANGE
>chr4:29792793-29792993_MUT	ID1501	ID1502	0.5603	0.676089	1.20658	0.270919	0.41363	UNCHANGE
>chr4:106420094-106420294_MUT	ID1503	ID1504	0.4562	0.429213	0.940926	-0.0878476	0.41363	UNCHANGE
>chr4:116895462-116895662_MUT	ID1505	ID1506	0.5379	0.697564	1.2968	0.374953	0.0633152	UNCHANGE
>chr5:8409688-8409888_MUT	ID1507	ID1508	0.8713	0.69247	0.794748	-0.33143	0.137617	UNCHANGE
>chr5:44515365-44515565_MUT	ID1509	ID1510	0.9244	0.809739	0.875983	-0.191026	0.41363	UNCHANGE
>chr5:107353969-107354169_MUT	ID1511	ID1512	0.6226	0.54696	0.878461	-0.18695	0.256345	UNCHANGE
>chr6:78282392-78282592_MUT	ID1513	ID1514	0.7203	0.603396	0.837657	-0.255569	0.137617	UNCHANGE
>chr6:147538286-147538486_MUT	ID1515	ID1516	0.492	0.469434	0.954084	-0.0678119	0.41363	UNCHANGE
>chr6:168443631-168443831_MUT	ID1517	ID1518	1.3048	0.910397	0.697747	-0.519223	0.0247673	UNCHANGE
>chr7:10035753-10035953_MUT	ID1519	ID1520	0.3656	0.514342	1.40677	0.492388	0.0247673	UNCHANGE
>chr7:23724913-23725113_MUT	ID1521	ID1522	0.431	0.474665	1.10132	0.13923	0.41363	UNCHANGE
>chr8:134319845-134320045_MUT	ID1523	ID1524	1.1758	1.07595	0.915071	-0.128045	0.256345	UNCHANGE
>chr9:61668472-61668672_MUT	ID1525	ID1526	0.5316	0.592501	1.11447	0.156353	0.256345	UNCHANGE
>chr9:91626864-91627064_MUT	ID1527	ID1528	1.5106	0.944729	0.625393	-0.677166	0.137617	UNCHANGE
>chrX:53047410-53047610_MUT	ID1529	ID1530	0.5655	0.519753	0.91913	-0.121659	0.41363	UNCHANGE
>chrX:154534292-154534492_MUT	ID1531	ID1532	0.6145	0.757952	1.23342	0.302663	0.41363	UNCHANGE
>chrY:8280061-8280261_MUT	ID1533	ID1534	0.4762	0.556055	1.1678	0.223792	0.137617	UNCHANGE
>chr1:42030742-42030942_MUT	ID1535	ID1536	0.4477	0.537328	1.20017	0.263238	0.256345	UNCHANGE
>chr1:211551051-211551251_MUT	ID1537	ID1538	0.5971	0.482266	0.807635	-0.308225	0.137617	UNCHANGE
>chr12:127681442-127681642_MUT	ID1539	ID1540	0.7974	0.858669	1.07677	0.106708	0.137617	UNCHANGE
>chr13:22100123-22100323_MUT	ID1541	ID1542	0.9354	1.00308	1.07233	0.100745	0.256345	UNCHANGE
>chr13:42505875-42506075_MUT	ID1543	ID1544	0.573	0.699885	1.22146	0.288601	0.137617	UNCHANGE
>chr14:61404548-61404748_MUT	ID1545	ID1546	0.5202	0.479337	0.921416	-0.118076	0.41363	UNCHANGE
>chr15:81839362-81839562_MUT	ID1547	ID1548	0.77	0.75525	0.980811	-0.0279536	0.256345	UNCHANGE
>chr16:7520337-7520537_MUT	ID1549	ID1550	0.5691	0.538645	0.946478	-0.0793589	0.41363	UNCHANGE
>chr16:82554511-82554711_MUT	ID1551	ID1552	0.6873	0.58878	0.856662	-0.223202	0.137617	UNCHANGE
>chr17:34263504-34263704_MUT	ID1553	ID1554	0.6498	0.692707	1.06604	0.0922571	0.256345	UNCHANGE
>chr18:1668941-1669141_MUT	ID1555	ID1556	0.7029	0.513231	0.730195	-0.453646	0.137617	UNCHANGE
>chr2:51541549-51541749_MUT	ID1557	ID1558	1.3274	0.585417	0.44104	-1.18102	0.0247673	DOWN
>chr2:57296649-57296849_MUT	ID1559	ID1560	0.7596	0.619575	0.815687	-0.293913	0.256345	UNCHANGE
>chr2:60195708-60195908_MUT	ID1561	ID1562	0.7507	0.753097	1.00322	0.00463333	0.256345	UNCHANGE
>chr2:126166355-126166555_MUT	ID1563	ID1564	0.7175	1.1237	1.56605	0.647134	0.256345	UNCHANGE
>chr3:29466790-29466990_MUT	ID1565	ID1566	1.0503	1.12463	1.07074	0.0986023	0.256345	UNCHANGE
>chr3:89868419-89868619_MUT	ID1567	ID1568	1.0244	0.608237	0.593732	-0.752116	0.0633152	UNCHANGE
>chr3:120179698-120179898_MUT	ID1569	ID1570	1.0452	1.26243	1.20782	0.272404	0.137617	UNCHANGE
>chr4:30566811-30567011_MUT	ID1571	ID1572	1.0276	1.45382	1.41478	0.500578	0.0633152	UNCHANGE
>chr4:44227623-44227823_MUT	ID1573	ID1574	0.4862	0.502139	1.03273	0.0464614	0.41363	UNCHANGE
>chr4:46479890-46480090_MUT	ID1575	ID1576	0.6027	0.5127	0.850676	-0.233319	0.137617	UNCHANGE
>chr4:76756334-76756534_MUT	ID1577	ID1578	1.2588	0.95726	0.760451	-0.395073	0.41363	UNCHANGE
>chr4:114142973-114143173_MUT	ID1579	ID1580	1.0279	0.675673	0.657333	-0.605303	0.0633152	UNCHANGE
>chr4:132320446-132320646_MUT	ID1581	ID1582	0.3802	0.398505	1.04825	0.0679776	0.256345	UNCHANGE
>chr4:171976511-171976711_MUT	ID1583	ID1584	0.6717	0.66991	0.997403	-0.003752	0.256345	UNCHANGE
>chr5:110433631-110433831_MUT	ID1585	ID1586	1.0312	0.723106	0.701197	-0.512109	0.41363	UNCHANGE
>chr5:139404181-139404381_MUT	ID1587	ID1588	1.9198	1.49586	0.779184	-0.359964	0.0247673	UNCHANGE
>chr6:16597565-16597765_MUT	ID1589	ID1590	0.535	0.578255	1.08086	0.112181	0.0633152	UNCHANGE
>chr6:162033963-162034163_MUT	ID1591	ID1592	0.667	0.619175	0.928246	-0.107422	0.256345	UNCHANGE
>chr7:104614471-104614671_MUT	ID1593	ID1594	0.5894	0.504096	0.855307	-0.225486	0.0247673	UNCHANGE
>chr7:136467557-136467757_MUT	ID1595	ID1596	0.5419	0.610334	1.12634	0.171642	0.0633152	UNCHANGE
>chr9:25042740-25042940_MUT	ID1597	ID1598	0.6857	0.769731	1.12256	0.166788	0.137617	UNCHANGE
>chr9:30664358-30664558_MUT	ID1599	ID1600	0.6243	0.718267	1.15056	0.202338	0.256345	UNCHANGE
>chrX:84710917-84711117_MUT	ID1601	ID1602	0.5197	0.651254	1.2532	0.325622	0.0247673	UNCHANGE
>chrX:147291191-147291391_MUT	ID1603	ID1604	0.9001	1.01406	1.12657	0.17194	0.137617	UNCHANGE
>chr1:24731066-24731266_MUT	ID1605	ID1606	0.5271	0.460337	0.873413	-0.195263	0.0247673	UNCHANGE
>chr10:54538451-54538651_MUT	ID1607	ID1608	1.2204	1.06689	0.874249	-0.193884	0.0633152	UNCHANGE
>chr10:130280241-130280441_MUT	ID1609	ID1610	0.6011	0.604959	1.00636	0.00914694	0.41363	UNCHANGE
>chr11:101604862-101605062_MUT	ID1611	ID1612	0.5312	0.556876	1.04828	0.0680258	0.41363	UNCHANGE
>chr11:105582654-105582854_MUT	ID1613	ID1614	0.5502	0.556453	1.01137	0.0163081	0.41363	UNCHANGE
>chr12:16691036-16691236_MUT	ID1615	ID1616	0.4101	0.470129	1.14637	0.197074	0.256345	UNCHANGE
>chr13:82845894-82846094_MUT	ID1617	ID1618	0.4887	0.499895	1.02291	0.0326725	0.41363	UNCHANGE
>chr14:57553596-57553796_MUT	ID1619	ID1620	0.729	0.800212	1.09764	0.13441	0.256345	UNCHANGE
>chr15:97832295-97832495_MUT	ID1621	ID1622	1.3337	0.723102	0.542166	-0.883194	0.0633152	UNCHANGE
>chr16:15551442-15551642_MUT	ID1623	ID1624	0.6918	0.727133	1.05106	0.0718466	0.41363	UNCHANGE
>chr16:46693431-46693631_MUT	ID1625	ID1626	0.4113	0.475784	1.15685	0.210208	0.41363	UNCHANGE
>chr18:39278663-39278863_MUT	ID1627	ID1628	0.5021	0.602319	1.19955	0.262495	0.256345	UNCHANGE
>chr19:3272610-3272810_MUT	ID1629	ID1630	0.584	0.492944	0.84401	-0.244667	0.0247673	UNCHANGE
>chr19:56962302-56962502_MUT	ID1631	ID1632	0.5724	0.565728	0.988304	-0.0169735	0.41363	UNCHANGE
>chr2:13037588-13037788_MUT	ID1633	ID1634	0.4854	0.892145	1.83805	0.878179	0.41363	UNCHANGE
>chr2:83974121-83974321_MUT	ID1635	ID1636	0.4148	0.526368	1.26888	0.34356	0.137617	UNCHANGE
>chr2:126329016-126329216_MUT	ID1637	ID1638	0.6935	0.666916	0.961669	-0.056388	0.256345	UNCHANGE
>chr2:210577420-210577620_MUT	ID1639	ID1640	0.4968	0.672967	1.35454	0.437808	0.0633152	UNCHANGE
>chr2:231140973-231141173_MUT	ID1641	ID1642	0.6264	0.611737	0.976577	-0.0341945	0.41363	UNCHANGE
>chr3:79772770-79772970_MUT	ID1643	ID1644	0.4999	0.446835	0.893761	-0.16204	0.256345	UNCHANGE
>chr3:135101956-135102156_MUT	ID1645	ID1646	0.8475	0.963081	1.1364	0.184465	0.137617	UNCHANGE
>chr3:182525586-182525786_MUT	ID1647	ID1648	0.5798	0.511436	0.882036	-0.181091	0.256345	UNCHANGE
>chr4:9656016-9656216_MUT	ID1649	ID1650	0.6094	0.911419	1.49551	0.580633	0.256345	UNCHANGE
>chr4:156890335-156890535_MUT	ID1651	ID1652	0.9752	1.2138	1.24473	0.315835	0.0247673	UNCHANGE
>chr6:68882889-68883089_MUT	ID1653	ID1654	0.8846	1.1789	1.33272	0.414372	0.0247673	UNCHANGE
>chr6:76915030-76915230_MUT	ID1655	ID1656	0.7524	0.537724	0.714708	-0.484575	0.0247673	UNCHANGE
>chr6:153645429-153645629_MUT	ID1657	ID1658	1.4064	1.42335	1.01206	0.0172935	0.256345	UNCHANGE
>chr7:63905418-63905618_MUT	ID1659	ID1660	0.9087	0.789853	0.869221	-0.202205	0.0633152	UNCHANGE
>chr7:65095094-65095294_MUT	ID1661	ID1662	0.5062	0.61279	1.21067	0.275809	0.256345	UNCHANGE
>chr7:109263795-109263995_MUT	ID1663	ID1664	0.4078	0.377261	0.925104	-0.112312	0.256345	UNCHANGE
>chr8:13837480-13837680_MUT	ID1665	ID1666	0.6105	0.567563	0.929671	-0.105208	0.41363	UNCHANGE
>chr8:26323777-26323977_MUT	ID1667	ID1668	0.7392	0.677541	0.916602	-0.125632	0.137617	UNCHANGE
>chr8:88274548-88274748_MUT	ID1669	ID1670	0.6574	0.585785	0.89101	-0.166486	0.41363	UNCHANGE
>chrX:58264507-58264707_MUT	ID1671	ID1672	0.7722	0.654698	0.847793	-0.238216	0.137617	UNCHANGE
>chrX:98296480-98296680_MUT	ID1673	ID1674	0.5767	0.57748	1.0013	0.00187223	0.41363	UNCHANGE
>chrY:26405256-26405456_MUT	ID1675	ID1676	1.2392	1.19374	0.963279	-0.0539744	0.41363	UNCHANGE
>chr1:41747640-41747840_MUT	ID1677	ID1678	0.672	0.557402	0.829507	-0.269674	0.256345	UNCHANGE
>chr1:210355890-210356090_MUT	ID1679	ID1680	0.7764	0.604711	0.778841	-0.3606	0.0247673	UNCHANGE
>chr1:223212763-223212963_MUT	ID1681	ID1682	0.5892	0.43354	0.735796	-0.442622	0.0247673	UNCHANGE
>chr10:106812419-106812619_MUT	ID1683	ID1684	0.502	0.631141	1.25717	0.330178	0.137617	UNCHANGE
>chr11:45363353-45363553_MUT	ID1685	ID1686	0.6975	0.555293	0.796083	-0.329008	0.256345	UNCHANGE
>chr11:50014905-50015105_MUT	ID1687	ID1688	0.659	0.841617	1.27712	0.352895	0.0247673	UNCHANGE
>chr12:83955379-83955579_MUT	ID1689	ID1690	0.8401	0.825443	0.982572	-0.0253651	0.256345	UNCHANGE
>chr12:96080153-96080353_MUT	ID1691	ID1692	0.4851	0.444634	0.916572	-0.12568	0.256345	UNCHANGE
>chr14:78979564-78979764_MUT	ID1693	ID1694	0.477	0.513102	1.07573	0.105319	0.41363	UNCHANGE
>chr16:32642158-32642358_MUT	ID1695	ID1696	0.498	0.641129	1.28745	0.364516	0.0247673	UNCHANGE
>chr18:3125379-3125579_MUT	ID1697	ID1698	0.5923	0.797205	1.34603	0.428712	0.0247673	UNCHANGE
>chr18:35444227-35444427_MUT	ID1699	ID1700	0.4719	0.528741	1.12041	0.164025	0.256345	UNCHANGE
>chr19:9273735-9273935_MUT	ID1701	ID1702	0.6483	0.964695	1.48806	0.57343	0.0247673	UNCHANGE
>chr2:12026378-12026578_MUT	ID1703	ID1704	0.4689	0.407475	0.869083	-0.202434	0.137617	UNCHANGE
>chr2:146417260-146417460_MUT	ID1705	ID1706	2.7872	2.9733	1.06677	0.0932444	0.41363	UNCHANGE
>chr2:216905147-216905347_MUT	ID1707	ID1708	0.6379	0.639371	1.00232	0.0033499	0.41363	UNCHANGE
>chr21:34730536-34730736_MUT	ID1709	ID1710	1.0434	0.998786	0.957203	-0.0631026	0.41363	UNCHANGE
>chr22:45624137-45624337_MUT	ID1711	ID1712	1.1363	1.13623	0.999955	-6.476e-05	0.41363	UNCHANGE
>chr3:178825848-178826048_MUT	ID1713	ID1714	0.439	0.462638	1.05391	0.0757552	0.256345	UNCHANGE
>chr4:19071669-19071869_MUT	ID1715	ID1716	1.1048	0.869995	0.787477	-0.34469	0.256345	UNCHANGE
>chr4:46977361-46977561_MUT	ID1717	ID1718	0.4127	0.380084	0.92107	-0.118618	0.41363	UNCHANGE
>chr4:122150150-122150350_MUT	ID1719	ID1720	0.9104	0.613343	0.673717	-0.569785	0.0247673	UNCHANGE
>chr5:110816504-110816704_MUT	ID1721	ID1722	0.6806	0.600665	0.882608	-0.180156	0.137617	UNCHANGE
>chr9:32320928-32321128_MUT	ID1723	ID1724	0.6564	0.922363	1.40523	0.490808	0.256345	UNCHANGE
>chr9:81269710-81269910_MUT	ID1725	ID1726	0.6876	0.807252	1.17404	0.231476	0.256345	UNCHANGE
>chr9:102958178-102958378_MUT	ID1727	ID1728	0.2692	0.361542	1.34279	0.425232	0.137617	UNCHANGE
>chrX:123439316-123439516_MUT	ID1729	ID1730	0.5622	0.560429	0.996934	-0.0044296	0.256345	UNCHANGE
>chr1:158388536-158388736_MUT	ID1731	ID1732	0.5285	0.446377	0.84459	-0.243678	0.256345	UNCHANGE
>chr10:19045411-19045611_MUT	ID1733	ID1734	0.569	0.594973	1.04568	0.064436	0.256345	UNCHANGE
>chr11:2116510-2116710_MUT	ID1735	ID1736	0.7722	1.01907	1.31966	0.400162	0.137617	UNCHANGE
>chr11:30286984-30287184_MUT	ID1737	ID1738	0.4984	0.667024	1.33842	0.420532	0.137617	UNCHANGE
>chr12:31656035-31656235_MUT	ID1739	ID1740	0.7094	0.599509	0.845036	-0.242916	0.137617	UNCHANGE
>chr12:34291948-34292148_MUT	ID1741	ID1742	0.8451	0.900294	1.0653	0.091266	0.41363	UNCHANGE
>chr17:55457887-55458087_MUT	ID1743	ID1744	0.6585	0.729444	1.10772	0.147598	0.256345	UNCHANGE
>chr19:22137843-22138043_MUT	ID1745	ID1746	0.8424	0.982053	1.16582	0.221343	0.0247673	UNCHANGE
>chr2:155057953-155058153_MUT	ID1747	ID1748	0.7012	0.529051	0.75444	-0.406522	0.0247673	UNCHANGE
>chr20:40618326-40618526_MUT	ID1749	ID1750	0.5966	0.491845	0.824468	-0.278464	0.256345	UNCHANGE
>chr20:45783138-45783338_MUT	ID1751	ID1752	1.147	0.758429	0.661199	-0.596843	0.0247673	UNCHANGE
>chr3:181870312-181870512_MUT	ID1753	ID1754	0.9099	0.741263	0.814624	-0.295794	0.256345	UNCHANGE
>chr5:54111736-54111936_MUT	ID1755	ID1756	0.6489	0.462769	0.713105	-0.487813	0.256345	UNCHANGE
>chr6:34882251-34882451_MUT	ID1757	ID1758	3.4859	4.92948	1.41413	0.49991	0.0247673	UNCHANGE
>chr8:121708605-121708805_MUT	ID1759	ID1760	1.1955	1.0474	0.876139	-0.190768	0.0633152	UNCHANGE
>chr9:17262509-17262709_MUT	ID1761	ID1762	0.4687	0.456352	0.973637	-0.0385446	0.41363	UNCHANGE
>chrX:30146971-30147171_MUT	ID1763	ID1764	0.841	0.832185	0.989516	-0.0152049	0.256345	UNCHANGE
>chrX:50122430-50122630_MUT	ID1765	ID1766	1.2057	0.823832	0.683297	-0.549416	0.0633152	UNCHANGE
>chrX:62691945-62692145_MUT	ID1767	ID1768	0.7336	0.765873	1.04406	0.0622011	0.256345	UNCHANGE
>chr12:6554247-6554447_MUT	ID1769	ID1770	2.5753	2.35279	0.913607	-0.130355	0.256345	UNCHANGE
>chr13:27363033-27363233_MUT	ID1771	ID1772	0.4567	0.423601	0.927541	-0.108517	0.256345	UNCHANGE
>chr13:29602290-29602490_MUT	ID1773	ID1774	0.5607	0.484414	0.863871	-0.211111	0.256345	UNCHANGE
>chr13:62737273-62737473_MUT	ID1775	ID1776	0.6065	1.44651	2.3849	1.25393	0.0633152	UNCHANGE
>chr14:87606471-87606671_MUT	ID1777	ID1778	0.4892	0.509856	1.04216	0.0595767	0.41363	UNCHANGE
>chr14:95682413-95682613_MUT	ID1779	ID1780	0.6291	0.318806	0.506801	-0.980508	0.0247673	UNCHANGE
>chr15:27099214-27099414_MUT	ID1781	ID1782	0.7411	0.837722	1.13042	0.176862	0.256345	UNCHANGE
>chr17:31772015-31772215_MUT	ID1783	ID1784	0.7569	0.587252	0.775823	-0.366201	0.0247673	UNCHANGE
>chr17:67559141-67559341_MUT	ID1785	ID1786	1.7252	1.3975	0.810073	-0.303877	0.0633152	UNCHANGE
>chr2:182299484-182299684_MUT	ID1787	ID1788	0.5149	0.612024	1.18867	0.249346	0.256345	UNCHANGE
>chr3:50533381-50533581_MUT	ID1789	ID1790	0.4955	0.505658	1.02058	0.0293939	0.41363	UNCHANGE
>chr4:43221635-43221835_MUT	ID1791	ID1792	1.0577	0.872635	0.825033	-0.277476	0.137617	UNCHANGE
>chr4:134802552-134802752_MUT	ID1793	ID1794	0.8046	0.844206	1.04923	0.0693306	0.41363	UNCHANGE
>chr4:142933781-142933981_MUT	ID1795	ID1796	0.7503	0.706345	0.941448	-0.0870468	0.256345	UNCHANGE
>chr6:3954628-3954828_MUT	ID1797	ID1798	0.8961	0.452704	0.505199	-0.985077	0.0247673	UNCHANGE
>chr6:65416183-65416383_MUT	ID1799	ID1800	0.2595	0.388711	1.49787	0.582909	0.0247673	UNCHANGE
>chr6:135115135-135115335_MUT	ID1801	ID1802	0.3328	0.34741	1.0439	0.0619866	0.256345	UNCHANGE
>chr6:135659815-135660015_MUT	ID1803	ID1804	1.6692	1.53178	0.917667	-0.123958	0.256345	UNCHANGE
>chr10:51784592-51784792_MUT	ID1805	ID1806	0.7989	0.592647	0.741805	-0.430887	0.137617	UNCHANGE
>chr10:99748207-99748407_MUT	ID1807	ID1808	0.6585	0.668734	1.01555	0.02226	0.256345	UNCHANGE
>chr11:20599204-20599404_MUT	ID1809	ID1810	2.3607	2.84216	1.20396	0.267787	0.0633152	UNCHANGE
>chr11:62979165-62979365_MUT	ID1811	ID1812	0.6017	0.485294	0.8066	-0.310075	0.0633152	UNCHANGE
>chr11:80475495-80475695_MUT	ID1813	ID1814	0.6302	0.649532	1.03065	0.0435538	0.41363	UNCHANGE
>chr11:90144167-90144367_MUT	ID1815	ID1816	0.534	0.574626	1.07609	0.105801	0.256345	UNCHANGE
>chr13:86025407-86025607_MUT	ID1817	ID1818	1.0635	1.05374	0.990807	-0.013324	0.41363	UNCHANGE
>chr13:111467243-111467443_MUT	ID1819	ID1820	0.6329	0.67347	1.06414	0.0896868	0.256345	UNCHANGE
>chr14:19812858-19813058_MUT	ID1821	ID1822	0.4957	0.92068	1.85734	0.893238	0.0247673	UNCHANGE
>chr14:95800129-95800329_MUT	ID1823	ID1824	6.7623	6.19467	0.916059	-0.126488	0.256345	UNCHANGE
>chr14:97672024-97672224_MUT	ID1825	ID1826	0.6177	0.392274	0.635083	-0.654982	0.0247673	UNCHANGE
>chr14:100977305-100977505_MUT	ID1827	ID1828	0.397	0.419106	1.05558	0.0780369	0.41363	UNCHANGE
>chr16:79938797-79938997_MUT	ID1829	ID1830	0.9669	0.796291	0.823531	-0.280106	0.256345	UNCHANGE
>chr2:39903472-39903672_MUT	ID1831	ID1832	0.7116	1.10095	1.54714	0.629607	0.256345	UNCHANGE
>chr2:39910711-39910911_MUT	ID1833	ID1834	0.6036	0.687863	1.1396	0.188527	0.137617	UNCHANGE
>chr2:182618133-182618333_MUT	ID1835	ID1836	0.6776	0.917182	1.35357	0.436764	0.0247673	UNCHANGE
>chr21:35620462-35620662_MUT	ID1837	ID1838	0.6797	0.648897	0.954685	-0.0669039	0.41363	UNCHANGE
>chr22:46354728-46354928_MUT	ID1839	ID1840	0.6589	0.663025	1.00634	0.0091111	0.41363	UNCHANGE
>chr3:118999543-118999743_MUT	ID1841	ID1842	0.5616	0.413209	0.73582	-0.442575	0.256345	UNCHANGE
>chr4:23452170-23452370_MUT	ID1843	ID1844	1.038	0.910283	0.876935	-0.189459	0.256345	UNCHANGE
>chr4:134357674-134357874_MUT	ID1845	ID1846	0.5244	0.514746	0.981506	-0.0269311	0.41363	UNCHANGE
>chr4:141811072-141811272_MUT	ID1847	ID1848	0.9629	1.00123	1.03982	0.0563368	0.41363	UNCHANGE
>chr6:14607737-14607937_MUT	ID1849	ID1850	0.4954	0.865432	1.74678	0.804697	0.0633152	UNCHANGE
>chr6:86349824-86350024_MUT	ID1851	ID1852	0.4182	0.458946	1.09736	0.134039	0.256345	UNCHANGE
>chr6:133473865-133474065_MUT	ID1853	ID1854	0.5512	0.515842	0.93577	-0.0957747	0.256345	UNCHANGE
>chr9:125294478-125294678_MUT	ID1855	ID1856	0.9796	0.960884	0.980851	-0.0278939	0.41363	UNCHANGE
>chr1:40522851-40523051_MUT	ID1857	ID1858	0.4942	0.800046	1.61903	0.695132	0.0633152	UNCHANGE
>chr1:200223879-200224079_MUT	ID1859	ID1860	0.6031	0.379421	0.629139	-0.668548	0.0247673	UNCHANGE
>chr1:214970964-214971164_MUT	ID1861	ID1862	0.5355	0.694099	1.29623	0.374323	0.41363	UNCHANGE
>chr11:29136702-29136902_MUT	ID1863	ID1864	0.998	0.797623	0.799239	-0.323301	0.41363	UNCHANGE
>chr11:79762029-79762229_MUT	ID1865	ID1866	0.6996	0.470069	0.671958	-0.573557	0.0247673	UNCHANGE
>chr13:65894499-65894699_MUT	ID1867	ID1868	0.6835	0.733987	1.07383	0.102769	0.41363	UNCHANGE
>chr14:72343986-72344186_MUT	ID1869	ID1870	0.7816	0.771891	0.987555	-0.0180666	0.41363	UNCHANGE
>chr15:92044206-92044406_MUT	ID1871	ID1872	0.5881	0.686357	1.167	0.222807	0.0633152	UNCHANGE
>chr16:34943827-34944027_MUT	ID1873	ID1874	0.5102	0.697792	1.36777	0.45183	0.137617	UNCHANGE
>chr17:70980805-70981005_MUT	ID1875	ID1876	0.6508	0.618583	0.950496	-0.073247	0.41363	UNCHANGE
>chr19:1993158-1993358_MUT	ID1877	ID1878	0.6297	0.581801	0.923911	-0.114174	0.256345	UNCHANGE
>chr2:88547034-88547234_MUT	ID1879	ID1880	2.1953	2.7635	1.2588	0.332054	0.256345	UNCHANGE
>chr2:106691572-106691772_MUT	ID1881	ID1882	0.4582	0.754484	1.64661	0.719495	0.0247673	UNCHANGE
>chr2:184284308-184284508_MUT	ID1883	ID1884	0.7026	0.638669	0.908994	-0.137658	0.41363	UNCHANGE
>chr20:13950824-13951024_MUT	ID1885	ID1886	0.5531	0.577468	1.04404	0.0621824	0.256345	UNCHANGE
>chr22:43195818-43196018_MUT	ID1887	ID1888	0.4509	0.499296	1.10735	0.147109	0.137617	UNCHANGE
>chr6:1500034-1500234_MUT	ID1889	ID1890	0.943	0.867859	0.920303	-0.119819	0.41363	UNCHANGE
>chr6:17255678-17255878_MUT	ID1891	ID1892	0.5994	0.652476	1.08847	0.122298	0.41363	UNCHANGE
>chr8:65435877-65436077_MUT	ID1893	ID1894	0.6057	0.627967	1.03675	0.0520623	0.41363	UNCHANGE
>chrX:73427120-73427320_MUT	ID1895	ID1896	0.5748	0.921699	1.60362	0.681335	0.256345	UNCHANGE
>chrX:76296417-76296617_MUT	ID1897	ID1898	1.3276	1.3413	1.01032	0.0148109	0.41363	UNCHANGE
>chrX:76940739-76940939_MUT	ID1899	ID1900	0.6643	0.716774	1.07897	0.109655	0.256345	UNCHANGE
>chrX:107219379-107219579_MUT	ID1901	ID1902	0.6797	0.769147	1.13164	0.178409	0.256345	UNCHANGE
>chrX:123052138-123052338_MUT	ID1903	ID1904	0.65	1.14593	1.7629	0.817948	0.137617	UNCHANGE
>chrY:6859317-6859517_MUT	ID1905	ID1906	0.543	0.583158	1.07392	0.102889	0.256345	UNCHANGE
>chr1:30941869-30942069_MUT	ID1907	ID1908	0.569	0.604525	1.06245	0.0873937	0.41363	UNCHANGE
>chr1:71946470-71946670_MUT	ID1909	ID1910	0.5774	0.597885	1.0355	0.0503263	0.256345	UNCHANGE
>chr1:96351708-96351908_MUT	ID1911	ID1912	0.5671	0.591359	1.04275	0.060388	0.256345	UNCHANGE
>chr1:113455565-113455765_MUT	ID1913	ID1914	0.5476	0.512156	0.935334	-0.0964467	0.137617	UNCHANGE
>chr1:177246162-177246362_MUT	ID1915	ID1916	0.8192	0.762127	0.930339	-0.104171	0.256345	UNCHANGE
>chr1:209563283-209563483_MUT	ID1917	ID1918	0.9165	0.866986	0.945935	-0.080187	0.41363	UNCHANGE
>chr10:25957219-25957419_MUT	ID1919	ID1920	1.0008	0.7776	0.776953	-0.364102	0.137617	UNCHANGE
>chr10:37758390-37758590_MUT	ID1921	ID1922	0.4717	0.533442	1.13096	0.177551	0.137617	UNCHANGE
>chr10:51546772-51546972_MUT	ID1923	ID1924	0.7236	0.542874	0.750286	-0.414487	0.137617	UNCHANGE
>chr11:106835223-106835423_MUT	ID1925	ID1926	0.5214	0.492277	0.944226	-0.0827961	0.41363	UNCHANGE
>chr11:133561625-133561825_MUT	ID1927	ID1928	0.6888	0.694899	1.00891	0.0128005	0.41363	UNCHANGE
>chr12:70998017-70998217_MUT	ID1929	ID1930	0.5957	0.783051	1.31454	0.394561	0.256345	UNCHANGE
>chr8:62437074-62437274_MUT	ID3495	ID3496	0.3867	1.27472	3.29678	1.72106	0.0416323	UP
>chr13:80364121-80364321_MUT	ID1933	ID1934	0.4475	0.401379	0.896975	-0.156861	0.41363	UNCHANGE
>chr14:72837199-72837399_MUT	ID1935	ID1936	0.529	0.513167	0.970061	-0.0438529	0.256345	UNCHANGE
>chr15:98217486-98217686_MUT	ID1937	ID1938	0.8229	1.15269	1.40073	0.486177	0.256345	UNCHANGE
>chr18:10960629-10960829_MUT	ID1939	ID1940	0.5876	0.525636	0.894495	-0.160856	0.41363	UNCHANGE
>chr2:148516913-148517113_MUT	ID1941	ID1942	0.8795	0.715729	0.813807	-0.297241	0.256345	UNCHANGE
>chr2:184655636-184655836_MUT	ID1943	ID1944	0.7156	0.498997	0.69727	-0.52021	0.0633152	UNCHANGE
>chr21:31307150-31307350_MUT	ID1945	ID1946	0.6775	0.667262	0.984959	-0.0218644	0.41363	UNCHANGE
>chr3:158634010-158634210_MUT	ID1947	ID1948	0.5354	0.618317	1.15484	0.207688	0.41363	UNCHANGE
>chr4:116147254-116147454_MUT	ID1949	ID1950	0.7428	0.499725	0.672719	-0.571924	0.0633152	UNCHANGE
>chr4:179380765-179380965_MUT	ID1951	ID1952	0.7434	0.710455	0.955664	-0.0654253	0.256345	UNCHANGE
>chr7:61110336-61110536_MUT	ID1953	ID1954	0.6386	0.707562	1.10795	0.147898	0.41363	UNCHANGE
>chr7:154366467-154366667_MUT	ID1955	ID1956	1.4185	1.33619	0.941977	-0.0862367	0.41363	UNCHANGE
>chr8:65481777-65481977_MUT	ID1957	ID1958	0.653	1.0699	1.63838	0.712267	0.256345	UNCHANGE
>chr9:32665419-32665619_MUT	ID1959	ID1960	0.9434	0.675073	0.71557	-0.482835	0.0247673	UNCHANGE
>chr1:43698622-43698822_MUT	ID1961	ID1962	0.8984	0.918245	1.02209	0.0315179	0.256345	UNCHANGE
>chr1:74930177-74930377_MUT	ID1963	ID1964	0.5821	0.697624	1.19855	0.261285	0.0633152	UNCHANGE
>chr1:185102763-185102963_MUT	ID1965	ID1966	0.6643	0.651549	0.980836	-0.0279159	0.41363	UNCHANGE
>chr10:54242650-54242850_MUT	ID1967	ID1968	0.5922	0.578827	0.977428	-0.0329372	0.256345	UNCHANGE
>chr10:82306218-82306418_MUT	ID1969	ID1970	0.7538	0.44973	0.596619	-0.745118	0.137617	UNCHANGE
>chr11:58930967-58931167_MUT	ID1971	ID1972	0.5998	0.878605	1.46482	0.55072	0.0247673	UNCHANGE
>chr16:62833233-62833433_MUT	ID1973	ID1974	0.9144	0.939157	1.02705	0.0385004	0.41363	UNCHANGE
>chr17:38436242-38436442_MUT	ID1975	ID1976	0.4989	0.449118	0.90014	-0.151779	0.256345	UNCHANGE
>chr2:57097447-57097647_MUT	ID1977	ID1978	0.6937	0.57335	0.826562	-0.274805	0.41363	UNCHANGE
>chr3:1988867-1989067_MUT	ID1979	ID1980	0.5154	0.469103	0.910116	-0.135877	0.41363	UNCHANGE
>chr4:101953362-101953562_MUT	ID1981	ID1982	1.4829	1.83606	1.23815	0.308184	0.256345	UNCHANGE
>chr4:116246126-116246326_MUT	ID1983	ID1984	0.4659	0.444999	0.955185	-0.0661477	0.256345	UNCHANGE
>chr5:111375484-111375684_MUT	ID1985	ID1986	0.5927	0.939792	1.5855	0.664941	0.0247673	UNCHANGE
>chr6:118187476-118187676_MUT	ID1987	ID1988	1.1292	0.652339	0.577687	-0.79164	0.137617	UNCHANGE
>chr7:135152295-135152495_MUT	ID1989	ID1990	0.6016	0.527959	0.87759	-0.188381	0.137617	UNCHANGE
>chr8:49762720-49762920_MUT	ID1991	ID1992	0.7306	0.648856	0.888121	-0.171172	0.256345	UNCHANGE
>chr8:60512348-60512548_MUT	ID1993	ID1994	0.5038	0.529361	1.05081	0.0715036	0.41363	UNCHANGE
>chr8:73304814-73305014_MUT	ID1995	ID1996	0.6152	0.734911	1.19468	0.25663	0.256345	UNCHANGE
>chr1:159352808-159353008_MUT	ID1997	ID1998	0.9104	0.48689	0.534779	-0.902985	0.0633152	UNCHANGE
>chr1:191261575-191261775_MUT	ID1999	ID2000	0.7578	0.46194	0.609599	-0.714067	0.0247673	UNCHANGE
>chr10:75440455-75440655_MUT	ID2001	ID2002	0.9263	1.04807	1.13142	0.17813	0.256345	UNCHANGE
>chr11:58118771-58118971_MUT	ID2003	ID2004	0.6946	1.06203	1.52907	0.612651	0.0247673	UNCHANGE
>chr11:78040100-78040300_MUT	ID2005	ID2006	0.9924	1.36874	1.37922	0.463854	0.0247673	UNCHANGE
>chr11:96341138-96341338_MUT	ID2007	ID2008	1.3139	1.18339	0.900637	-0.150982	0.137617	UNCHANGE
>chr11:99656004-99656204_MUT	ID2009	ID2010	0.3824	0.483342	1.26381	0.33778	0.41363	UNCHANGE
>chr12:37581988-37582188_MUT	ID2011	ID2012	0.5981	0.551943	0.922774	-0.115951	0.0633152	UNCHANGE
>chr12:82131905-82132105_MUT	ID2013	ID2014	0.6815	0.549078	0.805689	-0.311705	0.137617	UNCHANGE
>chr12:125507978-125508178_MUT	ID2015	ID2016	1.0283	0.861215	0.837529	-0.255788	0.137617	UNCHANGE
>chr13:63450725-63450925_MUT	ID2017	ID2018	0.4786	0.509644	1.06486	0.0906635	0.41363	UNCHANGE
>chr13:66403772-66403972_MUT	ID2019	ID2020	0.8824	0.583971	0.661814	-0.595502	0.137617	UNCHANGE
>chr13:100233818-100234018_MUT	ID2021	ID2022	0.5802	0.774544	1.33501	0.416849	0.137617	UNCHANGE
>chr14:40443109-40443309_MUT	ID2023	ID2024	3.4059	2.39354	0.702756	-0.508903	0.0633152	UNCHANGE
>chr14:80026255-80026455_MUT	ID2025	ID2026	0.8565	0.534644	0.624246	-0.679814	0.0633152	UNCHANGE
>chr15:79875445-79875645_MUT	ID2027	ID2028	0.4036	0.407419	1.00938	0.0134737	0.41363	UNCHANGE
>chr15:79875446-79875646_MUT	ID2029	ID2030	0.8236	0.784949	0.9531	-0.0693009	0.41363	UNCHANGE
>chr2:157651498-157651698_MUT	ID2031	ID2032	0.637	0.414789	0.651133	-0.618975	0.0247673	UNCHANGE
>chr2:179268113-179268313_MUT	ID2033	ID2034	0.4534	0.496607	1.09518	0.131172	0.41363	UNCHANGE
>chr2:197402010-197402210_MUT	ID2035	ID2036	0.588	0.727104	1.23665	0.306437	0.256345	UNCHANGE
>chr5:86743960-86744160_MUT	ID5997	ID5998	0.8914	2.80911	3.1512	1.6559	0.0247673	UP
>chr22:22513129-22513329_MUT	ID2039	ID2040	0.6983	0.585379	0.838321	-0.254426	0.0247673	UNCHANGE
>chr3:12726320-12726520_MUT	ID2041	ID2042	0.7501	0.529379	0.705706	-0.502861	0.137617	UNCHANGE
>chr3:99232996-99233196_MUT	ID2043	ID2044	0.9018	0.874603	0.96981	-0.0442253	0.41363	UNCHANGE
>chr3:134821180-134821380_MUT	ID2045	ID2046	0.5451	0.516573	0.947626	-0.0776104	0.41363	UNCHANGE
>chr3:136159698-136159898_MUT	ID2047	ID2048	0.5828	0.660819	1.1338	0.181171	0.256345	UNCHANGE
>chr4:8183442-8183642_MUT	ID2049	ID2050	2.2443	2.174	0.968691	-0.0458909	0.256345	UNCHANGE
>chr4:61188399-61188599_MUT	ID2051	ID2052	0.7017	0.661863	0.943286	-0.0842324	0.41363	UNCHANGE
>chr5:112050405-112050605_MUT	ID2053	ID2054	2.5058	1.5905	0.634717	-0.655815	0.0247673	UNCHANGE
>chr6:48873126-48873326_MUT	ID2055	ID2056	1.2619	0.700932	0.555465	-0.848231	0.0247673	UNCHANGE
>chr7:9226892-9227092_MUT	ID2057	ID2058	0.6231	0.61781	0.991558	-0.0122314	0.41363	UNCHANGE
>chr7:9280221-9280421_MUT	ID2059	ID2060	1.1503	1.59323	1.38505	0.469935	0.0247673	UNCHANGE
>chr7:140797789-140797989_MUT	ID2061	ID2062	0.512	0.741935	1.44903	0.535086	0.0633152	UNCHANGE
>chr8:80828445-80828645_MUT	ID2063	ID2064	0.6638	0.780594	1.17588	0.233746	0.137617	UNCHANGE
>chr8:88198158-88198358_MUT	ID2065	ID2066	0.4471	0.448403	1.00294	0.00423812	0.256345	UNCHANGE
>chr8:136383176-136383376_MUT	ID2067	ID2068	0.5317	0.564636	1.06196	0.0867297	0.41363	UNCHANGE
>chr9:125501074-125501274_MUT	ID2069	ID2070	0.7195	0.939721	1.30609	0.385254	0.137617	UNCHANGE
>chrX:95727518-95727718_MUT	ID2071	ID2072	0.412	0.477786	1.15981	0.213893	0.137617	UNCHANGE
>chr1:50271783-50271983_MUT	ID2073	ID2074	0.9739	0.95667	0.982301	-0.0257631	0.41363	UNCHANGE
>chr1:79474223-79474423_MUT	ID2075	ID2076	0.8798	1.0912	1.24033	0.310726	0.0633152	UNCHANGE
>chr10:38812722-38812922_MUT	ID2077	ID2078	0.6993	0.853614	1.22074	0.287762	0.0247673	UNCHANGE
>chr10:112538734-112538934_MUT	ID2079	ID2080	0.4846	0.595143	1.22814	0.296471	0.0247673	UNCHANGE
>chr11:8602775-8602975_MUT	ID2081	ID2082	0.6383	1.01237	1.58605	0.66544	0.0247673	UNCHANGE
>chr11:87491237-87491437_MUT	ID2083	ID2084	0.4313	0.566792	1.31405	0.394024	0.0247673	UNCHANGE
>chr11:99330371-99330571_MUT	ID2085	ID2086	0.6005	0.473038	0.787723	-0.34424	0.0247673	UNCHANGE
>chr13:69394094-69394294_MUT	ID2087	ID2088	0.7325	0.671069	0.916134	-0.126369	0.41363	UNCHANGE
>chr13:71011581-71011781_MUT	ID2089	ID2090	0.5663	0.49175	0.868289	-0.203752	0.256345	UNCHANGE
>chr14:49280282-49280482_MUT	ID2091	ID2092	0.6452	0.544387	0.843722	-0.245161	0.137617	UNCHANGE
>chr14:83216899-83217099_MUT	ID2093	ID2094	0.7239	0.765107	1.0569	0.0798367	0.41363	UNCHANGE
>chr15:37649648-37649848_MUT	ID2095	ID2096	0.4474	0.474591	1.06066	0.0849627	0.256345	UNCHANGE
>chr17:13917190-13917390_MUT	ID2097	ID2098	0.4917	0.516756	1.05105	0.0718379	0.256345	UNCHANGE
>chr2:126099788-126099988_MUT	ID2099	ID2100	0.5407	0.447188	0.827018	-0.274009	0.256345	UNCHANGE
>chr20:15349804-15350004_MUT	ID2101	ID2102	0.8101	0.879414	1.08556	0.118437	0.41363	UNCHANGE
>chr21:25179335-25179535_MUT	ID2103	ID2104	0.408	0.377069	0.924229	-0.113677	0.256345	UNCHANGE
>chr3:50445967-50446167_MUT	ID2105	ID2106	1.6139	1.88979	1.17096	0.227692	0.0633152	UNCHANGE
>chr3:157341189-157341389_MUT	ID2107	ID2108	1.0829	0.535281	0.494324	-1.01647	0.0633152	UNCHANGE
>chr4:30599867-30600067_MUT	ID2109	ID2110	0.4406	0.526683	1.19525	0.257318	0.41363	UNCHANGE
>chr6:58245362-58245562_MUT	ID2111	ID2112	0.3929	0.409775	1.043	0.0607434	0.41363	UNCHANGE
>chr6:84289242-84289442_MUT	ID2113	ID2114	0.8878	0.95904	1.08026	0.111381	0.0633152	UNCHANGE
>chr8:22602268-22602468_MUT	ID2115	ID2116	0.7496	0.688397	0.918377	-0.122842	0.41363	UNCHANGE
>chr8:59985977-59986177_MUT	ID2117	ID2118	0.6868	0.669932	0.9754	-0.0359346	0.41363	UNCHANGE
>chr8:90753168-90753368_MUT	ID2119	ID2120	0.6201	0.59388	0.957765	-0.0622563	0.256345	UNCHANGE
>chrX:99585399-99585599_MUT	ID2121	ID2122	0.8171	0.672027	0.822454	-0.281992	0.137617	UNCHANGE
>chrY:10079882-10080082_MUT	ID2123	ID2124	0.7961	0.787764	0.989589	-0.0150993	0.256345	UNCHANGE
>chr11:1926700-1926900_MUT	ID2125	ID2126	1.1733	0.762905	0.650209	-0.621026	0.0247673	UNCHANGE
>chr13:69357893-69358093_MUT	ID2127	ID2128	0.4958	0.649887	1.31086	0.390519	0.41363	UNCHANGE
>chr14:36396479-36396679_MUT	ID2129	ID2130	0.5895	0.518624	0.879762	-0.184815	0.137617	UNCHANGE
>chr16:20024462-20024662_MUT	ID2131	ID2132	0.66	0.672584	1.01906	0.0272358	0.41363	UNCHANGE
>chr17:45792091-45792291_MUT	ID2133	ID2134	6.5064	6.54194	1.00547	0.00786756	0.256345	UNCHANGE
>chr18:2442092-2442292_MUT	ID2135	ID2136	0.4243	0.483319	1.13903	0.18781	0.41363	UNCHANGE
>chr19:39694724-39694924_MUT	ID2137	ID2138	0.8518	0.680007	0.798317	-0.324966	0.0247673	UNCHANGE
>chr2:215741321-215741521_MUT	ID2139	ID2140	0.5563	0.43698	0.785554	-0.348217	0.0247673	UNCHANGE
>chr3:51562040-51562240_MUT	ID2141	ID2142	0.5402	0.616946	1.14209	0.191675	0.256345	UNCHANGE
>chr3:84321932-84322132_MUT	ID2143	ID2144	0.4592	0.522789	1.13852	0.187165	0.256345	UNCHANGE
>chr4:35272647-35272847_MUT	ID2145	ID2146	0.686	0.709157	1.03383	0.0479959	0.41363	UNCHANGE
>chr6:93541794-93541994_MUT	ID2147	ID2148	0.8456	0.471737	0.557855	-0.842037	0.0247673	UNCHANGE
>chr6:98816727-98816927_MUT	ID2149	ID2150	0.9669	0.704815	0.728909	-0.45619	0.137617	UNCHANGE
>chr7:132890325-132890525_MUT	ID2151	ID2152	0.7446	0.59437	0.798222	-0.325139	0.41363	UNCHANGE
>chr8:3048302-3048502_MUT	ID2153	ID2154	0.7043	0.652851	0.927012	-0.10934	0.41363	UNCHANGE
>chr8:58909035-58909235_MUT	ID2155	ID2156	0.4395	0.521235	1.18604	0.246153	0.137617	UNCHANGE
>chr9:101049371-101049571_MUT	ID2157	ID2158	1.6816	1.05098	0.624987	-0.678102	0.0247673	UNCHANGE
>chr9:132537431-132537631_MUT	ID2159	ID2160	0.9773	0.990051	1.01308	0.0187436	0.41363	UNCHANGE
>chrX:99585391-99585591_MUT	ID2161	ID2162	0.6162	0.721736	1.17129	0.228102	0.256345	UNCHANGE
>chrX:125377999-125378199_MUT	ID2163	ID2164	0.5624	0.559692	0.995181	-0.0069699	0.256345	UNCHANGE
>chrX:129251284-129251484_MUT	ID2165	ID2166	1.9495	1.67103	0.85716	-0.222364	0.256345	UNCHANGE
>chrX:147944730-147944930_MUT	ID2167	ID2168	1.0042	0.713296	0.710305	-0.49349	0.137617	UNCHANGE
>chr1:25846893-25847093_MUT	ID2169	ID2170	0.6004	0.527358	0.878316	-0.187187	0.137617	UNCHANGE
>chr15:87031197-87031397_MUT	ID2171	ID2172	0.5816	0.766442	1.3178	0.398131	0.137617	UNCHANGE
>chr3:75157978-75158178_MUT	ID2173	ID2174	0.7779	0.512146	0.65833	-0.603116	0.137617	UNCHANGE
>chr5:44652306-44652506_MUT	ID2175	ID2176	0.6931	0.90668	1.30823	0.387613	0.137617	UNCHANGE
>chr6:166233172-166233372_MUT	ID2177	ID2178	0.7462	0.589369	0.789833	-0.34038	0.0633152	UNCHANGE
>chr7:38609381-38609581_MUT	ID2179	ID2180	0.5104	0.449747	0.881241	-0.182391	0.41363	UNCHANGE
>chr1:38321519-38321719_MUT	ID2181	ID2182	1.1973	1.10977	0.926906	-0.109505	0.256345	UNCHANGE
>chr1:65792233-65792433_MUT	ID2183	ID2184	1.4048	1.30249	0.927176	-0.109085	0.137617	UNCHANGE
>chr1:86625103-86625303_MUT	ID2185	ID2186	0.9354	0.918493	0.981972	-0.0262469	0.256345	UNCHANGE
>chr1:102714125-102714325_MUT	ID2187	ID2188	1.106	0.681519	0.616192	-0.698549	0.256345	UNCHANGE
>chr1:236791340-236791540_MUT	ID2189	ID2190	0.7897	0.90266	1.143	0.192821	0.256345	UNCHANGE
>chr9:96131240-96131440_MUT	ID6995	ID6996	0.3423	0.973873	2.84501	1.50843	0.0247673	UP
>chr11:7491356-7491556_MUT	ID2193	ID2194	1.048	0.613044	0.58498	-0.773541	0.0633152	UNCHANGE
>chr11:37775420-37775620_MUT	ID2195	ID2196	2.0468	2.16388	1.05721	0.0802589	0.41363	UNCHANGE
>chr11:120741673-120741873_MUT	ID2197	ID2198	0.887	0.861098	0.970772	-0.0427957	0.41363	UNCHANGE
>chr6:128505478-128505678_MUT	ID6699	ID6700	0.6631	1.75971	2.65396	1.40815	0.0247673	UP
>chr12:34369958-34370158_MUT	ID2201	ID2202	0.4945	0.484126	0.978928	-0.030726	0.41363	UNCHANGE
>chr12:60482460-60482660_MUT	ID2203	ID2204	0.466	0.783532	1.68125	0.749533	0.0633152	UNCHANGE
>chr12:86406704-86406904_MUT	ID2205	ID2206	0.695	0.507004	0.729488	-0.455044	0.41363	UNCHANGE
>chr12:86862702-86862902_MUT	ID2207	ID2208	0.3028	0.325339	1.07446	0.103606	0.41363	UNCHANGE
>chr14:45906426-45906626_MUT	ID2209	ID2210	0.6122	0.645558	1.05448	0.0765337	0.41363	UNCHANGE
>chr15:29589569-29589769_MUT	ID2211	ID2212	0.7743	0.960108	1.24003	0.310375	0.137617	UNCHANGE
>chr17:30128628-30128828_MUT	ID2213	ID2214	0.4162	0.370851	0.890973	-0.166546	0.137617	UNCHANGE
>chr18:30494575-30494775_MUT	ID2215	ID2216	0.4835	0.677784	1.4018	0.487276	0.256345	UNCHANGE
>chr2:115604721-115604921_MUT	ID2217	ID2218	0.6835	0.490151	0.717104	-0.479745	0.0633152	UNCHANGE
>chr2:210788596-210788796_MUT	ID2219	ID2220	0.7315	0.746039	1.01987	0.0283806	0.256345	UNCHANGE
>chr21:46204828-46205028_MUT	ID2221	ID2222	1.0963	1.01531	0.926149	-0.110684	0.41363	UNCHANGE
>chr3:37562363-37562563_MUT	ID2223	ID2224	0.4741	0.56757	1.19719	0.259648	0.0633152	UNCHANGE
>chr3:94954534-94954734_MUT	ID2225	ID2226	0.615	0.537057	0.873294	-0.19546	0.137617	UNCHANGE
>chr3:103816530-103816730_MUT	ID2227	ID2228	1.9322	2.1393	1.10718	0.146895	0.256345	UNCHANGE
>chr3:106500201-106500401_MUT	ID2229	ID2230	0.5015	0.481215	0.959642	-0.0594321	0.256345	UNCHANGE
>chr3:157668334-157668534_MUT	ID2231	ID2232	0.6968	0.638978	0.917031	-0.124957	0.256345	UNCHANGE
>chr3:162834487-162834687_MUT	ID2233	ID2234	0.873	0.92084	1.05486	0.0770502	0.256345	UNCHANGE
>chr4:61580216-61580416_MUT	ID2235	ID2236	0.573	0.634526	1.10733	0.147084	0.256345	UNCHANGE
>chr4:117836566-117836766_MUT	ID2237	ID2238	0.63	0.568269	0.901965	-0.148857	0.256345	UNCHANGE
>chr4:181637892-181638092_MUT	ID2239	ID2240	0.4421	0.444405	1.00525	0.00755572	0.41363	UNCHANGE
>chr5:4385110-4385310_MUT	ID2241	ID2242	0.6824	1.07939	1.58171	0.661487	0.137617	UNCHANGE
>chr5:6883243-6883443_MUT	ID2243	ID2244	0.685	0.688808	1.0056	0.00806345	0.256345	UNCHANGE
>chr6:112848376-112848576_MUT	ID2245	ID2246	0.4471	0.478635	1.07059	0.0984005	0.256345	UNCHANGE
>chr6:167364323-167364523_MUT	ID2247	ID2248	0.8263	0.798642	0.966532	-0.0491101	0.41363	UNCHANGE
>chr8:16644557-16644757_MUT	ID2249	ID2250	1.0346	0.89246	0.862597	-0.213242	0.137617	UNCHANGE
>chr8:64270163-64270363_MUT	ID2251	ID2252	0.5944	0.707126	1.1897	0.250601	0.256345	UNCHANGE
>chr8:79026386-79026586_MUT	ID2253	ID2254	0.7687	0.750177	0.975848	-0.0352721	0.41363	UNCHANGE
>chr8:112506345-112506545_MUT	ID2255	ID2256	0.544	0.618254	1.13658	0.184699	0.256345	UNCHANGE
>chr9:73962206-73962406_MUT	ID2257	ID2258	0.7161	1.08621	1.5169	0.601124	0.0247673	UNCHANGE
>chr1:77211726-77211926_MUT	ID2259	ID2260	0.8542	0.68468	0.80157	-0.3191	0.256345	UNCHANGE
>chr1:102026074-102026274_MUT	ID2261	ID2262	0.4081	0.551266	1.3509	0.433918	0.0247673	UNCHANGE
>chr1:104020697-104020897_MUT	ID2263	ID2264	0.5443	0.835502	1.53498	0.618217	0.0247673	UNCHANGE
>chr1:111418360-111418560_MUT	ID2265	ID2266	0.7611	0.701326	0.921414	-0.118078	0.41363	UNCHANGE
>chr1:196746844-196747044_MUT	ID2267	ID2268	0.569	0.451458	0.793405	-0.333871	0.0247673	UNCHANGE
>chr1:216572915-216573115_MUT	ID2269	ID2270	1.0425	0.713922	0.684801	-0.546243	0.0633152	UNCHANGE
>chr1:224546580-224546780_MUT	ID2271	ID2272	0.5219	0.490759	0.940349	-0.0887326	0.41363	UNCHANGE
>chr10:34682362-34682562_MUT	ID2273	ID2274	0.4893	0.469965	0.960399	-0.0582949	0.256345	UNCHANGE
>chr10:87850793-87850993_MUT	ID2275	ID2276	1.4992	1.27938	0.853375	-0.228748	0.137617	UNCHANGE
>chr11:88514743-88514943_MUT	ID2277	ID2278	0.9234	0.917371	0.993452	-0.0094783	0.256345	UNCHANGE
>chr11:106427635-106427835_MUT	ID2279	ID2280	0.4717	0.502964	1.06621	0.0924888	0.41363	UNCHANGE
>chr11:128204460-128204660_MUT	ID2281	ID2282	1.0508	0.943539	0.897922	-0.155338	0.137617	UNCHANGE
>chr12:38889413-38889613_MUT	ID2283	ID2284	0.5112	0.489134	0.956743	-0.0637959	0.256345	UNCHANGE
>chr12:100408957-100409157_MUT	ID2285	ID2286	0.3884	0.385264	0.991952	-0.011658	0.41363	UNCHANGE
>chr13:63843969-63844169_MUT	ID2287	ID2288	0.8934	0.930513	1.04154	0.0587139	0.256345	UNCHANGE
>chr14:62556063-62556263_MUT	ID2289	ID2290	0.7899	0.853269	1.08016	0.111249	0.41363	UNCHANGE
>chr15:46501820-46502020_MUT	ID2291	ID2292	0.7609	0.782573	1.02848	0.0405068	0.41363	UNCHANGE
>chr15:74435707-74435907_MUT	ID2293	ID2294	0.6967	0.665894	0.955805	-0.0652112	0.256345	UNCHANGE
>chr16:10507787-10507987_MUT	ID2295	ID2296	0.6437	0.705572	1.09619	0.1325	0.41363	UNCHANGE
>chr16:82486429-82486629_MUT	ID2297	ID2298	0.4851	0.658649	1.35763	0.441095	0.137617	UNCHANGE
>chr17:55810827-55811027_MUT	ID2299	ID2300	0.5693	0.658608	1.15689	0.210247	0.0633152	UNCHANGE
>chr18:28158343-28158543_MUT	ID2301	ID2302	0.8601	0.563278	0.654893	-0.610669	0.137617	UNCHANGE
>chr19:13443530-13443730_MUT	ID2303	ID2304	0.8405	0.512688	0.609973	-0.713182	0.0633152	UNCHANGE
>chr2:2620763-2620963_MUT	ID2305	ID2306	0.5711	0.502144	0.879294	-0.185583	0.256345	UNCHANGE
>chr20:60117304-60117504_MUT	ID2307	ID2308	0.679	0.957286	1.40975	0.495442	0.137617	UNCHANGE
>chr3:87756033-87756233_MUT	ID2309	ID2310	0.8366	1.0966	1.31074	0.390383	0.137617	UNCHANGE
>chr3:121477451-121477651_MUT	ID2311	ID2312	0.544	0.448557	0.824501	-0.278407	0.256345	UNCHANGE
>chr3:165454390-165454590_MUT	ID2313	ID2314	1.4764	1.54174	1.04427	0.0624959	0.137617	UNCHANGE
>chr1:239406200-239406400_MUT	ID3231	ID3232	0.6034	1.58656	2.6294	1.39473	0.0247673	UP
>chr4:172163574-172163774_MUT	ID2317	ID2318	0.5564	0.703305	1.26391	0.337899	0.137617	UNCHANGE
>chr5:118060354-118060554_MUT	ID2319	ID2320	0.5876	0.625295	1.06417	0.0897286	0.41363	UNCHANGE
>chr5:141398797-141398997_MUT	ID2321	ID2322	1.0101	0.697724	0.690773	-0.533716	0.0247673	UNCHANGE
>chr5:145808370-145808570_MUT	ID2323	ID2324	0.4754	0.563364	1.185	0.244889	0.256345	UNCHANGE
>chr6:32945460-32945660_MUT	ID2325	ID2326	1.973	1.40456	0.711904	-0.490245	0.0247673	UNCHANGE
>chr6:50010400-50010600_MUT	ID2327	ID2328	2.4882	1.07533	0.432177	-1.21031	0.0247673	DOWN
>chr7:49598318-49598518_MUT	ID2329	ID2330	0.5308	0.603011	1.13612	0.184114	0.41363	UNCHANGE
>chr8:112555559-112555759_MUT	ID2331	ID2332	0.696	0.57293	0.823231	-0.28063	0.256345	UNCHANGE
>chr8:128961875-128962075_MUT	ID2333	ID2334	0.4616	0.548465	1.18819	0.248766	0.137617	UNCHANGE
>chr9:27151643-27151843_MUT	ID2335	ID2336	0.5704	0.459341	0.805245	-0.312499	0.256345	UNCHANGE
>chr9:29544703-29544903_MUT	ID2337	ID2338	0.9599	1.08435	1.12968	0.175913	0.137617	UNCHANGE
>chrX:5743567-5743767_MUT	ID2339	ID2340	0.795	0.708795	0.891578	-0.165567	0.137617	UNCHANGE
>chrX:114465394-114465594_MUT	ID2341	ID2342	0.8466	0.77881	0.919892	-0.120463	0.256345	UNCHANGE
>chr20:60938938-60939138_MUT	ID2037	ID2038	0.5969	1.52291	2.55148	1.35133	0.0247673	UP
>chrY:21605824-21606024_MUT	ID2345	ID2346	0.6922	1.02961	1.48753	0.572922	0.0247673	UNCHANGE
>chr1:59272380-59272580_MUT	ID2347	ID2348	2.5892	2.73926	1.05794	0.0812533	0.41363	UNCHANGE
>chr1:73454602-73454802_MUT	ID2349	ID2350	0.4916	0.733797	1.49258	0.577808	0.0633152	UNCHANGE
>chr1:165891771-165891971_MUT	ID2351	ID2352	0.8588	0.683561	0.795925	-0.329296	0.0633152	UNCHANGE
>chr10:11780904-11781104_MUT	ID2353	ID2354	0.5824	0.647801	1.11234	0.153592	0.256345	UNCHANGE
>chr11:21305335-21305535_MUT	ID2355	ID2356	0.6283	0.604996	0.962852	-0.054614	0.256345	UNCHANGE
>chr11:105135502-105135702_MUT	ID2357	ID2358	0.7654	0.637031	0.832274	-0.264869	0.137617	UNCHANGE
>chr12:28168465-28168665_MUT	ID2359	ID2360	0.7202	0.44749	0.621319	-0.686593	0.0247673	UNCHANGE
>chr13:27497075-27497275_MUT	ID2361	ID2362	0.7419	0.693499	0.934728	-0.097382	0.256345	UNCHANGE
>chr13:94221038-94221238_MUT	ID2363	ID2364	0.6197	0.396833	0.640392	-0.642974	0.137617	UNCHANGE
>chr15:53547986-53548186_MUT	ID2365	ID2366	0.5147	0.946836	1.83976	0.87952	0.0247673	UNCHANGE
>chr16:34987731-34987931_MUT	ID2367	ID2368	0.437	0.46009	1.05281	0.0742396	0.41363	UNCHANGE
>chr17:5161970-5162170_MUT	ID2369	ID2370	0.8019	1.07318	1.33825	0.420347	0.0247673	UNCHANGE
>chr17:21012781-21012981_MUT	ID2371	ID2372	1.0706	1.1199	1.04603	0.0649249	0.256345	UNCHANGE
>chr18:7432960-7433160_MUT	ID2373	ID2374	1.314	0.695208	0.529077	-0.91845	0.256345	UNCHANGE
>chr2:116787809-116788009_MUT	ID2375	ID2376	0.7026	0.544467	0.774959	-0.367808	0.0247673	UNCHANGE
>chr2:140852911-140853111_MUT	ID2377	ID2378	0.4047	0.393989	0.973463	-0.0388023	0.41363	UNCHANGE
>chr2:146701278-146701478_MUT	ID2379	ID2380	0.8916	0.843448	0.94601	-0.0800728	0.256345	UNCHANGE
>chr2:198445194-198445394_MUT	ID2381	ID2382	0.4202	0.461927	1.09931	0.136602	0.137617	UNCHANGE
>chr2:198913570-198913770_MUT	ID2383	ID2384	0.3667	0.582771	1.58902	0.66814	0.256345	UNCHANGE
>chr2:210896280-210896480_MUT	ID2385	ID2386	0.5355	0.521832	0.974523	-0.0372317	0.256345	UNCHANGE
>chr3:66070749-66070949_MUT	ID2387	ID2388	0.6777	0.564036	0.832279	-0.264861	0.256345	UNCHANGE
>chr3:115498484-115498684_MUT	ID2389	ID2390	0.5171	0.634577	1.22716	0.295324	0.137617	UNCHANGE
>chr3:188802101-188802301_MUT	ID2391	ID2392	0.386	0.510203	1.32177	0.40247	0.137617	UNCHANGE
>chr5:63063472-63063672_MUT	ID2393	ID2394	0.6414	0.468631	0.730681	-0.452686	0.137617	UNCHANGE
>chr6:68980001-68980201_MUT	ID2395	ID2396	0.5893	0.548807	0.931303	-0.102678	0.256345	UNCHANGE
>chr7:5560824-5561024_MUT	ID2397	ID2398	0.8584	0.920396	1.07223	0.100614	0.256345	UNCHANGE
>chr7:79752523-79752723_MUT	ID2399	ID2400	0.827	0.611933	0.739955	-0.434491	0.41363	UNCHANGE
>chr8:36383029-36383229_MUT	ID2401	ID2402	0.4837	0.446164	0.92246	-0.116442	0.137617	UNCHANGE
>chr8:111443600-111443800_MUT	ID2403	ID2404	0.8601	0.967498	1.1248	0.16967	0.256345	UNCHANGE
>chr1:190157415-190157615_MUT	ID2405	ID2406	0.5425	0.606484	1.11799	0.160907	0.137617	UNCHANGE
>chr10:9544718-9544918_MUT	ID2407	ID2408	0.6148	0.851175	1.38439	0.469246	0.41363	UNCHANGE
>chr10:9773913-9774113_MUT	ID2409	ID2410	1.4404	1.22732	0.852045	-0.230998	0.0247673	UNCHANGE
>chr11:21390446-21390646_MUT	ID2411	ID2412	1.0098	1.23009	1.21811	0.284648	0.137617	UNCHANGE
>chr11:21639794-21639994_MUT	ID2413	ID2414	0.4794	0.478054	0.997228	-0.004005	0.256345	UNCHANGE
>chr11:22069701-22069901_MUT	ID2415	ID2416	0.3731	0.483446	1.29572	0.373749	0.41363	UNCHANGE
>chr11:80115656-80115856_MUT	ID2417	ID2418	2.9074	2.70264	0.929581	-0.105348	0.0633152	UNCHANGE
>chr11:94520583-94520783_MUT	ID2419	ID2420	0.5465	0.501182	0.917029	-0.124961	0.137617	UNCHANGE
>chr12:128047511-128047711_MUT	ID2421	ID2422	0.7368	0.462503	0.627684	-0.671891	0.0247673	UNCHANGE
>chr13:63840470-63840670_MUT	ID2423	ID2424	0.9146	0.82939	0.90687	-0.141033	0.137617	UNCHANGE
>chr14:39851908-39852108_MUT	ID2425	ID2426	0.609	0.781717	1.28368	0.36029	0.0247673	UNCHANGE
>chr16:87827182-87827382_MUT	ID2427	ID2428	0.535	0.529217	0.989213	-0.0156476	0.41363	UNCHANGE
>chr19:38653241-38653441_MUT	ID2429	ID2430	0.9856	0.811216	0.823077	-0.280901	0.41363	UNCHANGE
>chr2:80781161-80781361_MUT	ID2431	ID2432	0.8176	0.977669	1.19572	0.257879	0.256345	UNCHANGE
>chr2:104494345-104494545_MUT	ID2433	ID2434	0.5376	0.419283	0.779868	-0.358698	0.0247673	UNCHANGE
>chr20:15273660-15273860_MUT	ID2435	ID2436	0.7051	0.575344	0.815961	-0.293427	0.256345	UNCHANGE
>chr20:49524211-49524411_MUT	ID2437	ID2438	0.8712	1.06181	1.21883	0.285492	0.0247673	UNCHANGE
>chr3:30892437-30892637_MUT	ID2439	ID2440	0.7269	0.778728	1.07132	0.0993899	0.256345	UNCHANGE
>chr3:101301968-101302168_MUT	ID2441	ID2442	1.0369	1.08263	1.04409	0.062247	0.41363	UNCHANGE
>chr5:4132201-4132401_MUT	ID2443	ID2444	0.5547	0.547625	0.987205	-0.0185777	0.256345	UNCHANGE
>chr5:89441031-89441231_MUT	ID2445	ID2446	1.2292	1.56106	1.26995	0.344769	0.0247673	UNCHANGE
>chr6:16769256-16769456_MUT	ID2447	ID2448	2.9582	2.85089	0.963709	-0.0533298	0.256345	UNCHANGE
>chr6:103601080-103601280_MUT	ID2449	ID2450	0.6246	0.624252	0.999466	-0.0007707	0.41363	UNCHANGE
>chr6:103748459-103748659_MUT	ID2451	ID2452	0.8726	0.676481	0.775235	-0.367293	0.137617	UNCHANGE
>chr6:119800983-119801183_MUT	ID2453	ID2454	0.8771	0.988666	1.12718	0.172719	0.256345	UNCHANGE
>chr7:43136152-43136352_MUT	ID2455	ID2456	0.5462	0.507308	0.928777	-0.106595	0.137617	UNCHANGE
>chr7:53247866-53248066_MUT	ID2457	ID2458	0.5502	0.626316	1.13827	0.186845	0.41363	UNCHANGE
>chr7:155372739-155372939_MUT	ID2459	ID2460	2.4565	2.61702	1.06536	0.0913418	0.41363	UNCHANGE
>chr8:20636141-20636341_MUT	ID2461	ID2462	0.5746	0.608022	1.05823	0.081649	0.256345	UNCHANGE
>chrX:93522034-93522234_MUT	ID2463	ID2464	0.5674	0.557012	0.981765	-0.0265506	0.41363	UNCHANGE
>chr1:71721128-71721328_MUT	ID2465	ID2466	0.4818	0.4133	0.857914	-0.221095	0.256345	UNCHANGE
>chr1:84738824-84739024_MUT	ID2467	ID2468	NA	NA	NA	NA	#N/A	#DIV/0!
>chr1:117826740-117826940_MUT	ID2469	ID2470	0.5452	0.652552	1.1968	0.259178	0.137617	UNCHANGE
>chr11:100539305-100539505_MUT	ID2471	ID2472	0.6932	0.816354	1.1776	0.235854	0.256345	UNCHANGE
>chr12:34117714-34117914_MUT	ID2473	ID2474	0.4384	0.709303	1.61782	0.694056	0.256345	UNCHANGE
>chr16:60109445-60109645_MUT	ID2475	ID2476	0.7006	0.695869	0.993188	-0.0098607	0.41363	UNCHANGE
>chr17:78237697-78237897_MUT	ID2477	ID2478	0.429	0.423574	0.987267	-0.0184884	0.41363	UNCHANGE
>chr2:3670315-3670515_MUT	ID2479	ID2480	0.8972	0.659204	0.734699	-0.444775	0.0247673	UNCHANGE
>chr2:81630013-81630213_MUT	ID2481	ID2482	0.9025	0.56204	0.622756	-0.683261	0.0633152	UNCHANGE
>chr2:159553690-159553890_MUT	ID2483	ID2484	0.4457	0.351561	0.788738	-0.342383	0.256345	UNCHANGE
>chr2:162274961-162275161_MUT	ID2485	ID2486	0.6558	0.522918	0.7974	-0.326624	0.137617	UNCHANGE
>chr21:21782848-21783048_MUT	ID2487	ID2488	2.1088	1.88164	0.892268	-0.164452	0.137617	UNCHANGE
>chr21:24090143-24090343_MUT	ID2489	ID2490	1.5822	0.839372	0.530511	-0.914544	0.256345	UNCHANGE
>chr22:28855659-28855859_MUT	ID2491	ID2492	2.5053	2.58645	1.03238	0.0459724	0.41363	UNCHANGE
>chr22:36137186-36137386_MUT	ID2493	ID2494	0.5518	0.595784	1.07974	0.110688	0.256345	UNCHANGE
>chr3:20277809-20278009_MUT	ID2495	ID2496	0.4786	0.629699	1.31559	0.395714	0.0633152	UNCHANGE
>chr4:49312484-49312684_MUT	ID2497	ID2498	0.6641	0.618295	0.93098	-0.103178	0.41363	UNCHANGE
>chr4:89037027-89037227_MUT	ID2499	ID2500	0.6348	0.712079	1.12167	0.165651	0.41363	UNCHANGE
>chr6:164079232-164079432_MUT	ID2501	ID2502	0.8655	0.700472	0.809318	-0.305221	0.0633152	UNCHANGE
>chr8:46415029-46415229_MUT	ID2503	ID2504	1.5418	1.38349	0.897334	-0.156283	0.137617	UNCHANGE
>chr8:51268976-51269176_MUT	ID2505	ID2506	0.5504	0.496088	0.901381	-0.149791	0.256345	UNCHANGE
>chr8:118831321-118831521_MUT	ID2507	ID2508	0.5253	0.468626	0.8921	-0.164722	0.137617	UNCHANGE
>chr9:3851221-3851421_MUT	ID2509	ID2510	0.5572	0.611607	1.0976	0.134347	0.256345	UNCHANGE
>chrX:63339747-63339947_MUT	ID2511	ID2512	0.667	0.50477	0.756822	-0.401975	0.137617	UNCHANGE
>chrX:87948844-87949044_MUT	ID2513	ID2514	0.4777	0.599954	1.2558	0.328604	0.137617	UNCHANGE
>chr1:12289044-12289244_MUT	ID2515	ID2516	0.8445	0.59811	0.708277	-0.497615	0.41363	UNCHANGE
>chr1:153310215-153310415_MUT	ID2517	ID2518	0.5841	0.618133	1.05824	0.081671	0.41363	UNCHANGE
>chr1:192858224-192858424_MUT	ID2519	ID2520	0.3582	1.13724	3.17493	1.66672	0.0633152	UNCHANGE
>chr1:194648810-194649010_MUT	ID2521	ID2522	0.6046	0.565163	0.934751	-0.0973463	0.0633152	UNCHANGE
>chr10:11195770-11195970_MUT	ID2523	ID2524	0.7432	0.56436	0.759333	-0.397196	0.256345	UNCHANGE
>chr10:37064730-37064930_MUT	ID2525	ID2526	0.7215	0.726351	1.00678	0.00975535	0.256345	UNCHANGE
>chr10:102018215-102018415_MUT	ID2527	ID2528	0.8023	0.967595	1.20597	0.270195	0.41363	UNCHANGE
>chr11:50161767-50161967_MUT	ID2529	ID2530	0.607	0.619427	1.02047	0.029228	0.256345	UNCHANGE
>chr11:131343665-131343865_MUT	ID2531	ID2532	0.5411	0.557597	1.03053	0.0433874	0.256345	UNCHANGE
>chr12:77505094-77505294_MUT	ID2533	ID2534	1.3488	0.845641	0.62696	-0.673555	0.0247673	UNCHANGE
>chr13:64618461-64618661_MUT	ID2535	ID2536	1.0779	NA	NA	NA	#N/A	#DIV/0!
>chr13:107605256-107605456_MUT	ID2537	ID2538	1.1137	0.864974	0.776659	-0.364646	0.137617	UNCHANGE
>chr15:37603170-37603370_MUT	ID2539	ID2540	1.0009	0.747241	0.746564	-0.421663	0.137617	UNCHANGE
>chr16:7440260-7440460_MUT	ID2541	ID2542	0.6636	0.531537	0.800991	-0.320142	0.137617	UNCHANGE
>chr19:55245999-55246199_MUT	ID2543	ID2544	0.6987	0.636009	0.910251	-0.135664	0.256345	UNCHANGE
>chr2:163184889-163185089_MUT	ID2545	ID2546	0.5552	0.865969	1.55967	0.641237	0.0247673	UNCHANGE
>chr20:55066665-55066865_MUT	ID2547	ID2548	0.6464	0.654342	1.01228	0.0176112	0.41363	UNCHANGE
>chr3:34142457-34142657_MUT	ID2549	ID2550	0.8171	1.08426	1.32699	0.408162	0.0633152	UNCHANGE
>chr3:72937492-72937692_MUT	ID2551	ID2552	0.7586	0.858965	1.13225	0.179189	0.137617	UNCHANGE
>chr3:171679310-171679510_MUT	ID2553	ID2554	1.0555	1.48475	1.40674	0.492353	0.256345	UNCHANGE
>chr4:62835594-62835794_MUT	ID2555	ID2556	2.0724	2.2298	1.07594	0.105603	0.137617	UNCHANGE
>chr5:79962328-79962528_MUT	ID2557	ID2558	0.7503	0.647582	0.863144	-0.212327	0.41363	UNCHANGE
>chr5:158083200-158083400_MUT	ID2559	ID2560	0.6629	0.643914	0.971317	-0.0419862	0.41363	UNCHANGE
>chr7:109395047-109395247_MUT	ID2561	ID2562	0.544	0.853254	1.56855	0.64943	0.137617	UNCHANGE
>chr8:34105324-34105524_MUT	ID2563	ID2564	0.7359	0.678209	0.921581	-0.117818	0.137617	UNCHANGE
>chr8:62790411-62790611_MUT	ID2565	ID2566	0.6825	0.650593	0.95326	-0.0690586	0.137617	UNCHANGE
>chr8:106913442-106913642_MUT	ID2567	ID2568	2.4451	2.21321	0.905154	-0.143764	0.41363	UNCHANGE
>chr8:135532622-135532822_MUT	ID2569	ID2570	0.4333	0.655686	1.51311	0.597516	0.137617	UNCHANGE
>chrX:43991359-43991559_MUT	ID2571	ID2572	0.7919	0.733583	0.926404	-0.110287	0.41363	UNCHANGE
>chr1:51393729-51393929_MUT	ID2573	ID2574	0.6558	0.604547	0.921844	-0.117405	0.137617	UNCHANGE
>chr1:74432892-74433092_MUT	ID2575	ID2576	0.6964	0.622923	0.894456	-0.160918	0.256345	UNCHANGE
>chr10:48867971-48868171_MUT	ID2577	ID2578	0.4979	0.533224	1.07097	0.0989155	0.41363	UNCHANGE
>chr11:80150539-80150739_MUT	ID2579	ID2580	0.365	0.350117	0.959322	-0.0599128	0.137617	UNCHANGE
>chr12:88082998-88083198_MUT	ID2581	ID2582	0.8853	0.748264	0.845208	-0.242622	0.256345	UNCHANGE
>chr12:124746026-124746226_MUT	ID2583	ID2584	3.2784	2.78084	0.848218	-0.237493	0.0247673	UNCHANGE
>chr13:92353268-92353468_MUT	ID2585	ID2586	0.4607	0.444527	0.964943	-0.0514838	0.41363	UNCHANGE
>chr14:45223957-45224157_MUT	ID2587	ID2588	0.524	0.792295	1.51203	0.596489	0.137617	UNCHANGE
>chr14:86994081-86994281_MUT	ID2589	ID2590	1.5811	0.876373	0.554265	-0.851351	0.137617	UNCHANGE
>chr15:29115672-29115872_MUT	ID2591	ID2592	0.649	0.541741	0.834745	-0.260593	0.0247673	UNCHANGE
>chr2:103253903-103254103_MUT	ID2593	ID2594	0.4299	0.637735	1.48346	0.568966	0.0633152	UNCHANGE
>chr3:86114177-86114377_MUT	ID2595	ID2596	0.4537	0.446621	0.984329	-0.022788	0.41363	UNCHANGE
>chr3:193147358-193147558_MUT	ID2597	ID2598	0.7616	0.711901	0.934771	-0.0973153	0.256345	UNCHANGE
>chr4:118814525-118814725_MUT	ID2599	ID2600	0.4272	0.94352	2.20843	1.14302	0.256345	UNCHANGE
>chr5:18957857-18958057_MUT	ID2601	ID2602	0.4874	0.458863	0.941388	-0.0871379	0.256345	UNCHANGE
>chr6:38971248-38971448_MUT	ID2603	ID2604	0.5229	0.626918	1.19899	0.261821	0.0633152	UNCHANGE
>chr7:134514634-134514834_MUT	ID2605	ID2606	1.7896	2.45479	1.37166	0.455924	0.0633152	UNCHANGE
>chr7:136844271-136844471_MUT	ID2607	ID2608	0.3811	0.964045	2.52957	1.33889	0.0247673	UP
>chr8:36584445-36584645_MUT	ID2609	ID2610	0.5215	0.625792	1.19991	0.262925	0.137617	UNCHANGE
>chr8:119364399-119364599_MUT	ID2611	ID2612	0.9025	0.809019	0.896383	-0.157813	0.137617	UNCHANGE
>chr9:127793519-127793719_MUT	ID2613	ID2614	1.298	1.45711	1.12256	0.166797	0.137617	UNCHANGE
>chr1:42941939-42942139_MUT	ID2615	ID2616	0.9891	0.937549	0.947847	-0.0772742	0.256345	UNCHANGE
>chr1:177045723-177045923_MUT	ID2617	ID2618	0.6365	0.56651	0.890046	-0.168048	0.256345	UNCHANGE
>chr11:36126800-36127000_MUT	ID2619	ID2620	1.0353	0.895631	0.865068	-0.209114	0.137617	UNCHANGE
>chr11:43996290-43996490_MUT	ID2621	ID2622	0.4272	0.529583	1.2396	0.309877	0.0247673	UNCHANGE
>chr12:114967090-114967290_MUT	ID2623	ID2624	0.7523	0.665045	0.883996	-0.177888	0.41363	UNCHANGE
>chr12:130265181-130265381_MUT	ID2625	ID2626	1.1279	1.34625	1.19355	0.255264	0.0247673	UNCHANGE
>chr13:68518457-68518657_MUT	ID2627	ID2628	0.5466	0.531068	0.971671	-0.0414596	0.41363	UNCHANGE
>chr14:41079787-41079987_MUT	ID2629	ID2630	0.5168	0.525047	1.016	0.022896	0.41363	UNCHANGE
>chr16:60820373-60820573_MUT	ID2631	ID2632	0.5276	0.537919	1.01958	0.027972	0.41363	UNCHANGE
>chr19:52382667-52382867_MUT	ID2633	ID2634	1.3882	1.11779	0.80523	-0.312526	0.0633152	UNCHANGE
>chr2:118498155-118498355_MUT	ID2635	ID2636	0.5848	0.630809	1.07874	0.109343	0.256345	UNCHANGE
>chr2:118672791-118672991_MUT	ID2637	ID2638	0.5669	0.846797	1.49365	0.578846	0.256345	UNCHANGE
>chr2:158202539-158202739_MUT	ID2639	ID2640	0.7338	1.03269	1.40723	0.492859	0.0247673	UNCHANGE
>chr2:238128715-238128915_MUT	ID2641	ID2642	0.7376	0.836597	1.13419	0.181659	0.137617	UNCHANGE
>chr21:14347955-14348155_MUT	ID2643	ID2644	0.4742	0.363217	0.765947	-0.384684	0.41363	UNCHANGE
>chr3:67826889-67827089_MUT	ID2645	ID2646	0.7261	0.978817	1.34799	0.430806	0.137617	UNCHANGE
>chr4:18822241-18822441_MUT	ID2647	ID2648	0.5234	0.603688	1.1535	0.206014	0.0633152	UNCHANGE
>chr4:43816307-43816507_MUT	ID2649	ID2650	1.2322	0.895722	0.726929	-0.460113	0.256345	UNCHANGE
>chr4:76834030-76834230_MUT	ID2651	ID2652	0.6085	0.552387	0.907824	-0.139515	0.41363	UNCHANGE
>chr4:174000385-174000585_MUT	ID2653	ID2654	1.0422	1.14896	1.10238	0.140627	0.256345	UNCHANGE
>chr6:77466463-77466663_MUT	ID2655	ID2656	1.3672	1.19876	0.876772	-0.189727	0.0633152	UNCHANGE
>chr6:128459595-128459795_MUT	ID2657	ID2658	0.476	0.577593	1.21338	0.279027	0.137617	UNCHANGE
>chr6:164537263-164537463_MUT	ID2659	ID2660	0.8785	0.740545	0.842955	-0.246473	0.41363	UNCHANGE
>chr7:101085210-101085410_MUT	ID2661	ID2662	4.7022	4.89377	1.04073	0.057597	0.256345	UNCHANGE
>chr8:21097872-21098072_MUT	ID2663	ID2664	0.4852	0.54669	1.1267	0.172101	0.256345	UNCHANGE
>chrX:58222736-58222936_MUT	ID2665	ID2666	1.3423	0.853234	0.635653	-0.653689	0.41363	UNCHANGE
>chrY:7750415-7750615_MUT	ID2667	ID2668	0.8537	0.836028	0.979293	-0.0301881	0.256345	UNCHANGE
>chr1:77765855-77766055_MUT	ID2669	ID2670	0.5377	0.479435	0.89164	-0.165466	0.0633152	UNCHANGE
>chr11:90545649-90545849_MUT	ID2671	ID2672	0.4951	0.463016	0.935133	-0.0967566	0.256345	UNCHANGE
>chr12:118864862-118865062_MUT	ID2673	ID2674	0.6058	0.564807	0.932302	-0.101131	0.256345	UNCHANGE
>chr15:81144808-81145008_MUT	ID2675	ID2676	0.5673	0.556755	0.981358	-0.0271479	0.256345	UNCHANGE
>chr17:18968132-18968332_MUT	ID2677	ID2678	0.8501	0.658048	0.774046	-0.369509	0.0633152	UNCHANGE
>chr2:79279683-79279883_MUT	ID2679	ID2680	0.3825	0.448979	1.17366	0.231016	0.0633152	UNCHANGE
>chr2:214757427-214757627_MUT	ID2681	ID2682	0.6486	0.724073	1.11635	0.158795	0.137617	UNCHANGE
>chr20:12769198-12769398_MUT	ID2683	ID2684	0.5375	0.427198	0.794815	-0.331309	0.41363	UNCHANGE
>chr3:82319431-82319631_MUT	ID2685	ID2686	0.7302	0.617876	0.846196	-0.240936	0.137617	UNCHANGE
>chr5:121640158-121640358_MUT	ID2687	ID2688	0.6414	0.758	1.18185	0.241041	0.137617	UNCHANGE
>chr5:153902929-153903129_MUT	ID2689	ID2690	0.6034	0.820203	1.35934	0.442909	0.137617	UNCHANGE
>chr6:80259475-80259675_MUT	ID2691	ID2692	0.4224	0.450911	1.06755	0.094303	0.256345	UNCHANGE
>chr6:152600559-152600759_MUT	ID2693	ID2694	0.7539	0.723359	0.95954	-0.0595846	0.256345	UNCHANGE
>chr7:55765498-55765698_MUT	ID2695	ID2696	0.8246	0.793638	0.962443	-0.0552265	0.256345	UNCHANGE
>chr7:125580111-125580311_MUT	ID2697	ID2698	0.4894	0.598128	1.2222	0.289476	0.41363	UNCHANGE
>chr7:126686047-126686247_MUT	ID2699	ID2700	0.6957	0.676775	0.972756	-0.03985	0.256345	UNCHANGE
>chr9:9863578-9863778_MUT	ID2701	ID2702	1.3056	0.901006	0.690106	-0.535111	0.137617	UNCHANGE
>chr9:10221842-10222042_MUT	ID2703	ID2704	0.5932	0.620282	1.04557	0.0642872	0.41363	UNCHANGE
>chrX:126862522-126862722_MUT	ID2705	ID2706	0.6196	0.491596	0.793444	-0.3338	0.137617	UNCHANGE
>chr10:9409975-9410175_MUT	ID2707	ID2708	0.8782	0.782288	0.890795	-0.166834	0.256345	UNCHANGE
>chr10:122220501-122220701_MUT	ID2709	ID2710	1.6743	1.05468	0.629913	-0.666775	0.0247673	UNCHANGE
>chr11:29319915-29320115_MUT	ID2711	ID2712	0.4641	0.750694	1.61753	0.693795	0.137617	UNCHANGE
>chr12:46884028-46884228_MUT	ID2713	ID2714	0.5427	0.415244	0.765188	-0.386113	0.137617	UNCHANGE
>chr12:118967637-118967837_MUT	ID2715	ID2716	0.6828	0.854988	1.25221	0.324472	0.0247673	UNCHANGE
>chr13:91764206-91764406_MUT	ID2717	ID2718	1.1427	1.54484	1.35193	0.435025	0.0247673	UNCHANGE
>chr13:110005939-110006139_MUT	ID2719	ID2720	1.3432	1.69469	1.2617	0.335369	0.137617	UNCHANGE
>chr16:12342316-12342516_MUT	ID2721	ID2722	0.5672	0.559285	0.986034	-0.0202909	0.41363	UNCHANGE
>chr17:61601605-61601805_MUT	ID2723	ID2724	0.552	0.639179	1.15785	0.211454	0.256345	UNCHANGE
>chr3:1227890-1228090_MUT	ID2725	ID2726	0.5714	0.381121	0.666995	-0.584252	0.0633152	UNCHANGE
>chr3:166246745-166246945_MUT	ID2727	ID2728	0.8783	0.814921	0.927807	-0.108104	0.256345	UNCHANGE
>chr3:183768193-183768393_MUT	ID2729	ID2730	4.044	3.51218	0.868486	-0.203425	0.256345	UNCHANGE
>chr5:37275700-37275900_MUT	ID2731	ID2732	0.8953	0.733226	0.818979	-0.288101	0.137617	UNCHANGE
>chr5:101093124-101093324_MUT	ID2733	ID2734	0.6977	0.749836	1.07466	0.103881	0.41363	UNCHANGE
>chr7:12615654-12615854_MUT	ID2735	ID2736	0.4873	0.507085	1.0406	0.0574134	0.41363	UNCHANGE
>chr7:154159580-154159780_MUT	ID2737	ID2738	0.8979	0.533289	0.593935	-0.751623	0.41363	UNCHANGE
>chr8:83042248-83042448_MUT	ID2739	ID2740	0.8187	0.664821	0.812	-0.300448	0.137617	UNCHANGE
>chr8:141659924-141660124_MUT	ID2741	ID2742	1.0374	1.33669	1.28849	0.365682	0.0247673	UNCHANGE
>chr9:1305030-1305230_MUT	ID2743	ID2744	1.3089	0.98171	0.750044	-0.414952	0.0633152	UNCHANGE
>chrY:12859065-12859265_MUT	ID2745	ID2746	0.5637	0.52786	0.936377	-0.0948392	0.256345	UNCHANGE
>chr1:12652180-12652380_MUT	ID2747	ID2748	1.0402	1.05947	1.0185	0.0264517	0.41363	UNCHANGE
>chr1:63287300-63287500_MUT	ID2749	ID2750	0.7638	0.560638	0.733971	-0.446206	0.137617	UNCHANGE
>chr1:118251891-118252091_MUT	ID2751	ID2752	0.6775	0.47377	0.699253	-0.516114	0.0633152	UNCHANGE
>chr13:92842455-92842655_MUT	ID2753	ID2754	0.38	0.439171	1.15583	0.208925	0.41363	UNCHANGE
>chr14:83545120-83545320_MUT	ID2755	ID2756	0.4815	0.591223	1.22795	0.296257	0.0633152	UNCHANGE
>chr14:88638609-88638809_MUT	ID2757	ID2758	0.7559	1.09456	1.44802	0.534084	0.137617	UNCHANGE
>chr15:96160655-96160855_MUT	ID2759	ID2760	0.8246	0.740588	0.898123	-0.155015	0.256345	UNCHANGE
>chr16:26149078-26149278_MUT	ID2761	ID2762	0.549	0.452813	0.824863	-0.277773	0.137617	UNCHANGE
>chr17:59447958-59448158_MUT	ID2763	ID2764	0.3701	0.484476	1.30891	0.388362	0.256345	UNCHANGE
>chr18:48939193-48939393_MUT	ID2765	ID2766	0.7445	0.95476	1.2824	0.358846	0.0633152	UNCHANGE
>chr2:104475937-104476137_MUT	ID2767	ID2768	0.7804	0.59758	0.765738	-0.385078	0.137617	UNCHANGE
>chr2:175889855-175890055_MUT	ID2769	ID2770	0.9194	0.569286	0.619221	-0.691474	0.256345	UNCHANGE
>chr20:62502228-62502428_MUT	ID2771	ID2772	0.6703	0.602554	0.898976	-0.153646	0.0633152	UNCHANGE
>chr21:19176690-19176890_MUT	ID2773	ID2774	0.4929	0.921423	1.86956	0.902695	0.0247673	UNCHANGE
>chr3:79720499-79720699_MUT	ID2775	ID2776	0.4095	0.48107	1.17471	0.2323	0.256345	UNCHANGE
>chr4:36454322-36454522_MUT	ID2777	ID2778	0.4973	0.465077	0.935118	-0.0967797	0.256345	UNCHANGE
>chr4:67275454-67275654_MUT	ID2779	ID2780	1.7891	1.95138	1.09072	0.125284	0.137617	UNCHANGE
>chr4:129243489-129243689_MUT	ID2781	ID2782	0.517	0.580176	1.12218	0.166309	0.256345	UNCHANGE
>chr4:174556760-174556960_MUT	ID2783	ID2784	0.5021	0.295278	0.588063	-0.765957	0.0247673	UNCHANGE
>chr5:6908793-6908993_MUT	ID2785	ID2786	0.4104	0.472395	1.15093	0.202805	0.256345	UNCHANGE
>chr5:68167251-68167451_MUT	ID2787	ID2788	0.7225	0.647786	0.896579	-0.157497	0.137617	UNCHANGE
>chr6:103611952-103612152_MUT	ID2789	ID2790	0.7535	0.728234	0.966528	-0.0491161	0.256345	UNCHANGE
>chr6:161413228-161413428_MUT	ID2791	ID2792	0.4508	0.529607	1.17486	0.232489	0.0633152	UNCHANGE
>chr7:92695687-92695887_MUT	ID2793	ID2794	1.6514	1.60245	0.970352	-0.0434205	0.41363	UNCHANGE
>chr8:76724751-76724951_MUT	ID2795	ID2796	0.7471	1.28301	1.71734	0.780177	0.0247673	UNCHANGE
>chr9:16772719-16772919_MUT	ID2797	ID2798	0.58	0.666976	1.15006	0.201704	0.41363	UNCHANGE
>chr9:121136697-121136897_MUT	ID2799	ID2800	0.9995	1.65823	1.65913	0.730431	0.0247673	UNCHANGE
>chr13:61343899-61344099_MUT	ID2801	ID2802	0.5574	0.4242	0.760967	-0.394095	0.256345	UNCHANGE
>chr13:107273666-107273866_MUT	ID2803	ID2804	0.7358	0.744111	1.01125	0.0161345	0.41363	UNCHANGE
>chr14:100639750-100639950_MUT	ID2805	ID2806	0.6344	0.750758	1.18348	0.24304	0.256345	UNCHANGE
>chr15:101180195-101180395_MUT	ID2807	ID2808	0.5624	0.4986	0.886564	-0.173703	0.137617	UNCHANGE
>chr16:61118022-61118222_MUT	ID2809	ID2810	0.9409	0.736964	0.783294	-0.352375	0.256345	UNCHANGE
>chr17:2758759-2758959_MUT	ID2811	ID2812	0.6061	0.601975	0.993159	-0.0099036	0.41363	UNCHANGE
>chr18:545311-545511_MUT	ID2813	ID2814	0.4681	0.46752	0.998796	-0.001738	0.41363	UNCHANGE
>chr2:154006184-154006384_MUT	ID2815	ID2816	0.5399	0.522533	0.967899	-0.0470722	0.41363	UNCHANGE
>chr2:225057376-225057576_MUT	ID2817	ID2818	1.1499	1.12396	0.977456	-0.0328957	0.41363	UNCHANGE
>chr3:83226265-83226465_MUT	ID2819	ID2820	0.4623	0.475738	1.029	0.041248	0.41363	UNCHANGE
>chr3:174990692-174990892_MUT	ID2821	ID2822	0.7916	0.93438	1.18031	0.239168	0.41363	UNCHANGE
>chr5:116858953-116859153_MUT	ID2823	ID2824	0.7952	0.769723	0.967954	-0.0469899	0.41363	UNCHANGE
>chr6:135078719-135078919_MUT	ID2825	ID2826	0.9246	0.736191	0.796239	-0.328726	0.41363	UNCHANGE
>chr6:150808981-150809181_MUT	ID2827	ID2828	0.5075	0.644161	1.2694	0.344146	0.137617	UNCHANGE
>chr8:87509375-87509575_MUT	ID2829	ID2830	0.6917	0.772017	1.11605	0.158407	0.256345	UNCHANGE
>chrX:53111088-53111288_MUT	ID2831	ID2832	1.0117	0.933559	0.922778	-0.115945	0.41363	UNCHANGE
>chr10:8043413-8043613_MUT	ID2833	ID2834	0.922	0.893416	0.969026	-0.0453933	0.41363	UNCHANGE
>chr12:43634929-43635129_MUT	ID2835	ID2836	0.7872	0.598356	0.760109	-0.395722	0.137617	UNCHANGE
>chr12:63276550-63276750_MUT	ID2837	ID2838	0.7754	0.530612	0.684338	-0.547219	0.256345	UNCHANGE
>chr12:126000402-126000602_MUT	ID2839	ID2840	0.753	1.0679	1.41812	0.503983	0.137617	UNCHANGE
>chr14:28836690-28836890_MUT	ID2841	ID2842	0.5772	0.706946	1.22483	0.292579	0.0247673	UNCHANGE
>chr14:81132482-81132682_MUT	ID2843	ID2844	0.9249	0.826968	0.894141	-0.161426	0.256345	UNCHANGE
>chr15:65773278-65773478_MUT	ID2845	ID2846	0.7592	1.00438	1.3229	0.403702	0.137617	UNCHANGE
>chr17:35218944-35219144_MUT	ID2847	ID2848	0.718	0.701383	0.976863	-0.033772	0.41363	UNCHANGE
>chr17:52593661-52593861_MUT	ID2849	ID2850	0.7078	0.637735	0.900969	-0.15045	0.41363	UNCHANGE
>chr17:54488465-54488665_MUT	ID2851	ID2852	0.7091	0.93524	1.31893	0.399367	0.137617	UNCHANGE
>chr18:52529181-52529381_MUT	ID2853	ID2854	5.9415	5.25977	0.88526	-0.175827	0.137617	UNCHANGE
>chr19:2022196-2022396_MUT	ID2855	ID2856	0.4716	0.54509	1.15583	0.208928	0.137617	UNCHANGE
>chr2:30764400-30764600_MUT	ID2857	ID2858	0.5109	0.58928	1.15342	0.20592	0.137617	UNCHANGE
>chr2:70191952-70192152_MUT	ID2859	ID2860	0.7892	0.703839	0.891885	-0.16507	0.41363	UNCHANGE
>chr21:33194777-33194977_MUT	ID2861	ID2862	1.7777	1.33815	0.752757	-0.409744	0.0247673	UNCHANGE
>chr3:75341100-75341300_MUT	ID2863	ID2864	0.6677	0.620075	0.928722	-0.106681	0.41363	UNCHANGE
>chr3:83458320-83458520_MUT	ID2865	ID2866	0.6675	1.03864	1.55611	0.637945	0.0247673	UNCHANGE
>chr3:169990180-169990380_MUT	ID2867	ID2868	0.4057	0.442645	1.0912	0.12591	0.256345	UNCHANGE
>chr4:14545767-14545967_MUT	ID2869	ID2870	0.577	0.628858	1.08984	0.12412	0.137617	UNCHANGE
>chr4:111686893-111687093_MUT	ID2871	ID2872	0.7623	0.571456	0.749656	-0.415699	0.137617	UNCHANGE
>chr6:77051530-77051730_MUT	ID2873	ID2874	0.5112	0.703479	1.376	0.460484	0.256345	UNCHANGE
>chr8:13807160-13807360_MUT	ID2875	ID2876	0.7223	0.68086	0.942682	-0.0851562	0.41363	UNCHANGE
>chr8:93496595-93496795_MUT	ID2877	ID2878	1.2358	1.22976	0.99514	-0.0070287	0.256345	UNCHANGE
>chr9:8959434-8959634_MUT	ID2879	ID2880	0.4888	0.648016	1.3256	0.406641	0.0247673	UNCHANGE
>chr9:112540355-112540555_MUT	ID2881	ID2882	0.5344	0.350617	0.656065	-0.60809	0.0633152	UNCHANGE
>chrX:144646127-144646327_MUT	ID2883	ID2884	1.2287	0.740878	0.603002	-0.729766	0.0633152	UNCHANGE
>chr1:15475257-15475457_MUT	ID2885	ID2886	0.7037	0.993412	1.41168	0.497414	0.256345	UNCHANGE
>chr1:34850577-34850777_MUT	ID2887	ID2888	0.5743	0.608557	1.0596	0.0835245	0.137617	UNCHANGE
>chr1:155480827-155481027_MUT	ID2889	ID2890	0.5907	0.583354	0.987603	-0.0179968	0.41363	UNCHANGE
>chr1:200038539-200038739_MUT	ID2891	ID2892	0.8123	0.704225	0.867003	-0.20589	0.256345	UNCHANGE
>chr10:86326309-86326509_MUT	ID2893	ID2894	0.4431	0.57647	1.30114	0.379772	0.0633152	UNCHANGE
>chr10:94767443-94767643_MUT	ID2895	ID2896	0.7021	0.661247	0.941879	-0.086387	0.256345	UNCHANGE
>chr11:19043750-19043950_MUT	ID2897	ID2898	0.6649	0.527584	0.793434	-0.333818	0.256345	UNCHANGE
>chr11:30639098-30639298_MUT	ID2899	ID2900	1.4055	1.33979	0.953227	-0.0691088	0.256345	UNCHANGE
>chr12:60610048-60610248_MUT	ID2901	ID2902	0.835	0.607833	0.727926	-0.458136	0.137617	UNCHANGE
>chr15:46067815-46068015_MUT	ID2903	ID2904	0.7625	0.608604	0.798157	-0.325255	0.0633152	UNCHANGE
>chr18:26574888-26575088_MUT	ID2905	ID2906	0.783	0.982852	1.25522	0.327936	0.256345	UNCHANGE
>chr18:49285387-49285587_MUT	ID2907	ID2908	1.6868	1.36011	0.806319	-0.310578	0.256345	UNCHANGE
>chr18:53461567-53461767_MUT	ID2909	ID2910	0.9214	0.598896	0.650003	-0.621481	0.137617	UNCHANGE
>chr2:194536142-194536342_MUT	ID2911	ID2912	0.6127	0.462743	0.755215	-0.405041	0.256345	UNCHANGE
>chr2:195597199-195597399_MUT	ID2913	ID2914	0.7039	0.748648	1.06362	0.0889786	0.256345	UNCHANGE
>chr3:16329625-16329825_MUT	ID2915	ID2916	1.1247	0.996525	0.886065	-0.174516	0.137617	UNCHANGE
>chr4:144173211-144173411_MUT	ID2315	ID2316	0.5973	1.5018	2.51428	1.33014	0.0247673	UP
>chr3:110747713-110747913_MUT	ID2919	ID2920	0.8882	0.64992	0.731687	-0.450701	0.0633152	UNCHANGE
>chr3:122847606-122847806_MUT	ID2921	ID2922	0.4066	0.389956	0.95903	-0.0603525	0.41363	UNCHANGE
>chr3:195932730-195932930_MUT	ID2923	ID2924	0.6424	0.63719	0.991952	-0.0116582	0.41363	UNCHANGE
>chr4:54090696-54090896_MUT	ID2925	ID2926	0.8341	0.556876	0.667637	-0.582864	0.137617	UNCHANGE
>chr4:57336376-57336576_MUT	ID2927	ID2928	1.0692	0.858546	0.802971	-0.316581	0.0247673	UNCHANGE
>chr4:61638068-61638268_MUT	ID2929	ID2930	0.5752	0.592951	1.0308	0.0437624	0.41363	UNCHANGE
>chr4:172449909-172450109_MUT	ID2931	ID2932	0.5407	0.690344	1.27686	0.352602	0.137617	UNCHANGE
>chr4:176897383-176897583_MUT	ID2933	ID2934	0.5565	0.636277	1.1433	0.193206	0.256345	UNCHANGE
>chr5:82951848-82952048_MUT	ID2935	ID2936	0.7391	0.694736	0.939955	-0.0893363	0.41363	UNCHANGE
>chr12:97520337-97520537_MUT	ID5765	ID5766	0.2864	0.711456	2.48454	1.31298	0.0247673	UP
>chr5:164758400-164758600_MUT	ID2939	ID2940	0.3955	0.524834	1.32685	0.408004	0.137617	UNCHANGE
>chr6:4966622-4966822_MUT	ID2941	ID2942	0.5518	0.616115	1.11649	0.158964	0.256345	UNCHANGE
>chr6:83254364-83254564_MUT	ID2943	ID2944	0.635	0.524518	0.82606	-0.275681	0.41363	UNCHANGE
>chr6:130469126-130469326_MUT	ID2945	ID2946	2.2933	1.8625	0.812141	-0.300199	0.0247673	UNCHANGE
>chr6:136187438-136187638_MUT	ID2947	ID2948	0.6397	0.647869	1.01273	0.018256	0.41363	UNCHANGE
>chr7:95846365-95846565_MUT	ID2949	ID2950	0.7198	0.669042	0.929529	-0.105428	0.137617	UNCHANGE
>chr9:10553844-10554044_MUT	ID2951	ID2952	0.7844	0.685093	0.873383	-0.195313	0.137617	UNCHANGE
>chrX:40007604-40007804_MUT	ID2953	ID2954	0.8004	0.821475	1.02636	0.0375413	0.41363	UNCHANGE
>chrX:103968969-103969169_MUT	ID2955	ID2956	0.5128	0.578879	1.12876	0.174737	0.256345	UNCHANGE
>chrX:116608502-116608702_MUT	ID2957	ID2958	0.6829	0.591896	0.866704	-0.206388	0.41363	UNCHANGE
>chr1:95842453-95842653_MUT	ID2959	ID2960	0.5132	0.473308	0.922265	-0.116746	0.256345	UNCHANGE
>chr1:171259908-171260108_MUT	ID2961	ID2962	0.5124	0.812056	1.58486	0.664351	0.256345	UNCHANGE
>chr1:177830393-177830593_MUT	ID2963	ID2964	0.634	0.510337	0.804922	-0.31308	0.137617	UNCHANGE
>chr11:55202196-55202396_MUT	ID2965	ID2966	0.5374	0.395227	0.735481	-0.443239	0.137617	UNCHANGE
>chr12:67929421-67929621_MUT	ID2967	ID2968	1.7822	1.688	0.94716	-0.0783196	0.256345	UNCHANGE
>chr14:66525627-66525827_MUT	ID2969	ID2970	0.5411	0.50547	0.934109	-0.0983373	0.41363	UNCHANGE
>chr15:65649404-65649604_MUT	ID2971	ID2972	0.5873	0.472502	0.804471	-0.313887	0.137617	UNCHANGE
>chr18:8201380-8201580_MUT	ID2973	ID2974	0.4258	0.678526	1.59361	0.672299	0.0247673	UNCHANGE
>chr18:28846074-28846274_MUT	ID2975	ID2976	0.66	0.925784	1.40267	0.488172	0.0247673	UNCHANGE
>chr19:27519034-27519234_MUT	ID2977	ID2978	0.7079	0.879577	1.24258	0.313335	0.256345	UNCHANGE
>chr19:27519039-27519239_MUT	ID2979	ID2980	0.8131	0.5542	0.681631	-0.552937	0.0633152	UNCHANGE
>chr19:29411362-29411562_MUT	ID2981	ID2982	1.1054	1.07781	0.975058	-0.0364395	0.41363	UNCHANGE
>chr2:64294537-64294737_MUT	ID2983	ID2984	0.5297	0.631562	1.19225	0.253689	0.0633152	UNCHANGE
>chr3:95232873-95233073_MUT	ID2985	ID2986	0.7138	0.83128	1.16456	0.219779	0.0633152	UNCHANGE
>chr3:115578414-115578614_MUT	ID2987	ID2988	0.5694	0.778435	1.3672	0.451223	0.256345	UNCHANGE
>chr3:165334031-165334231_MUT	ID2989	ID2990	0.7648	0.65803	0.860351	-0.217002	0.256345	UNCHANGE
>chr4:29317275-29317475_MUT	ID2991	ID2992	0.5271	0.715214	1.35691	0.440329	0.0247673	UNCHANGE
>chr4:53293940-53294140_MUT	ID2993	ID2994	0.6148	0.650693	1.05837	0.0818502	0.41363	UNCHANGE
>chr4:91064561-91064761_MUT	ID2995	ID2996	2.006	2.16638	1.07995	0.11097	0.41363	UNCHANGE
>chr4:126946193-126946393_MUT	ID2997	ID2998	0.6063	0.416749	0.687362	-0.540858	0.0247673	UNCHANGE
>chr5:152976818-152977018_MUT	ID2999	ID3000	0.5284	0.483671	0.915296	-0.127689	0.41363	UNCHANGE
>chr6:87075289-87075489_MUT	ID3001	ID3002	0.6499	0.525005	0.807768	-0.307988	0.137617	UNCHANGE
>chr6:93506484-93506684_MUT	ID3003	ID3004	0.7064	0.40888	0.57884	-0.788763	0.0247673	UNCHANGE
>chr7:36159746-36159946_MUT	ID3005	ID3006	1.6537	1.89201	1.14412	0.19424	0.0247673	UNCHANGE
>chr7:52256448-52256648_MUT	ID3007	ID3008	0.3552	0.336041	0.945996	-0.0800936	0.137617	UNCHANGE
>chr7:141445782-141445982_MUT	ID3009	ID3010	1.5365	1.08199	0.704191	-0.505961	0.137617	UNCHANGE
>chr8:5059320-5059520_MUT	ID3011	ID3012	0.9303	0.893433	0.960343	-0.0583777	0.41363	UNCHANGE
>chr8:49414738-49414938_MUT	ID3013	ID3014	1.0478	1.20847	1.15337	0.205852	0.41363	UNCHANGE
>chr8:113501508-113501708_MUT	ID3015	ID3016	1.0997	0.871525	0.792521	-0.335478	0.0247673	UNCHANGE
>chr9:84691956-84692156_MUT	ID3017	ID3018	0.574	0.893947	1.55735	0.639094	0.256345	UNCHANGE
>chrX:34007374-34007574_MUT	ID3019	ID3020	0.4926	0.494634	1.00408	0.00587681	0.41363	UNCHANGE
>chrX:99590326-99590526_MUT	ID3021	ID3022	0.5733	0.602325	1.05058	0.0711916	0.41363	UNCHANGE
>chr10:53154564-53154764_MUT	ID3023	ID3024	0.6149	0.681979	1.10907	0.149348	0.137617	UNCHANGE
>chr10:56040034-56040234_MUT	ID3025	ID3026	1.4834	1.46665	0.988703	-0.0163906	0.256345	UNCHANGE
>chr10:104888780-104888980_MUT	ID3027	ID3028	0.7627	0.924328	1.21186	0.277217	0.0633152	UNCHANGE
>chr14:97358923-97359123_MUT	ID3029	ID3030	0.49	0.50748	1.03566	0.0505547	0.41363	UNCHANGE
>chr16:27340653-27340853_MUT	ID3031	ID3032	0.5514	0.720286	1.30623	0.385413	0.0633152	UNCHANGE
>chr2:10287951-10288151_MUT	ID3033	ID3034	2.1937	1.57428	0.71764	-0.478668	0.0247673	UNCHANGE
>chr2:21221796-21221996_MUT	ID3035	ID3036	0.5124	0.838387	1.6363	0.710435	0.256345	UNCHANGE
>chr2:56924077-56924277_MUT	ID3037	ID3038	1.094	0.710203	0.649158	-0.623359	0.0247673	UNCHANGE
>chr2:145626741-145626941_MUT	ID3039	ID3040	0.6087	0.518785	0.852247	-0.230657	0.41363	UNCHANGE
>chr3:22211702-22211902_MUT	ID3041	ID3042	0.4848	0.853799	1.76115	0.816521	0.0247673	UNCHANGE
>chr4:70293825-70294025_MUT	ID3043	ID3044	0.975	0.859886	0.881958	-0.181218	0.256345	UNCHANGE
>chr5:1701862-1702062_MUT	ID3045	ID3046	0.9	0.671488	0.746071	-0.422615	0.0247673	UNCHANGE
>chr5:12617467-12617667_MUT	ID3047	ID3048	2.7115	2.59287	0.956263	-0.0645214	0.41363	UNCHANGE
>chr5:149139479-149139679_MUT	ID3049	ID3050	1.2103	1.20702	0.997312	-0.0038833	0.41363	UNCHANGE
>chr5:153676485-153676685_MUT	ID3051	ID3052	0.6516	0.748182	1.14821	0.199387	0.256345	UNCHANGE
>chr6:45968196-45968396_MUT	ID3053	ID3054	0.4474	0.423877	0.947331	-0.0780595	0.41363	UNCHANGE
>chr7:111870003-111870203_MUT	ID3055	ID3056	0.9718	0.783672	0.806415	-0.310405	0.256345	UNCHANGE
>chr8:52306111-52306311_MUT	ID3057	ID3058	0.5419	0.616355	1.13745	0.185804	0.0247673	UNCHANGE
>chr9:105353831-105354031_MUT	ID3059	ID3060	0.4793	0.664359	1.38614	0.471075	0.0247673	UNCHANGE
>chrX:56447325-56447525_MUT	ID3061	ID3062	0.5726	0.613222	1.07087	0.0987823	0.256345	UNCHANGE
>chrX:120680051-120680251_MUT	ID3063	ID3064	1.5515	1.5846	1.02135	0.0304794	0.41363	UNCHANGE
>chr1:156527531-156527731_MUT	ID3065	ID3066	0.5167	0.495983	0.959847	-0.0591234	0.256345	UNCHANGE
>chr7:31962691-31962891_MUT	ID8051	ID8052	0.6891	1.68557	2.44591	1.29037	0.0247673	UP
>chr11:60565954-60566154_MUT	ID3069	ID3070	0.6289	0.519706	0.82636	-0.275158	0.41363	UNCHANGE
>chr12:48936097-48936297_MUT	ID3071	ID3072	0.7352	0.843346	1.14714	0.198043	0.41363	UNCHANGE
>chr12:98374489-98374689_MUT	ID3073	ID3074	0.5828	1.03392	1.77418	0.827154	0.0247673	UNCHANGE
>chr18:57351622-57351822_MUT	ID3075	ID3076	0.4858	0.542233	1.11611	0.158483	0.137617	UNCHANGE
>chr2:235954329-235954529_MUT	ID3077	ID3078	0.9594	0.933835	0.973392	-0.0389072	0.41363	UNCHANGE
>chr4:188636444-188636644_MUT	ID3079	ID3080	0.6946	0.497962	0.716893	-0.480169	0.41363	UNCHANGE
>chr6:62141842-62142042_MUT	ID3081	ID3082	0.5107	0.566005	1.10832	0.148374	0.256345	UNCHANGE
>chr6:122059881-122060081_MUT	ID3083	ID3084	0.9215	0.824758	0.894984	-0.160067	0.256345	UNCHANGE
>chr8:104512840-104513040_MUT	ID3085	ID3086	0.6285	0.404398	0.643397	-0.636219	0.0247673	UNCHANGE
>chr8:138503249-138503449_MUT	ID3087	ID3088	0.4491	0.651028	1.44964	0.53569	0.0247673	UNCHANGE
>chr1:176825251-176825451_MUT	ID3089	ID3090	1.2204	1.06049	0.868935	-0.202679	0.41363	UNCHANGE
>chr11:128100882-128101082_MUT	ID3091	ID3092	0.7324	0.614421	0.83891	-0.253412	0.256345	UNCHANGE
>chr13:79459879-79460079_MUT	ID3093	ID3094	0.9978	0.828978	0.830812	-0.267407	0.0633152	UNCHANGE
>chr15:72383694-72383894_MUT	ID3095	ID3096	0.8569	0.76481	0.892541	-0.16401	0.137617	UNCHANGE
>chr15:89365575-89365775_MUT	ID3097	ID3098	0.6138	0.671532	1.09411	0.129761	0.256345	UNCHANGE
>chr17:40112959-40113159_MUT	ID3099	ID3100	2.4191	2.86319	1.18358	0.243161	0.137617	UNCHANGE
>chr17:78502222-78502422_MUT	ID3101	ID3102	0.777	0.995977	1.28188	0.358259	0.0247673	UNCHANGE
>chr2:52610019-52610219_MUT	ID3103	ID3104	0.4384	0.466608	1.06439	0.0900245	0.256345	UNCHANGE
>chr3:50237942-50238142_MUT	ID3105	ID3106	4.8795	2.97583	0.609861	-0.713449	0.0247673	UNCHANGE
>chr3:67271058-67271258_MUT	ID3107	ID3108	0.8206	0.94416	1.15052	0.202283	0.256345	UNCHANGE
>chr3:87450189-87450389_MUT	ID3109	ID3110	0.5075	0.528842	1.04205	0.0594278	0.41363	UNCHANGE
>chr3:163092280-163092480_MUT	ID3111	ID3112	0.5718	0.806522	1.41046	0.496162	0.0247673	UNCHANGE
>chr4:58039005-58039205_MUT	ID3113	ID3114	0.6099	0.759861	1.24591	0.317205	0.41363	UNCHANGE
>chr9:103219262-103219462_MUT	ID3115	ID3116	0.5333	0.519937	0.974873	-0.0367143	0.41363	UNCHANGE
>chr1:43890797-43890997_MUT	ID3117	ID3118	0.593	0.923897	1.55788	0.639587	0.0633152	UNCHANGE
>chr14:32796602-32796802_MUT	ID4765	ID4766	0.5109	1.24737	2.44141	1.28772	0.0247673	UP
>chr11:19160583-19160783_MUT	ID3121	ID3122	0.7464	0.726184	0.972909	-0.0396226	0.41363	UNCHANGE
>chr12:39836328-39836528_MUT	ID3123	ID3124	0.6029	0.654377	1.08541	0.118235	0.41363	UNCHANGE
>chr14:48214997-48215197_MUT	ID3125	ID3126	0.5349	0.604893	1.1309	0.177467	0.256345	UNCHANGE
>chr14:92555303-92555503_MUT	ID3127	ID3128	0.655	0.558489	0.852647	-0.229979	0.137617	UNCHANGE
>chr17:58697495-58697695_MUT	ID3129	ID3130	0.8376	0.68447	0.817183	-0.291269	0.137617	UNCHANGE
>chr18:61043515-61043715_MUT	ID3131	ID3132	0.5301	0.454824	0.857932	-0.221065	0.41363	UNCHANGE
>chr2:52883761-52883961_MUT	ID3133	ID3134	1.1615	0.915317	0.788018	-0.3437	0.0633152	UNCHANGE
>chr20:49394510-49394710_MUT	ID3135	ID3136	0.5652	0.56521	0.999933	-9.67e-05	0.256345	UNCHANGE
>chr21:30727821-30728021_MUT	ID3137	ID3138	1.0865	0.848684	0.781124	-0.356377	0.137617	UNCHANGE
>chr3:50958003-50958203_MUT	ID3139	ID3140	0.5622	0.491395	0.874087	-0.194152	0.256345	UNCHANGE
>chr3:88861167-88861367_MUT	ID3141	ID3142	1.0567	0.783787	0.741758	-0.43098	0.256345	UNCHANGE
>chr3:109107224-109107424_MUT	ID3143	ID3144	0.8027	0.455349	0.567269	-0.817895	0.0247673	UNCHANGE
>chr3:195337935-195338135_MUT	ID3145	ID3146	4.7401	3.83701	0.809483	-0.304927	0.0633152	UNCHANGE
>chr4:110807936-110808136_MUT	ID3147	ID3148	0.6473	0.595085	0.919269	-0.121441	0.137617	UNCHANGE
>chr4:171312105-171312305_MUT	ID3149	ID3150	0.7058	0.326572	0.462704	-1.11184	0.0247673	DOWN
>chr5:11574297-11574497_MUT	ID3151	ID3152	0.537	0.626	1.16564	0.221128	0.256345	UNCHANGE
>chr5:43425916-43426116_MUT	ID3153	ID3154	0.7675	0.903796	1.17753	0.235759	0.256345	UNCHANGE
>chr5:81068236-81068436_MUT	ID3155	ID3156	2.2998	1.65861	0.721193	-0.471543	0.0247673	UNCHANGE
>chr6:47855152-47855352_MUT	ID3157	ID3158	1.3218	1.28726	0.973878	-0.0381864	0.41363	UNCHANGE
>chr6:115946524-115946724_MUT	ID3159	ID3160	0.9259	0.671502	0.725248	-0.463454	0.256345	UNCHANGE
>chr8:128990409-128990609_MUT	ID3161	ID3162	1.0425	1.18834	1.13986	0.188853	0.41363	UNCHANGE
>chr8:138909415-138909615_MUT	ID3163	ID3164	0.8073	0.491432	0.608732	-0.716122	0.0247673	UNCHANGE
>chr9:22333607-22333807_MUT	ID3165	ID3166	0.6071	0.371158	0.611337	-0.709961	0.137617	UNCHANGE
>chr9:33013141-33013341_MUT	ID3167	ID3168	0.6959	0.569823	0.818866	-0.288301	0.256345	UNCHANGE
>chrX:37511120-37511320_MUT	ID3169	ID3170	0.423	0.567436	1.34152	0.423868	0.0247673	UNCHANGE
>chrX:54913800-54914000_MUT	ID3171	ID3172	0.6382	0.464319	0.727589	-0.458805	0.0247673	UNCHANGE
>chr1:80843411-80843611_MUT	ID3173	ID3174	0.8602	0.732891	0.852019	-0.231042	0.41363	UNCHANGE
>chr10:5343858-5344058_MUT	ID3175	ID3176	0.3789	0.363082	0.958323	-0.0614159	0.41363	UNCHANGE
>chr10:14570093-14570293_MUT	ID3177	ID3178	1.481	1.71406	1.15733	0.210803	0.256345	UNCHANGE
>chr11:41914561-41914761_MUT	ID3179	ID3180	1.072	1.22489	1.14263	0.192361	0.137617	UNCHANGE
>chr11:57319851-57320051_MUT	ID3181	ID3182	1.0602	0.88482	0.834609	-0.260827	0.256345	UNCHANGE
>chr12:42238704-42238904_MUT	ID3183	ID3184	0.7186	0.719442	1.00112	0.00160915	0.41363	UNCHANGE
>chr13:29631448-29631648_MUT	ID3185	ID3186	0.5118	0.926091	1.80949	0.855586	0.0633152	UNCHANGE
>chr13:42344724-42344924_MUT	ID3187	ID3188	0.7709	0.739472	0.959224	-0.0600597	0.256345	UNCHANGE
>chr15:51510385-51510585_MUT	ID3189	ID3190	0.6559	0.781848	1.19195	0.253327	0.0633152	UNCHANGE
>chr18:28598434-28598634_MUT	ID3191	ID3192	0.6162	0.921473	1.49536	0.580496	0.137617	UNCHANGE
>chr2:81154030-81154230_MUT	ID3193	ID3194	0.6207	0.661421	1.06565	0.0917331	0.256345	UNCHANGE
>chr2:123309802-123310002_MUT	ID3195	ID3196	0.9542	1.26963	1.3306	0.41208	0.256345	UNCHANGE
>chr4:155131786-155131986_MUT	ID1327	ID1328	0.4621	1.09685	2.37363	1.2471	0.0247673	UP
>chr3:146729116-146729316_MUT	ID3199	ID3200	0.8989	1.01045	1.1241	0.168769	0.256345	UNCHANGE
>chr3:193592041-193592241_MUT	ID3201	ID3202	0.5828	0.659295	1.13122	0.177876	0.0633152	UNCHANGE
>chr4:45625100-45625300_MUT	ID3203	ID3204	0.3901	0.569806	1.46079	0.546749	0.137617	UNCHANGE
>chr4:49213070-49213270_MUT	ID3205	ID3206	0.714	0.698309	0.978052	-0.0320173	0.256345	UNCHANGE
>chr4:117527706-117527906_MUT	ID3207	ID3208	0.5004	0.579463	1.15794	0.211557	0.256345	UNCHANGE
>chr5:36318548-36318748_MUT	ID3209	ID3210	0.3933	0.554457	1.4097	0.495392	0.0633152	UNCHANGE
>chr5:123330989-123331189_MUT	ID3211	ID3212	1.1302	0.854243	0.755811	-0.403902	0.256345	UNCHANGE
>chr5:137796744-137796944_MUT	ID3213	ID3214	0.6061	0.523692	0.864005	-0.210889	0.137617	UNCHANGE
>chr5:175481208-175481408_MUT	ID3215	ID3216	0.8187	0.868762	1.06117	0.085662	0.137617	UNCHANGE
>chr6:61023026-61023226_MUT	ID3217	ID3218	0.4762	0.670323	1.40777	0.493416	0.137617	UNCHANGE
>chr8:91275722-91275922_MUT	ID3219	ID3220	0.5326	0.645841	1.21253	0.278026	0.137617	UNCHANGE
>chr9:81438632-81438832_MUT	ID3221	ID3222	0.7956	0.655021	0.823268	-0.280565	0.137617	UNCHANGE
>chrX:26946725-26946925_MUT	ID3223	ID3224	0.9614	0.592662	0.616438	-0.697973	0.0247673	UNCHANGE
>chr1:44315947-44316147_MUT	ID3225	ID3226	0.5535	0.533395	0.96361	-0.0534782	0.256345	UNCHANGE
>chr1:87156838-87157038_MUT	ID3227	ID3228	0.7779	0.745634	0.95854	-0.0610901	0.41363	UNCHANGE
>chr1:213790547-213790747_MUT	ID3229	ID3230	0.7322	1.16983	1.59776	0.676049	0.0633152	UNCHANGE
>chr3:99748893-99749093_MUT	ID0351	ID0352	0.4804	1.13362	2.3599	1.23873	0.0247673	UP
>chr10:107299475-107299675_MUT	ID3233	ID3234	1.4055	1.74273	1.23994	0.310269	0.41363	UNCHANGE
>chr11:49862196-49862396_MUT	ID3235	ID3236	0.5051	0.562671	1.11407	0.155846	0.256345	UNCHANGE
>chr11:105122232-105122432_MUT	ID3237	ID3238	0.6287	0.550659	0.875923	-0.191124	0.41363	UNCHANGE
>chr13:37375680-37375880_MUT	ID3239	ID3240	0.6675	0.874849	1.31069	0.39033	0.0633152	UNCHANGE
>chr14:76031193-76031393_MUT	ID3241	ID3242	0.6493	0.688763	1.06082	0.0851857	0.41363	UNCHANGE
>chr15:21176542-21176742_MUT	ID3243	ID3244	1.101	1.05519	0.958419	-0.0612714	0.137617	UNCHANGE
>chr16:12077612-12077812_MUT	ID3245	ID3246	1.0147	0.955009	0.941174	-0.0874663	0.41363	UNCHANGE
>chr18:65386081-65386281_MUT	ID3247	ID3248	0.6859	1.01603	1.48125	0.566815	0.137617	UNCHANGE
>chr3:83611644-83611844_MUT	ID3249	ID3250	1.2366	1.63445	1.32174	0.402443	0.41363	UNCHANGE
>chr6:62366659-62366859_MUT	ID3251	ID3252	0.6624	0.672664	1.01545	0.0221221	0.41363	UNCHANGE
>chr8:69156066-69156266_MUT	ID3253	ID3254	2.6702	1.93958	0.726386	-0.461191	0.0247673	UNCHANGE
>chrX:81621390-81621590_MUT	ID3255	ID3256	5.794	4.49825	0.776368	-0.365187	0.256345	UNCHANGE
>chr1:14231250-14231450_MUT	ID3257	ID3258	0.7955	0.760198	0.955626	-0.0654814	0.41363	UNCHANGE
>chr10:1125094-1125294_MUT	ID3259	ID3260	0.7327	0.993267	1.35559	0.438926	0.0633152	UNCHANGE
>chr10:57141722-57141922_MUT	ID3261	ID3262	0.7692	0.411483	0.53492	-0.902605	0.256345	UNCHANGE
>chr10:77469577-77469777_MUT	ID3263	ID3264	0.582	0.66141	1.13645	0.184538	0.137617	UNCHANGE
>chr11:54877790-54877990_MUT	ID3265	ID3266	0.5972	0.68307	1.14388	0.193931	0.256345	UNCHANGE
>chr13:88491732-88491932_MUT	ID3267	ID3268	0.5259	0.636944	1.21106	0.276268	0.41363	UNCHANGE
>chr16:61781051-61781251_MUT	ID3269	ID3270	0.6812	0.639313	0.938492	-0.0915838	0.41363	UNCHANGE
>chr17:81543104-81543304_MUT	ID3271	ID3272	0.817	0.960369	1.17546	0.233228	0.0633152	UNCHANGE
>chr22:47524629-47524829_MUT	ID3273	ID3274	0.549	0.994012	1.81072	0.856566	0.0633152	UNCHANGE
>chr3:144476133-144476333_MUT	ID3275	ID3276	0.971	0.800898	0.824843	-0.277809	0.256345	UNCHANGE
>chr3:187018065-187018265_MUT	ID3277	ID3278	0.7802	0.543442	0.696522	-0.52176	0.0247673	UNCHANGE
>chr4:5760337-5760537_MUT	ID3279	ID3280	0.8591	0.728613	0.848153	-0.237604	0.256345	UNCHANGE
>chr4:47032914-47033114_MUT	ID3281	ID3282	0.7281	0.689929	0.947579	-0.0776813	0.256345	UNCHANGE
>chr5:28985549-28985749_MUT	ID3283	ID3284	0.6348	0.495647	0.780749	-0.357069	0.0633152	UNCHANGE
>chr6:93916062-93916262_MUT	ID3285	ID3286	1.1364	0.985152	0.866938	-0.205999	0.0247673	UNCHANGE
>chr6:103418155-103418355_MUT	ID3287	ID3288	0.5704	0.576077	1.01001	0.0143762	0.41363	UNCHANGE
>chr7:117018049-117018249_MUT	ID3289	ID3290	0.5599	0.601403	1.0741	0.103123	0.41363	UNCHANGE
>chr8:37490572-37490772_MUT	ID3291	ID3292	2.0647	1.84904	0.895559	-0.159139	0.137617	UNCHANGE
>chr8:74490490-74490690_MUT	ID3293	ID3294	0.6799	0.736988	1.084	0.116365	0.256345	UNCHANGE
>chr9:4524576-4524776_MUT	ID3295	ID3296	1.669	0.978352	0.5862	-0.770536	0.41363	UNCHANGE
>chr9:18305416-18305616_MUT	ID3297	ID3298	3.226	2.79294	0.865763	-0.207956	0.0633152	UNCHANGE
>chr9:70216335-70216535_MUT	ID3299	ID3300	0.7974	0.739554	0.927421	-0.108703	0.137617	UNCHANGE
>chr9:107977016-107977216_MUT	ID3301	ID3302	5.8873	5.74114	0.975178	-0.036263	0.41363	UNCHANGE
>chr9:127926326-127926526_MUT	ID3303	ID3304	0.724	0.745467	1.0297	0.0422175	0.41363	UNCHANGE
>chrX:79519225-79519425_MUT	ID3305	ID3306	0.6404	0.378934	0.591685	-0.757098	0.0247673	UNCHANGE
>chr1:154781389-154781589_MUT	ID3307	ID3308	0.4031	0.491693	1.21971	0.286537	0.137617	UNCHANGE
>chr1:194740855-194741055_MUT	ID3309	ID3310	1.4097	0.630004	0.446906	-1.16196	0.41363	UNCHANGE
>chr11:27780746-27780946_MUT	ID3311	ID3312	0.9843	0.983671	0.99939	-0.0008805	0.41363	UNCHANGE
>chr11:35585712-35585912_MUT	ID3313	ID3314	0.4929	0.767363	1.55686	0.638637	0.0247673	UNCHANGE
>chr13:58078123-58078323_MUT	ID3315	ID3316	0.4903	0.544805	1.11113	0.152027	0.256345	UNCHANGE
>chr13:64089453-64089653_MUT	ID3317	ID3318	0.6192	0.527002	0.851092	-0.232613	0.41363	UNCHANGE
>chr13:76938229-76938429_MUT	ID3319	ID3320	0.5942	0.694164	1.16832	0.224441	0.256345	UNCHANGE
>chr13:86114808-86115008_MUT	ID3321	ID3322	0.8536	0.554414	0.649512	-0.622572	0.256345	UNCHANGE
>chr14:65753263-65753463_MUT	ID3323	ID3324	0.7059	1.02951	1.45842	0.544404	0.137617	UNCHANGE
>chr14:99275622-99275822_MUT	ID3325	ID3326	0.6515	0.751683	1.15374	0.20632	0.137617	UNCHANGE
>chr16:79129300-79129500_MUT	ID3327	ID3328	0.3578	0.405356	1.13288	0.179999	0.0633152	UNCHANGE
>chr17:9075860-9076060_MUT	ID3329	ID3330	0.7717	0.957278	1.24053	0.310959	0.256345	UNCHANGE
>chr17:68584710-68584910_MUT	ID3331	ID3332	0.9215	0.7159	0.776918	-0.364166	0.256345	UNCHANGE
>chr18:38287303-38287503_MUT	ID3333	ID3334	0.6352	0.552209	0.869347	-0.201996	0.0633152	UNCHANGE
>chr2:76505963-76506163_MUT	ID3335	ID3336	0.4992	0.511072	1.02376	0.0338816	0.41363	UNCHANGE
>chr2:82748025-82748225_MUT	ID3337	ID3338	0.4529	0.414529	0.915334	-0.12763	0.41363	UNCHANGE
>chr2:214438115-214438315_MUT	ID3339	ID3340	0.7416	0.59134	0.797378	-0.326663	0.256345	UNCHANGE
>chr3:24221207-24221407_MUT	ID3341	ID3342	0.5149	0.373406	0.725222	-0.463505	0.0633152	UNCHANGE
>chr3:145140149-145140349_MUT	ID3343	ID3344	0.3317	0.357195	1.07685	0.106814	0.41363	UNCHANGE
>chr4:21664899-21665099_MUT	ID3345	ID3346	0.614	0.584301	0.95158	-0.0716024	0.41363	UNCHANGE
>chr4:127391366-127391566_MUT	ID3347	ID3348	0.7852	1.45031	1.84696	0.885156	0.0247673	UNCHANGE
>chr6:107362955-107363155_MUT	ID3349	ID3350	1.2689	0.618049	0.487062	-1.03782	0.256345	UNCHANGE
>chr6:148649914-148650114_MUT	ID3351	ID3352	1.21	1.02475	0.846901	-0.239734	0.137617	UNCHANGE
>chr7:154367768-154367968_MUT	ID3353	ID3354	2.1308	1.9858	0.931931	-0.101704	0.137617	UNCHANGE
>chr7:156318513-156318713_MUT	ID3355	ID3356	6.415	5.41831	0.844635	-0.2436	0.0633152	UNCHANGE
>chr8:141218654-141218854_MUT	ID3357	ID3358	0.8696	0.76274	0.877106	-0.189176	0.137617	UNCHANGE
>chr9:68617025-68617225_MUT	ID3359	ID3360	0.6704	0.639073	0.953229	-0.0691056	0.256345	UNCHANGE
>chr1:30672910-30673110_MUT	ID3361	ID3362	1.2629	0.634747	0.502619	-0.992464	0.137617	UNCHANGE
>chr1:68368195-68368395_MUT	ID3363	ID3364	0.4699	0.453519	0.965241	-0.0510395	0.256345	UNCHANGE
>chr1:200930469-200930669_MUT	ID3365	ID3366	0.4714	0.587359	1.24598	0.317277	0.0247673	UNCHANGE
>chr10:108718291-108718491_MUT	ID3367	ID3368	0.461	0.433888	0.941251	-0.0873487	0.41363	UNCHANGE
>chr10:128426617-128426817_MUT	ID3369	ID3370	0.8619	0.751305	0.871691	-0.198112	0.137617	UNCHANGE
>chr10:130119674-130119874_MUT	ID3371	ID3372	0.7383	0.759508	1.02869	0.0408096	0.41363	UNCHANGE
>chr10:130119676-130119876_MUT	ID3373	ID3374	0.7128	0.801997	1.12506	0.170005	0.137617	UNCHANGE
>chr11:105120028-105120228_MUT	ID3375	ID3376	0.4704	0.581047	1.23524	0.304793	0.0633152	UNCHANGE
>chr15:96320798-96320998_MUT	ID3377	ID3378	1.0817	0.945183	0.873774	-0.194668	0.137617	UNCHANGE
>chr16:9972931-9973131_MUT	ID3379	ID3380	1.813	1.14501	0.631547	-0.663037	0.0247673	UNCHANGE
>chr18:79491270-79491470_MUT	ID3381	ID3382	2.0009	2.49267	1.24577	0.317034	0.0247673	UNCHANGE
>chr2:72360898-72361098_MUT	ID3383	ID3384	1.4862	0.904569	0.608644	-0.716329	0.41363	UNCHANGE
>chr2:83582919-83583119_MUT	ID3385	ID3386	0.6898	0.650927	0.943594	-0.0837613	0.41363	UNCHANGE
>chr2:84283664-84283864_MUT	ID3387	ID3388	1.2112	1.17683	0.97161	-0.0415501	0.41363	UNCHANGE
>chr2:132508573-132508773_MUT	ID3389	ID3390	0.8568	0.833792	0.973179	-0.0392225	0.41363	UNCHANGE
>chr2:148060239-148060439_MUT	ID3391	ID3392	0.6972	0.683091	0.979721	-0.0295577	0.41363	UNCHANGE
>chr3:71967405-71967605_MUT	ID3393	ID3394	2.1588	3.75011	1.73713	0.796702	0.0247673	UNCHANGE
>chr4:17038477-17038677_MUT	ID3395	ID3396	1.1511	1.30445	1.13322	0.180434	0.137617	UNCHANGE
>chr4:127104519-127104719_MUT	ID3397	ID3398	0.5499	0.507681	0.923259	-0.115192	0.256345	UNCHANGE
>chr5:51742952-51743152_MUT	ID3399	ID3400	0.4279	0.694673	1.62344	0.69905	0.0247673	UNCHANGE
>chr7:1142294-1142494_MUT	ID3401	ID3402	1.1335	0.996178	0.87885	-0.186311	0.0247673	UNCHANGE
>chr7:28863771-28863971_MUT	ID3403	ID3404	0.9665	0.995141	1.02963	0.0421249	0.256345	UNCHANGE
>chr8:61216606-61216806_MUT	ID3405	ID3406	0.4457	0.344164	0.772207	-0.372941	0.0247673	UNCHANGE
>chr8:136599084-136599284_MUT	ID3407	ID3408	0.5982	0.349473	0.584247	-0.77535	0.0247673	UNCHANGE
>chr9:27898984-27899184_MUT	ID3409	ID3410	0.8183	0.719576	0.879397	-0.185414	0.256345	UNCHANGE
>chrX:106479799-106479999_MUT	ID3411	ID3412	0.4942	0.458688	0.928167	-0.107543	0.41363	UNCHANGE
>chrX:117962779-117962979_MUT	ID3413	ID3414	0.7604	0.639249	0.840645	-0.250432	0.0247673	UNCHANGE
>chrX:140323805-140324005_MUT	ID3415	ID3416	0.3652	0.504561	1.38156	0.466295	0.137617	UNCHANGE
>chr1:70916169-70916369_MUT	ID3417	ID3418	0.9006	0.587948	0.652833	-0.615213	0.0633152	UNCHANGE
>chr1:242750167-242750367_MUT	ID3419	ID3420	0.9588	0.92783	0.967747	-0.0472987	0.41363	UNCHANGE
>chr1:244099819-244100019_MUT	ID3421	ID3422	0.5902	0.44375	0.751823	-0.411535	0.137617	UNCHANGE
>chr10:86776788-86776988_MUT	ID3423	ID3424	0.5649	0.563658	0.997746	-0.0032554	0.41363	UNCHANGE
>chr10:108935247-108935447_MUT	ID3425	ID3426	1.0235	0.857589	0.837931	-0.255096	0.0633152	UNCHANGE
>chr11:55530706-55530906_MUT	ID3427	ID3428	0.5585	0.672825	1.20465	0.268614	0.0633152	UNCHANGE
>chr11:123969465-123969665_MUT	ID3429	ID3430	0.6749	0.701659	1.03969	0.0561531	0.41363	UNCHANGE
>chr12:79359937-79360137_MUT	ID3431	ID3432	0.7787	0.462041	0.593319	-0.753119	0.256345	UNCHANGE
>chr12:93642253-93642453_MUT	ID3433	ID3434	0.8743	0.868773	0.993716	-0.0090942	0.41363	UNCHANGE
>chr13:53858413-53858613_MUT	ID3435	ID3436	0.7542	0.697862	0.925318	-0.111978	0.137617	UNCHANGE
>chr13:54942083-54942283_MUT	ID3437	ID3438	0.6616	0.683906	1.03373	0.0478625	0.41363	UNCHANGE
>chr14:46714657-46714857_MUT	ID3439	ID3440	1.1227	0.637924	0.568224	-0.815468	0.0247673	UNCHANGE
>chr14:48100409-48100609_MUT	ID3441	ID3442	0.919	1.48371	1.61446	0.691055	0.256345	UNCHANGE
>chr15:46424431-46424631_MUT	ID3443	ID3444	0.6611	0.714972	1.08154	0.113093	0.256345	UNCHANGE
>chr18:4695939-4696139_MUT	ID3445	ID3446	2.1536	0.656553	0.30486	-1.71378	0.0247673	DOWN
>chr18:5377904-5378104_MUT	ID3447	ID3448	0.451	0.35078	0.777808	-0.362514	0.0247673	UNCHANGE
>chr2:86780966-86781166_MUT	ID3449	ID3450	0.7107	0.657307	0.9249	-0.112631	0.41363	UNCHANGE
>chr2:124520840-124521040_MUT	ID3451	ID3452	0.5763	0.569872	0.988905	-0.0160957	0.256345	UNCHANGE
>chr2:143039017-143039217_MUT	ID3453	ID3454	0.486	0.520059	1.07015	0.0978174	0.256345	UNCHANGE
>chr2:152156937-152157137_MUT	ID3455	ID3456	0.4285	0.527594	1.23119	0.300053	0.137617	UNCHANGE
>chr3:6881867-6882067_MUT	ID3457	ID3458	0.7364	0.783393	1.06383	0.0892651	0.41363	UNCHANGE
>chr3:95632300-95632500_MUT	ID3459	ID3460	0.5932	0.713972	1.20354	0.267288	0.256345	UNCHANGE
>chr3:192102913-192103113_MUT	ID3461	ID3462	0.7404	0.727032	0.98189	-0.0263671	0.41363	UNCHANGE
>chr4:35430184-35430384_MUT	ID3463	ID3464	0.6143	0.526731	0.857436	-0.221899	0.256345	UNCHANGE
>chr4:40469593-40469793_MUT	ID3465	ID3466	0.6036	0.829626	1.3745	0.458908	0.0633152	UNCHANGE
>chr4:80353052-80353252_MUT	ID3467	ID3468	0.4543	0.403351	0.887797	-0.171699	0.256345	UNCHANGE
>chr4:84435356-84435556_MUT	ID3469	ID3470	0.5917	0.577893	0.97665	-0.0340859	0.41363	UNCHANGE
>chr4:135887804-135888004_MUT	ID3471	ID3472	0.8599	0.566266	0.658501	-0.602742	0.137617	UNCHANGE
>chr4:165857207-165857407_MUT	ID3473	ID3474	0.3901	0.501931	1.28666	0.363626	0.41363	UNCHANGE
>chr5:64773546-64773746_MUT	ID3475	ID3476	0.6014	0.472565	0.78576	-0.34784	0.137617	UNCHANGE
>chr5:98073178-98073378_MUT	ID3477	ID3478	0.4941	0.435804	0.8821	-0.180985	0.0633152	UNCHANGE
>chr6:12722761-12722961_MUT	ID3479	ID3480	0.391	0.502358	1.28489	0.361643	0.0247673	UNCHANGE
>chr7:41043606-41043806_MUT	ID3481	ID3482	0.6458	0.681175	1.0548	0.0769763	0.256345	UNCHANGE
>chr7:81271838-81272038_MUT	ID3483	ID3484	0.5977	0.507572	0.849172	-0.235871	0.256345	UNCHANGE
>chr7:113849942-113850142_MUT	ID3485	ID3486	0.7546	0.939413	1.24496	0.316103	0.0633152	UNCHANGE
>chr7:118853997-118854197_MUT	ID3487	ID3488	0.5879	0.663038	1.12788	0.173618	0.137617	UNCHANGE
>chr7:134398635-134398835_MUT	ID3489	ID3490	0.4893	0.473151	0.967012	-0.0483948	0.41363	UNCHANGE
>chr7:138128054-138128254_MUT	ID3491	ID3492	0.4212	0.545774	1.2958	0.373838	0.0633152	UNCHANGE
>chr7:146316780-146316980_MUT	ID3493	ID3494	0.7265	0.95082	1.30882	0.388262	0.0633152	UNCHANGE
>chr18:73211033-73211233_MUT	ID6825	ID6826	0.4352	1.02284	2.3501	1.23272	0.0247673	UP
>chr8:116463373-116463573_MUT	ID3497	ID3498	0.5386	0.552585	1.02589	0.0368797	0.256345	UNCHANGE
>chr9:10068407-10068607_MUT	ID3499	ID3500	0.5572	0.398083	0.714388	-0.485221	0.0247673	UNCHANGE
>chr9:10393672-10393872_MUT	ID3501	ID3502	NA	0.273828	NA	NA	#N/A	#DIV/0!
>chr9:29508767-29508967_MUT	ID3503	ID3504	0.5206	0.671734	1.29042	0.367846	0.0247673	UNCHANGE
>chr9:32186580-32186780_MUT	ID3505	ID3506	0.4188	0.516873	1.23421	0.303589	0.41363	UNCHANGE
>chr9:111227523-111227723_MUT	ID3507	ID3508	0.645	0.624354	0.967996	-0.0469266	0.41363	UNCHANGE
>chrX:22343444-22343644_MUT	ID3509	ID3510	0.5659	0.697384	1.23233	0.301383	0.256345	UNCHANGE
>chrX:148670338-148670538_MUT	ID3511	ID3512	0.4468	0.405223	0.906902	-0.140982	0.256345	UNCHANGE
>chrX:152735768-152735968_MUT	ID3513	ID3514	0.6987	0.732156	1.04786	0.0674459	0.41363	UNCHANGE
>chr1:171510951-171511151_MUT	ID3515	ID3516	0.6071	0.840048	1.38368	0.468512	0.0247673	UNCHANGE
>chr10:41851519-41851719_MUT	ID3517	ID3518	0.6881	0.671181	0.975398	-0.0359375	0.41363	UNCHANGE
>chr10:84075123-84075323_MUT	ID3519	ID3520	1.0344	0.8605	0.831922	-0.26548	0.256345	UNCHANGE
>chr11:24489709-24489909_MUT	ID3521	ID3522	0.6844	0.836637	1.22251	0.289847	0.0633152	UNCHANGE
>chr11:39576796-39576996_MUT	ID3523	ID3524	0.3404	0.544462	1.59942	0.67755	0.0247673	UNCHANGE
>chr14:46059271-46059471_MUT	ID3525	ID3526	0.7482	0.726344	0.970757	-0.0428184	0.41363	UNCHANGE
>chr16:3188953-3189153_MUT	ID3527	ID3528	0.9233	0.935477	1.01322	0.0189452	0.41363	UNCHANGE
>chr17:8504444-8504644_MUT	ID3529	ID3530	0.5682	0.568674	1.00087	0.00125748	0.41363	UNCHANGE
>chr17:37788194-37788394_MUT	ID3531	ID3532	0.3082	0.37229	1.2078	0.272383	0.137617	UNCHANGE
>chr18:4802320-4802520_MUT	ID3533	ID3534	0.6746	0.629428	0.933088	-0.0999156	0.256345	UNCHANGE
>chr21:18514759-18514959_MUT	ID3535	ID3536	0.6172	1.06702	1.72894	0.789892	0.41363	UNCHANGE
>chr21:34328373-34328573_MUT	ID3537	ID3538	0.5389	0.408803	0.758625	-0.39854	0.137617	UNCHANGE
>chr21:37382914-37383114_MUT	ID3539	ID3540	1.0619	1.14642	1.07962	0.110525	0.256345	UNCHANGE
>chr3:76352616-76352816_MUT	ID3541	ID3542	1.7178	1.31642	0.76633	-0.383962	0.137617	UNCHANGE
>chr3:160801381-160801581_MUT	ID3543	ID3544	0.6926	0.811164	1.17113	0.227902	0.41363	UNCHANGE
>chr4:66816119-66816319_MUT	ID3545	ID3546	1.3848	1.07307	0.774878	-0.367959	0.0247673	UNCHANGE
>chr4:124723059-124723259_MUT	ID3547	ID3548	0.694	1.19846	1.72698	0.78825	0.41363	UNCHANGE
>chr5:33659500-33659700_MUT	ID3549	ID3550	0.5533	0.656931	1.18731	0.247692	0.256345	UNCHANGE
>chr5:107970385-107970585_MUT	ID3551	ID3552	0.7995	0.666087	0.833162	-0.263331	0.0633152	UNCHANGE
>chr5:140816040-140816240_MUT	ID3553	ID3554	0.4952	0.476468	0.962089	-0.0557582	0.256345	UNCHANGE
>chr6:133746155-133746355_MUT	ID3555	ID3556	0.7668	0.844055	1.10074	0.138477	0.137617	UNCHANGE
>chr7:7584855-7585055_MUT	ID3557	ID3558	1.0025	1.01134	1.00881	0.0126613	0.41363	UNCHANGE
>chr7:15730976-15731176_MUT	ID3559	ID3560	0.81	0.420963	0.519706	-0.944233	0.0247673	UNCHANGE
>chr7:140454795-140454995_MUT	ID3561	ID3562	0.7609	0.685856	0.901345	-0.149849	0.41363	UNCHANGE
>chr7:145618993-145619193_MUT	ID3563	ID3564	0.6425	0.656023	1.02107	0.0300749	0.41363	UNCHANGE
>chr8:36073243-36073443_MUT	ID3565	ID3566	3.804	4.32738	1.13758	0.185966	0.0633152	UNCHANGE
>chr8:49644545-49644745_MUT	ID3567	ID3568	0.3754	0.374056	0.996538	-0.0050036	0.41363	UNCHANGE
>chr8:57216547-57216747_MUT	ID3569	ID3570	0.6306	0.582924	0.924368	-0.113461	0.256345	UNCHANGE
>chr9:30325640-30325840_MUT	ID3571	ID3572	0.7519	0.382474	0.508678	-0.975175	0.0247673	UNCHANGE
>chr1:72558361-72558561_MUT	ID3573	ID3574	0.5139	0.397489	0.773518	-0.370493	0.0247673	UNCHANGE
>chr10:113119653-113119853_MUT	ID3575	ID3576	0.6209	0.559987	0.901941	-0.148895	0.137617	UNCHANGE
>chr14:88109090-88109290_MUT	ID3577	ID3578	0.9041	0.622329	0.68831	-0.538869	0.0633152	UNCHANGE
>chr14:92012086-92012286_MUT	ID3579	ID3580	0.5572	0.560688	1.00626	0.00900877	0.256345	UNCHANGE
>chr16:32496271-32496471_MUT	ID3581	ID3582	0.7865	0.793217	1.0086	0.0123481	0.41363	UNCHANGE
>chr16:82394152-82394352_MUT	ID3583	ID3584	0.9801	0.815489	0.832078	-0.265209	0.137617	UNCHANGE
>chr18:75937005-75937205_MUT	ID3585	ID3586	0.4294	0.46922	1.09286	0.128102	0.256345	UNCHANGE
>chr19:49436183-49436383_MUT	ID3587	ID3588	2.0499	1.9677	0.959921	-0.0590119	0.256345	UNCHANGE
>chr2:165408237-165408437_MUT	ID3589	ID3590	1.0557	1.07679	1.01998	0.0285449	0.256345	UNCHANGE
>chr20:37779624-37779824_MUT	ID3591	ID3592	0.4844	0.612222	1.264	0.338	0.256345	UNCHANGE
>chr21:17695978-17696178_MUT	ID3593	ID3594	0.5907	0.657637	1.11338	0.154947	0.256345	UNCHANGE
>chr3:16762397-16762597_MUT	ID3595	ID3596	0.7786	0.716535	0.920245	-0.11991	0.256345	UNCHANGE
>chr3:53758606-53758806_MUT	ID3597	ID3598	0.6789	0.926443	1.36469	0.448575	0.0633152	UNCHANGE
>chr3:115071601-115071801_MUT	ID3599	ID3600	1.4121	0.844434	0.598015	-0.741747	0.0247673	UNCHANGE
>chr4:5527529-5527729_MUT	ID3601	ID3602	1.3342	1.55795	1.16767	0.223636	0.256345	UNCHANGE
>chr4:14434476-14434676_MUT	ID3603	ID3604	0.8711	0.595111	0.683164	-0.549697	0.0247673	UNCHANGE
>chr4:116618489-116618689_MUT	ID3605	ID3606	0.6485	0.514378	0.793182	-0.334277	0.256345	UNCHANGE
>chr4:187560198-187560398_MUT	ID3607	ID3608	0.9144	0.475327	0.519815	-0.943931	0.0247673	UNCHANGE
>chr5:8442870-8443070_MUT	ID3609	ID3610	0.6094	0.415309	0.681452	-0.553317	0.0247673	UNCHANGE
>chr5:26432904-26433104_MUT	ID3611	ID3612	0.966	0.656731	0.679848	-0.556716	0.0247673	UNCHANGE
>chr6:56384094-56384294_MUT	ID3613	ID3614	0.8916	1.25221	1.40445	0.49001	0.0247673	UNCHANGE
>chr6:61004562-61004762_MUT	ID3615	ID3616	0.4526	0.513422	1.13446	0.182004	0.137617	UNCHANGE
>chr6:58135096-58135296_MUT	ID3617	ID3618	0.6124	1.1369	1.85653	0.892606	0.0247673	UNCHANGE
>chr8:56739658-56739858_MUT	ID3619	ID3620	0.5433	0.613317	1.12878	0.174765	0.137617	UNCHANGE
>chr9:42077882-42078082_MUT	ID3621	ID3622	0.5847	0.502994	0.860288	-0.217108	0.137617	UNCHANGE
>chr9:80955824-80956024_MUT	ID3623	ID3624	0.7407	0.574749	0.775985	-0.365899	0.137617	UNCHANGE
>chrX:6571662-6571862_MUT	ID3625	ID3626	0.8146	0.755871	0.927925	-0.10792	0.137617	UNCHANGE
>chr1:29749577-29749777_MUT	ID3627	ID3628	0.5522	0.537807	0.973947	-0.0380845	0.41363	UNCHANGE
>chr1:105359005-105359205_MUT	ID3629	ID3630	0.7588	0.786149	1.03604	0.0510789	0.41363	UNCHANGE
>chr10:54131821-54132021_MUT	ID3631	ID3632	1.0667	1.29962	1.21836	0.284936	0.0633152	UNCHANGE
>chr11:37268277-37268477_MUT	ID3633	ID3634	0.9053	0.248218	0.274189	-1.86676	0.0247673	DOWN
>chr11:37268278-37268478_MUT	ID3635	ID3636	NA	0.827883	NA	NA	#N/A	#DIV/0!
>chr11:37269068-37269268_MUT	ID3637	ID3638	0.7724	0.959372	1.24201	0.312681	0.137617	UNCHANGE
>chr11:37269069-37269269_MUT	ID3639	ID3640	0.7018	1.01789	1.45038	0.536428	0.0633152	UNCHANGE
>chr11:54709649-54709849_MUT	ID3641	ID3642	0.6346	0.442473	0.697243	-0.520266	0.0247673	UNCHANGE
>chr12:11337432-11337632_MUT	ID3643	ID3644	0.6948	0.888219	1.27836	0.354294	0.256345	UNCHANGE
>chr12:63360795-63360995_MUT	ID3645	ID3646	0.4222	0.303297	0.718365	-0.477212	0.41363	UNCHANGE
>chr12:75489717-75489917_MUT	ID3647	ID3648	0.7044	0.649138	0.921596	-0.117794	0.256345	UNCHANGE
>chr12:75894593-75894793_MUT	ID3649	ID3650	0.667	0.531747	0.79722	-0.32695	0.0633152	UNCHANGE
>chr13:29199901-29200101_MUT	ID3651	ID3652	1.063	0.890851	0.838071	-0.254856	0.137617	UNCHANGE
>chr13:66926259-66926459_MUT	ID3653	ID3654	0.4681	0.54021	1.15415	0.206832	0.0247673	UNCHANGE
>chr13:103037303-103037503_MUT	ID3655	ID3656	0.5771	0.855244	1.48204	0.567588	0.137617	UNCHANGE
>chr14:48444278-48444478_MUT	ID3657	ID3658	0.5537	0.470227	0.849223	-0.235785	0.256345	UNCHANGE
>chr15:52993148-52993348_MUT	ID3659	ID3660	0.8331	0.793196	0.952123	-0.0707794	0.256345	UNCHANGE
>chr16:7903243-7903443_MUT	ID3661	ID3662	0.5268	0.581279	1.10338	0.141932	0.137617	UNCHANGE
>chr17:10211951-10212151_MUT	ID3663	ID3664	1.0897	1.06169	0.974326	-0.0375238	0.256345	UNCHANGE
>chr18:1668947-1669147_MUT	ID3665	ID3666	0.4964	0.512525	1.03242	0.0460334	0.256345	UNCHANGE
>chr18:14748725-14748925_MUT	ID3667	ID3668	0.4256	0.424952	0.998526	-0.0021283	0.41363	UNCHANGE
>chr2:215733240-215733440_MUT	ID3669	ID3670	1.104	0.441025	0.399466	-1.32385	0.0247673	DOWN
>chr2:239536297-239536497_MUT	ID3671	ID3672	0.4589	0.515987	1.12429	0.169011	0.0633152	UNCHANGE
>chr3:169418420-169418620_MUT	ID3673	ID3674	0.5839	0.622482	1.06617	0.0924314	0.256345	UNCHANGE
>chr4:35639757-35639957_MUT	ID3675	ID3676	0.4229	0.676855	1.60039	0.678426	0.256345	UNCHANGE
>chr4:109892912-109893112_MUT	ID3677	ID3678	0.4381	0.441675	1.0081	0.0116391	0.41363	UNCHANGE
>chr5:10591366-10591566_MUT	ID3679	ID3680	0.7758	0.952705	1.22801	0.296324	0.0247673	UNCHANGE
>chr5:82132653-82132853_MUT	ID3681	ID3682	0.4459	0.383303	0.859696	-0.218101	0.137617	UNCHANGE
>chr5:98192017-98192217_MUT	ID3683	ID3684	0.5525	0.520857	0.94278	-0.0850074	0.256345	UNCHANGE
>chr5:152036140-152036340_MUT	ID3685	ID3686	0.5164	0.661927	1.28172	0.358076	0.0247673	UNCHANGE
>chr6:127009111-127009311_MUT	ID3687	ID3688	0.7565	0.706464	0.933905	-0.0986519	0.41363	UNCHANGE
>chr7:26974208-26974408_MUT	ID3689	ID3690	1.1107	1.31961	1.18804	0.248589	0.256345	UNCHANGE
>chr7:33072835-33073035_MUT	ID3691	ID3692	0.5048	0.508619	1.00765	0.0109997	0.41363	UNCHANGE
>chr9:30049108-30049308_MUT	ID3693	ID3694	1.6902	1.22374	0.724012	-0.465915	0.0247673	UNCHANGE
>chrX:8998369-8998569_MUT	ID3695	ID3696	0.6856	0.577696	0.842553	-0.247161	0.256345	UNCHANGE
>chrX:21965223-21965423_MUT	ID3697	ID3698	0.5933	0.565362	0.952954	-0.069522	0.41363	UNCHANGE
>chrX:45598004-45598204_MUT	ID3699	ID3700	0.4532	0.388096	0.856352	-0.223724	0.137617	UNCHANGE
>chrX:75931759-75931959_MUT	ID3701	ID3702	0.6947	0.512012	0.737056	-0.440154	0.0633152	UNCHANGE
>chrX:110638155-110638355_MUT	ID3703	ID3704	0.6304	0.769619	1.22092	0.287968	0.137617	UNCHANGE
>chr11:22970021-22970221_MUT	ID3705	ID3706	0.8023	0.929105	1.15801	0.211649	0.137617	UNCHANGE
>chr12:74785491-74785691_MUT	ID3707	ID3708	0.6491	0.544413	0.83871	-0.253756	0.41363	UNCHANGE
>chr13:101968031-101968231_MUT	ID3709	ID3710	0.6319	0.608833	0.963543	-0.0535788	0.41363	UNCHANGE
>chr14:74143166-74143366_MUT	ID3711	ID3712	0.9601	0.695326	0.724193	-0.465554	0.137617	UNCHANGE
>chr14:103161825-103162025_MUT	ID3713	ID3714	0.65	0.682361	1.04972	0.0700082	0.137617	UNCHANGE
>chr15:48928774-48928974_MUT	ID3715	ID3716	0.4914	0.535212	1.08905	0.123066	0.0633152	UNCHANGE
>chr16:78955220-78955420_MUT	ID3717	ID3718	0.6047	0.663672	1.09761	0.134365	0.256345	UNCHANGE
>chr19:41549568-41549768_MUT	ID3719	ID3720	1.064	1.109	1.0423	0.0597657	0.41363	UNCHANGE
>chr2:31921541-31921741_MUT	ID3721	ID3722	0.545	0.661181	1.21328	0.27891	0.41363	UNCHANGE
>chr20:60808921-60809121_MUT	ID3723	ID3724	0.5309	0.54762	1.0314	0.0446028	0.41363	UNCHANGE
>chr21:13875230-13875430_MUT	ID3725	ID3726	0.7244	0.749996	1.03532	0.0500751	0.256345	UNCHANGE
>chr3:162560702-162560902_MUT	ID3727	ID3728	0.5416	0.492254	0.908808	-0.137953	0.256345	UNCHANGE
>chr3:166953070-166953270_MUT	ID3729	ID3730	0.7714	0.582047	0.754562	-0.406289	0.0633152	UNCHANGE
>chr4:93361970-93362170_MUT	ID3731	ID3732	1.7061	1.73215	1.01527	0.0218601	0.41363	UNCHANGE
>chr4:114169407-114169607_MUT	ID3733	ID3734	0.7002	0.973087	1.38973	0.474808	0.137617	UNCHANGE
>chr4:178225956-178226156_MUT	ID3735	ID3736	0.5738	0.426357	0.743063	-0.428443	0.0633152	UNCHANGE
>chr5:30775658-30775858_MUT	ID3737	ID3738	1.6176	1.61357	0.997541	-0.0035517	0.41363	UNCHANGE
>chr6:64031372-64031572_MUT	ID3739	ID3740	0.7093	0.55927	0.788427	-0.342951	0.137617	UNCHANGE
>chr6:97371653-97371853_MUT	ID3741	ID3742	0.6122	0.584154	0.954134	-0.0677368	0.41363	UNCHANGE
>chr6:100373185-100373385_MUT	ID3743	ID3744	0.475	0.4973	1.04692	0.0661492	0.41363	UNCHANGE
>chr6:126373358-126373558_MUT	ID3745	ID3746	0.6064	0.681834	1.12432	0.169047	0.256345	UNCHANGE
>chr7:154235488-154235688_MUT	ID3747	ID3748	1.1303	1.09864	0.971979	-0.0410025	0.41363	UNCHANGE
>chr8:119279373-119279573_MUT	ID3749	ID3750	0.3261	0.431864	1.32436	0.405298	0.0633152	UNCHANGE
>chrX:77404400-77404600_MUT	ID3751	ID3752	4.5699	4.62911	1.01296	0.0185712	0.41363	UNCHANGE
>chrX:119272902-119273102_MUT	ID3753	ID3754	0.8252	0.715776	0.867416	-0.205204	0.137617	UNCHANGE
>chr1:4255304-4255504_MUT	ID3755	ID3756	0.5275	0.76724	1.4546	0.540619	0.0247673	UNCHANGE
>chr1:154756178-154756378_MUT	ID3757	ID3758	1.3195	1.07758	0.816625	-0.292254	0.0633152	UNCHANGE
>chr10:103109414-103109614_MUT	ID3759	ID3760	1.2501	1.26468	1.01168	0.0167578	0.41363	UNCHANGE
>chr11:42776374-42776574_MUT	ID3761	ID3762	0.7685	0.602409	0.783881	-0.351293	0.41363	UNCHANGE
>chr11:89557029-89557229_MUT	ID3763	ID3764	1.0255	0.960644	0.936729	-0.0942957	0.41363	UNCHANGE
>chr11:116112017-116112217_MUT	ID3765	ID3766	0.7387	0.59468	0.804996	-0.312947	0.137617	UNCHANGE
>chr11:132142770-132142970_MUT	ID3767	ID3768	0.7338	0.56264	0.766757	-0.383158	0.0247673	UNCHANGE
>chr13:63739161-63739361_MUT	ID3769	ID3770	1.1494	1.14273	0.994193	-0.0084027	0.256345	UNCHANGE
>chr13:78932631-78932831_MUT	ID3771	ID3772	0.5755	0.458679	0.796973	-0.327397	0.256345	UNCHANGE
>chr13:109661162-109661362_MUT	ID3773	ID3774	0.639	0.70624	1.10531	0.144452	0.256345	UNCHANGE
>chr14:66525629-66525829_MUT	ID3775	ID3776	0.5083	0.532447	1.04757	0.0670409	0.41363	UNCHANGE
>chr15:54251328-54251528_MUT	ID3777	ID3778	0.3977	0.46486	1.16901	0.225284	0.137617	UNCHANGE
>chr16:61798324-61798524_MUT	ID3779	ID3780	0.4131	0.637944	1.54431	0.62696	0.0247673	UNCHANGE
>chr16:77798578-77798778_MUT	ID3781	ID3782	0.6503	0.700998	1.07802	0.108388	0.41363	UNCHANGE
>chr16:85419577-85419777_MUT	ID3783	ID3784	1.9241	1.99033	1.03441	0.0488101	0.256345	UNCHANGE
>chr18:76005819-76006019_MUT	ID3785	ID3786	1.7114	1.92794	1.12653	0.171886	0.0633152	UNCHANGE
>chr19:58311306-58311506_MUT	ID3787	ID3788	0.7209	0.712721	0.988595	-0.0165487	0.41363	UNCHANGE
>chr2:116259800-116260000_MUT	ID3789	ID3790	0.6638	0.676725	1.01944	0.0277758	0.256345	UNCHANGE
>chr2:210513398-210513598_MUT	ID3791	ID3792	0.6046	0.717647	1.18706	0.247391	0.137617	UNCHANGE
>chr2:212278836-212279036_MUT	ID3793	ID3794	0.2961	0.396406	1.33871	0.42084	0.0247673	UNCHANGE
>chr20:46897724-46897924_MUT	ID3795	ID3796	0.6578	0.746844	1.13545	0.183258	0.256345	UNCHANGE
>chr3:118621752-118621952_MUT	ID3797	ID3798	0.3893	0.571313	1.46752	0.553382	0.137617	UNCHANGE
>chr3:125277929-125278129_MUT	ID3799	ID3800	0.9272	0.920362	0.99266	-0.0106284	0.41363	UNCHANGE
>chr3:191595096-191595296_MUT	ID3801	ID3802	0.6255	0.955876	1.52813	0.611765	0.137617	UNCHANGE
>chr4:11868711-11868911_MUT	ID3803	ID3804	0.8119	0.505758	0.622895	-0.682939	0.0247673	UNCHANGE
>chr4:35763221-35763421_MUT	ID3805	ID3806	0.3685	0.424135	1.151	0.202884	0.0247673	UNCHANGE
>chr4:90169451-90169651_MUT	ID3807	ID3808	0.6163	0.62996	1.02215	0.0316073	0.41363	UNCHANGE
>chr4:92970889-92971089_MUT	ID3809	ID3810	0.8022	0.624124	0.778025	-0.362112	0.137617	UNCHANGE
>chr4:180146456-180146656_MUT	ID3811	ID3812	0.4389	0.648103	1.47654	0.562219	0.0247673	UNCHANGE
>chr5:26530510-26530710_MUT	ID3813	ID3814	0.516	0.502844	0.974502	-0.0372628	0.41363	UNCHANGE
>chr5:52136981-52137181_MUT	ID3815	ID3816	0.8375	0.937614	1.11953	0.162896	0.41363	UNCHANGE
>chr5:58079434-58079634_MUT	ID3817	ID3818	0.4674	0.482659	1.03274	0.046476	0.41363	UNCHANGE
>chr5:83107221-83107421_MUT	ID3819	ID3820	0.6583	0.641017	0.973733	-0.0384012	0.41363	UNCHANGE
>chr6:50617717-50617917_MUT	ID3821	ID3822	0.5418	0.596275	1.10051	0.138172	0.41363	UNCHANGE
>chr6:68841530-68841730_MUT	ID3823	ID3824	0.5636	0.675058	1.19786	0.260463	0.256345	UNCHANGE
>chr6:117990564-117990764_MUT	ID3825	ID3826	1.0335	1.16709	1.12929	0.17541	0.41363	UNCHANGE
>chr6:161818895-161819095_MUT	ID3827	ID3828	0.6959	0.485942	0.698264	-0.518155	0.0247673	UNCHANGE
>chr7:52103886-52104086_MUT	ID3829	ID3830	0.6867	1.19895	1.74599	0.804045	0.0247673	UNCHANGE
>chr8:3214633-3214833_MUT	ID3831	ID3832	0.5371	0.445796	0.830047	-0.268735	0.0247673	UNCHANGE
>chr8:96247787-96247987_MUT	ID3833	ID3834	0.5707	0.460554	0.807053	-0.309265	0.137617	UNCHANGE
>chrX:312112-312312_MUT	ID3835	ID3836	0.4131	0.471878	1.14224	0.191864	0.41363	UNCHANGE
>chrX:20450067-20450267_MUT	ID3837	ID3838	0.6881	1.33493	1.94001	0.956061	0.0247673	UNCHANGE
>chrX:50148245-50148445_MUT	ID3839	ID3840	0.7882	0.543215	0.689145	-0.53712	0.256345	UNCHANGE
>chrX:66522759-66522959_MUT	ID3841	ID3842	0.5438	0.614216	1.12947	0.175646	0.41363	UNCHANGE
>chrX:80008326-80008526_MUT	ID3843	ID3844	0.9807	1.02836	1.04855	0.0683982	0.256345	UNCHANGE
>chrX:93337321-93337521_MUT	ID3845	ID3846	0.635	0.551214	0.86812	-0.204033	0.41363	UNCHANGE
>chrX:116478921-116479121_MUT	ID3847	ID3848	0.6573	0.583109	0.887137	-0.172772	0.137617	UNCHANGE
>chrY:15108490-15108690_MUT	ID3849	ID3850	2.0021	1.65333	0.825786	-0.276161	0.0633152	UNCHANGE
>chr1:194706069-194706269_MUT	ID3851	ID3852	1.214	1.31982	1.08718	0.120597	0.41363	UNCHANGE
>chr10:8350556-8350756_MUT	ID3853	ID3854	1.1334	1.03906	0.916748	-0.125403	0.256345	UNCHANGE
>chr11:59906229-59906429_MUT	ID3855	ID3856	2.6942	3.1956	1.1861	0.246225	0.0247673	UNCHANGE
>chr11:105917653-105917853_MUT	ID3857	ID3858	1.4226	1.2848	0.903165	-0.146938	0.256345	UNCHANGE
>chr4:30362312-30362512_MUT	ID3859	ID3860	0.8371	0.869979	1.03928	0.0555783	0.41363	UNCHANGE
>chr4:163426890-163427090_MUT	ID3861	ID3862	0.4431	0.602845	1.36057	0.444207	0.137617	UNCHANGE
>chr6:11107274-11107474_MUT	ID3863	ID3864	0.537	0.5691	1.05979	0.0837727	0.41363	UNCHANGE
>chr6:68830755-68830955_MUT	ID3865	ID3866	0.5712	0.419962	0.735225	-0.443742	0.0247673	UNCHANGE
>chr7:86661972-86662172_MUT	ID3867	ID3868	0.4211	0.748473	1.77762	0.829947	0.41363	UNCHANGE
>chr9:15753436-15753636_MUT	ID3869	ID3870	0.5481	0.651962	1.18957	0.250443	0.256345	UNCHANGE
>chrX:121962657-121962857_MUT	ID3871	ID3872	0.42	0.563563	1.34189	0.424267	0.0633152	UNCHANGE
>chrY:20134172-20134372_MUT	ID3873	ID3874	0.6527	0.738428	1.13134	0.178027	0.41363	UNCHANGE
>chr1:4166531-4166731_MUT	ID3875	ID3876	0.4785	0.470949	0.984151	-0.0230482	0.137617	UNCHANGE
>chr1:73567516-73567716_MUT	ID3877	ID3878	0.6982	0.80605	1.15448	0.207243	0.41363	UNCHANGE
>chr1:95943441-95943641_MUT	ID3879	ID3880	0.6064	1.11607	1.84059	0.880166	0.0633152	UNCHANGE
>chr11:50768608-50768808_MUT	ID3881	ID3882	0.7454	0.631792	0.847594	-0.238555	0.256345	UNCHANGE
>chr14:27930871-27931071_MUT	ID3883	ID3884	1.1141	0.714294	0.641125	-0.641323	0.0633152	UNCHANGE
>chr16:9774815-9775015_MUT	ID3885	ID3886	0.5008	0.761881	1.52128	0.605282	0.0247673	UNCHANGE
>chr17:15040973-15041173_MUT	ID3887	ID3888	1.1674	0.744922	0.638096	-0.648155	0.0247673	UNCHANGE
>chr19:38853139-38853339_MUT	ID3889	ID3890	0.8189	0.83377	1.01819	0.0260036	0.41363	UNCHANGE
>chr19:49858601-49858801_MUT	ID3891	ID3892	3.5717	4.23004	1.18431	0.244041	0.256345	UNCHANGE
>chr2:56738159-56738359_MUT	ID3893	ID3894	0.6104	0.512712	0.840002	-0.251536	0.256345	UNCHANGE
>chr21:22819351-22819551_MUT	ID3895	ID3896	0.8205	0.634069	0.772767	-0.371895	0.0247673	UNCHANGE
>chr21:35850339-35850539_MUT	ID3897	ID3898	1.4637	0.578932	0.395523	-1.33817	0.0633152	UNCHANGE
>chr3:5670209-5670409_MUT	ID3899	ID3900	0.8233	0.784371	0.952667	-0.069956	0.41363	UNCHANGE
>chr3:106128350-106128550_MUT	ID3901	ID3902	0.5848	0.544262	0.930693	-0.103623	0.41363	UNCHANGE
>chr3:145556432-145556632_MUT	ID3903	ID3904	0.5878	0.80495	1.36954	0.45369	0.0633152	UNCHANGE
>chr4:96842523-96842723_MUT	ID3905	ID3906	1.271	0.934535	0.735256	-0.443681	0.137617	UNCHANGE
>chr4:127171098-127171298_MUT	ID3907	ID3908	0.8813	0.569989	0.646796	-0.628617	0.41363	UNCHANGE
>chr5:163182251-163182451_MUT	ID3909	ID3910	0.4182	0.385104	0.920887	-0.118904	0.41363	UNCHANGE
>chr6:52732623-52732823_MUT	ID3911	ID3912	0.7736	0.567	0.732899	-0.448313	0.0247673	UNCHANGE
>chr6:83879827-83880027_MUT	ID3913	ID3914	1.1624	1.09827	0.944797	-0.0819237	0.41363	UNCHANGE
>chr8:65245371-65245571_MUT	ID3915	ID3916	0.569	0.69342	1.21874	0.285389	0.0247673	UNCHANGE
>chr1:78673418-78673618_MUT	ID3917	ID3918	1.8007	1.63057	0.905517	-0.143186	0.41363	UNCHANGE
>chr1:80841868-80842068_MUT	ID3919	ID3920	0.6041	1.38138	2.28655	1.19318	0.0633152	UNCHANGE
>chr1:80843562-80843762_MUT	ID3921	ID3922	0.7572	0.581594	0.768105	-0.380625	0.0633152	UNCHANGE
>chr1:159629895-159630095_MUT	ID3923	ID3924	0.8833	0.948119	1.07344	0.102235	0.41363	UNCHANGE
>chr1:228464971-228465171_MUT	ID3925	ID3926	0.7768	0.717164	0.923256	-0.115197	0.256345	UNCHANGE
>chr1:229708336-229708536_MUT	ID3927	ID3928	0.8179	0.819011	1.00134	0.00193724	0.41363	UNCHANGE
>chr11:25406032-25406232_MUT	ID3929	ID3930	0.7491	0.618089	0.825141	-0.277288	0.0247673	UNCHANGE
>chr11:54901453-54901653_MUT	ID3931	ID3932	0.6114	0.852029	1.39366	0.478878	0.0247673	UNCHANGE
>chr11:54893768-54893968_MUT	ID3933	ID3934	0.771	0.484836	0.628809	-0.669306	0.0247673	UNCHANGE
>chr11:58206693-58206893_MUT	ID3935	ID3936	0.958	0.701279	0.731995	-0.450093	0.137617	UNCHANGE
>chr11:58206697-58206897_MUT	ID3937	ID3938	0.6715	0.551124	0.820759	-0.28497	0.137617	UNCHANGE
>chr13:38923488-38923688_MUT	ID3939	ID3940	0.4243	0.605081	1.42602	0.511996	0.0247673	UNCHANGE
>chr14:28081584-28081784_MUT	ID3941	ID3942	1.0165	1.02352	1.00691	0.00992921	0.41363	UNCHANGE
>chr15:85615511-85615711_MUT	ID3943	ID3944	0.57	0.587668	1.03105	0.0441135	0.256345	UNCHANGE
>chr17:51408729-51408929_MUT	ID3945	ID3946	2.4482	2.04259	0.834315	-0.261337	0.0633152	UNCHANGE
>chr17:68443515-68443715_MUT	ID3947	ID3948	0.8825	0.896411	1.01573	0.022512	0.41363	UNCHANGE
>chr17:72745241-72745441_MUT	ID3949	ID3950	0.7302	0.794929	1.08863	0.122507	0.41363	UNCHANGE
>chr18:52551880-52552080_MUT	ID3951	ID3952	0.436	0.530289	1.21624	0.282428	0.137617	UNCHANGE
>chr2:17202656-17202856_MUT	ID3953	ID3954	0.7939	0.666802	0.839959	-0.251609	0.256345	UNCHANGE
>chr2:50645069-50645269_MUT	ID3955	ID3956	1.3038	0.47841	0.366932	-1.44641	0.0247673	DOWN
>chr2:134687860-134688060_MUT	ID3957	ID3958	0.8836	0.783332	0.886496	-0.173814	0.256345	UNCHANGE
>chr2:228513436-228513636_MUT	ID3959	ID3960	0.4396	0.384685	0.875005	-0.192637	0.0247673	UNCHANGE
>chr21:36907919-36908119_MUT	ID3961	ID3962	0.5225	0.582302	1.11454	0.15645	0.41363	UNCHANGE
>chr22:36727542-36727742_MUT	ID3963	ID3964	0.8198	0.658799	0.803625	-0.315406	0.256345	UNCHANGE
>chr22:50649715-50649915_MUT	ID3965	ID3966	0.8998	0.674802	0.749948	-0.415137	0.0247673	UNCHANGE
>chr4:94025304-94025504_MUT	ID3967	ID3968	0.5834	0.482726	0.827483	-0.273199	0.256345	UNCHANGE
>chr4:111439578-111439778_MUT	ID3969	ID3970	0.5502	0.687416	1.24941	0.321244	0.0633152	UNCHANGE
>chr4:163657004-163657204_MUT	ID3971	ID3972	1.0522	0.739866	0.703133	-0.50813	0.0247673	UNCHANGE
>chr5:56725308-56725508_MUT	ID3973	ID3974	0.7849	0.578974	0.737657	-0.438978	0.0633152	UNCHANGE
>chr5:121914763-121914963_MUT	ID3975	ID3976	0.6411	0.433121	0.675634	-0.565685	0.41363	UNCHANGE
>chr6:47854866-47855066_MUT	ID3977	ID3978	0.9846	1.24601	1.26556	0.339774	0.137617	UNCHANGE
>chr6:69946169-69946369_MUT	ID3979	ID3980	0.7644	1.29174	1.68987	0.756915	0.0633152	UNCHANGE
>chr7:9746110-9746310_MUT	ID3981	ID3982	0.822	0.617413	0.751065	-0.41299	0.41363	UNCHANGE
>chr7:125425471-125425671_MUT	ID3983	ID3984	0.5765	0.600551	1.04164	0.0588542	0.256345	UNCHANGE
>chr9:21190037-21190237_MUT	ID3985	ID3986	0.6943	0.572949	0.825192	-0.277197	0.137617	UNCHANGE
>chrX:107885552-107885752_MUT	ID3987	ID3988	1.0585	1.11221	1.0507	0.0713505	0.41363	UNCHANGE
>chr1:72911378-72911578_MUT	ID3989	ID3990	0.3532	0.42103	1.19192	0.25329	0.256345	UNCHANGE
>chr11:96819117-96819317_MUT	ID3991	ID3992	0.5223	0.61872	1.18467	0.244487	0.137617	UNCHANGE
>chr13:62929881-62930081_MUT	ID3993	ID3994	0.6809	0.753636	1.1068	0.146389	0.256345	UNCHANGE
>chr13:85316173-85316373_MUT	ID3995	ID3996	0.5285	0.420022	0.794778	-0.331376	0.137617	UNCHANGE
>chr15:83230484-83230684_MUT	ID3997	ID3998	1.0986	0.458775	0.417585	-1.25986	0.0247673	DOWN
[truncated: 2,610 more rows]

## Sheet: DOWN
Locus	WT MPRA ID	NEO MPRA ID	WT average RNA/DNA ratio	NEO average RNA/DNA ratio	NEO/WT	LOG2(NEO/WT)
>chr5:172897370-172897570_MUT	ID0151	ID0152	1.1018	0.446639	0.405383	-1.30264
>chr13:22602040-22602240_MUT	ID0287	ID0288	1.3946	0.5759	0.412952	-1.27596
>chr8:36143220-36143420_MUT	ID0931	ID0932	1.2986	0.644294	0.496161	-1.01112
>chr21:37810432-37810632_MUT	ID1295	ID1296	1.2101	0.514774	0.425408	-1.23308
>chr2:51541549-51541749_MUT	ID1557	ID1558	1.3274	0.585417	0.44104	-1.18102
>chr3:157341189-157341389_MUT	ID2107	ID2108	1.0829	0.535281	0.494324	-1.01647
>chr6:50010400-50010600_MUT	ID2327	ID2328	2.4882	1.07533	0.432177	-1.21031
>chr11:22202132-22202332_MUT	ID3067	ID3068	1.0981	0.438553	0.399379	-1.32417
>chr4:171312105-171312305_MUT	ID3149	ID3150	0.7058	0.326572	0.462704	-1.11184
>chr18:4695939-4696139_MUT	ID3445	ID3446	2.1536	0.656553	0.30486	-1.71378
>chr11:37268277-37268477_MUT	ID3633	ID3634	0.9053	0.248218	0.274189	-1.86676
>chr2:215733240-215733440_MUT	ID3669	ID3670	1.104	0.441025	0.399466	-1.32385
>chr21:35850339-35850539_MUT	ID3897	ID3898	1.4637	0.578932	0.395523	-1.33817
>chr2:50645069-50645269_MUT	ID3955	ID3956	1.3038	0.47841	0.366932	-1.44641
>chr15:83230484-83230684_MUT	ID3997	ID3998	1.0986	0.458775	0.417585	-1.25986
>chr8:57850779-57850979_MUT	ID4167	ID4168	0.9779	0.477043	0.487846	-1.0355
>chr1:244957629-244957829_MUT	ID4177	ID4178	3.8455	1.49024	0.387533	-1.36761
>chr8:50672133-50672333_MUT	ID4241	ID4242	2.2976	1.0059	0.437808	-1.19163
>chr6:129014706-129014906_MUT	ID4373	ID4374	0.8211	0.350386	0.426719	-1.22864
>chr1:8647800-8648000_MUT	ID4401	ID4402	1.5706	0.64896	0.413191	-1.27512
>chr1:158451456-158451656_MUT	ID4793	ID4794	1.4235	0.663811	0.466309	-1.10064
>chr2:232956751-232956951_MUT	ID4899	ID4900	1.6586	0.447062	0.269536	-1.89145
>chr3:14066014-14066214_MUT	ID4967	ID4968	0.8068	0.402385	0.498727	-1.00368
>chr5:118419794-118419994_MUT	ID5065	ID5066	1.4575	0.616144	0.422752	-1.24212
>chr3:109593653-109593853_MUT	ID5305	ID5306	1.5965	0.535125	0.335178	-1.577
>chr7:79106333-79106533_MUT	ID5943	ID5944	0.4251	0.188848	0.444238	-1.17059
>chr8:14134809-14135009_MUT	ID6385	ID6386	0.8662	0.390591	0.450927	-1.14904
>chr6:108112153-108112353_MUT	ID6509	ID6510	0.7687	0.360149	0.468546	-1.09374
>chr4:179606553-179606753_MUT	ID6607	ID6608	0.6033	0.28859	0.478391	-1.06374
>chr15:97723233-97723433_MUT	ID6785	ID6786	0.8155	0.300826	0.368877	-1.43879
>chr5:3558985-3559185_MUT	ID6881	ID6882	1.2792	0.424652	0.331973	-1.59086
>chr10:58183349-58183549_MUT	ID7093	ID7094	1.1551	0.504487	0.436748	-1.19513
>chr11:20367823-20368023_MUT	ID7101	ID7102	1.5719	0.718777	0.457262	-1.12891
>chr12:69786548-69786748_MUT	ID7105	ID7106	0.9173	0.33474	0.364934	-1.45429
>chr1:194996564-194996764_MUT	ID7251	ID7252	1.0572	0.469885	0.444461	-1.16987
>chr10:71083278-71083478_MUT	ID7869	ID7870	1.0705	0.43643	0.407683	-1.29448
>chr4:97482224-97482424_MUT	ID7959	ID7960	1.006	0.488772	0.48584	-1.04145
>chr19:38984579-38984779_MUT	ID8279	ID8280	0.9029	0.413864	0.458393	-1.12534
>chr6:125889801-125890001_MUT	ID8535	ID8536	0.9618	0.394138	0.40978	-1.28708
>chr6:97549657-97549857_MUT	ID8895	ID8896	3.6029	1.13289	0.314437	-1.66916
>chr4:88639727-88639927_MUT	ID8931	ID8932	1.5513	0.5594	0.360599	-1.47153
>chr8:117305280-117305480_MUT	ID9017	ID9018	1.7168	0.617224	0.359526	-1.47583
>chr4:105636572-105636772_MUT	ID9043	ID9044	0.8157	0.308007	0.377593	-1.4051
>chrY:9314386-9314586_MUT	ID9049	ID9050	1.306	0.61486	0.470791	-1.08684
>chr13:67696495-67696695_MUT	ID9105	ID9106	0.7623	0.342866	0.449792	-1.15267
>chr14:81369923-81370123_MUT	ID9163	ID9164	0.7997	0.380702	0.476073	-1.07075

## Sheet: UP
Locus	WT MPRA ID	NEO MPRA ID	WT average RNA/DNA ratio	NEO average RNA/DNA ratio	NEO/WT	LOG2(NEO/WT)
>chr5:138815503-138815703_MUT	ID1337	ID1338	0.6778	2.77742	4.09744	2.03472
>chr15:62343960-62344160_MUT	ID8437	ID8438	0.5113	2.03511	3.9803	1.99288
>chr4:16336395-16336595_MUT	ID8335	ID8336	0.3432	1.25282	3.65025	1.868
>chr10:129035288-129035488_MUT	ID1001	ID1002	0.8912	3.18975	3.5793	1.83968
>chr5:23289158-23289358_MUT	ID7837	ID7838	0.6533	2.30405	3.52665	1.8183
>chr2:197837776-197837976_MUT	ID3197	ID3198	0.318	1.0981	3.45325	1.78795
>chr1:75081655-75081855_MUT	ID1443	ID1444	0.1877	0.620852	3.30743	1.72571
>chr4:57344105-57344305_MUT	ID4807	ID4808	0.1746	0.565319	3.23813	1.69516
>chr1:192858224-192858424_MUT	ID2519	ID2520	0.3582	1.13724	3.17493	1.66672
>chr5:86743960-86744160_MUT	ID5997	ID5998	0.8914	2.80911	3.1512	1.6559
>chr9:96131240-96131440_MUT	ID6995	ID6996	0.3423	0.973873	2.84501	1.50843
>chr16:33657082-33657282_MUT	ID3999	ID4000	0.1932	0.547991	2.83661	1.50417
>chr6:128505478-128505678_MUT	ID6699	ID6700	0.6631	1.75971	2.65396	1.40815
>chr1:239406200-239406400_MUT	ID3231	ID3232	0.6034	1.58656	2.6294	1.39473
>chr20:60938938-60939138_MUT	ID2037	ID2038	0.5969	1.52291	2.55148	1.35133
>chr7:24551047-24551247_MUT	ID8937	ID8938	0.7311	1.86222	2.54713	1.34887
>chr7:136844271-136844471_MUT	ID2607	ID2608	0.3811	0.964045	2.52957	1.33889
>chr4:144173211-144173411_MUT	ID2315	ID2316	0.5973	1.5018	2.51428	1.33014
>chr12:97520337-97520537_MUT	ID5765	ID5766	0.2864	0.711456	2.48454	1.31298
>chr7:31962691-31962891_MUT	ID8051	ID8052	0.6891	1.68557	2.44591	1.29037
>chr14:32796602-32796802_MUT	ID4765	ID4766	0.5109	1.24737	2.44141	1.28772
>chr13:62737273-62737473_MUT	ID1775	ID1776	0.6065	1.44651	2.3849	1.25393
>chr4:155131786-155131986_MUT	ID1327	ID1328	0.4621	1.09685	2.37363	1.2471
>chr3:99748893-99749093_MUT	ID0351	ID0352	0.4804	1.13362	2.3599	1.23873
>chr18:73211033-73211233_MUT	ID6825	ID6826	0.4352	1.02284	2.3501	1.23272
>chr9:97004871-97005071_MUT	ID4391	ID4392	0.3481	0.812324	2.33373	1.22264
>chr5:84919777-84919977_MUT	ID0149	ID0150	0.4372	1.00775	2.30515	1.20486
>chr5:124014417-124014617_MUT	ID2937	ID2938	0.5145	1.17948	2.29253	1.19694
>chr17:12608023-12608223_MUT	ID8565	ID8566	1.2283	2.81438	2.29126	1.19614
>chr1:80841868-80842068_MUT	ID3919	ID3920	0.6041	1.38138	2.28655	1.19318
>chr7:130067733-130067933_MUT	ID5197	ID5198	0.5204	1.18462	2.2762	1.18663
>chr2:68599252-68599452_MUT	ID7349	ID7350	0.5174	1.17388	2.26883	1.18195
>chr1:240697636-240697836_MUT	ID2191	ID2192	0.579	1.30654	2.25671	1.17422
>chr3:83738171-83738371_MUT	ID2917	ID2918	0.4378	0.983987	2.24766	1.16842
>chr11:19160581-19160781_MUT	ID3119	ID3120	0.4765	1.06096	2.22657	1.15482
>chr3:102749354-102749554_MUT	ID4931	ID4932	0.5527	1.22269	2.21239	1.1456
>chrX:116393366-116393566_MUT	ID2343	ID2344	0.4215	0.92683	2.19866	1.13663
>chr13:38672706-38672906_MUT	ID1931	ID1932	0.5262	1.14403	2.17421	1.12049
>chr12:7909283-7909483_MUT	ID2199	ID2200	0.3437	0.746131	2.17096	1.11833
>chr8:131809385-131809585_MUT	ID8617	ID8618	0.6415	1.38907	2.16546	1.11468
>chr9:87207215-87207415_MUT	ID6993	ID6994	0.5456	1.15765	2.12195	1.08539
>chr20:9997663-9997863_MUT	ID6655	ID6656	0.3419	0.715516	2.09301	1.06558
>chr4:54777305-54777505_MUT	ID6545	ID6546	0.5229	1.08679	2.0784	1.05547
>chr8:77913984-77914184_MUT	ID1213	ID1214	0.6781	1.40008	2.06458	1.04585
>chr17:2645525-2645725_MUT	ID4561	ID4562	0.4961	1.02349	2.06319	1.04488
>chr5:24906174-24906374_MUT	ID6219	ID6220	0.6392	1.31079	2.05069	1.03611
>chr1:234225531-234225731_MUT	ID7791	ID7792	0.4342	0.876818	2.01947	1.01398
>chr8:54343370-54343570_MUT	ID6009	ID6010	0.5308	1.07132	2.01821	1.01308

## Sheet: Luciferase Assay Results
	RPS2-SNHG9	TTC23-LRRC28	GNAI2	TMEM127-CIAO1	FRS3-PRICKL4	Controls
WT	0.000304	0.000222	0.000134	0.001018	0.000181
WT	0.000158	0.000144	9.89e-05	0.000696	0.000106
WT	0.000227	0.000245	0.000137	0.000868	0.000203
WT	0.000188	0.000168	8.83e-05	0.000671	0.000101
NULLOMER	0.000614	0.000239	0.000237	0.000283	0.000153
NULLOMER	0.000264	0.000122	0.000106	0.000113	9.01e-05
NULLOMER	0.000498	0.000328	0.000284	0.000352	0.000364
NULLOMER	0.000371	0.000307	0.000148	0.00017	0.000159
POS						0.000945
POS						0.000544
POS						0.000752
POS						0.000574
NEG						0.000123
NEG						5.27e-05
NEG						0.000131
NEG						8.16e-05
